# Supplementary material for: 3-Methyl-5-(4-methyl­phen­oxy)-1-phenyl-1H-pyrazole-4-carbaldehyde
Source: IUCrdata. 2022 Sep 27;7(Pt 9):x220924. doi: 10.1107/S2414314622009245 (PMC9635423; doi:10.1107/S2414314622009245)
Supplement: Supplementary file 1 [file x-07-x220924-sup1.cif]

##############################################################################
#                                                                            #
# This CIF contains the data for a data article accepted for                 #
# publication in IUCrData. It conforms to the requirements of                #
# Notes for Authors for IUCrData, and has been                               #
# peer reviewed under the auspices of IUCrData.                              #
#                                                                            #
# Full details of the Crystallographic Information File format               #
# are given in the paper "The Crystallographic Information File (CIF):       #
# a New Standard Archive File for Crystallography" by S. R. Hall, F. H.      #
# Allen and I. D. Brown [Acta Cryst. (1991), A47, 655-685].                  #
#                                                                            #
# The current version of the core CIF dictionary is obtainable from          #
# ftp://ftp.iucr.org/pub/cif_core.dic.                                       #
#                                                                            #
# Software is freely available for graphical display of the structure(s)     #
# in this CIF. For information consult the CIF software page                 #
# http://www.iucr.org/resources/cif/software.                                #
#                                                                            #
# This file may be used for bona fide research purposes within the           #
# scientific community so long as proper attribution is given to the data    # 
# article from which it was obtained.                                        #
#                                                                            #
##############################################################################
data_I
_audit_creation_method
;
Olex2 1.5
(compiled 2022.04.07 svn.rca3783a0 for OlexSys, GUI svn.r6498)
;
_journal_date_recd_electronic     2022-09-12
_journal_date_accepted     2022-09-18
_journal_name_full     'IUCrData'
_journal_year     2022
_journal_volume     7
_journal_issue      9
_journal_page_first     0
_journal_page_last     0
_journal_paper_category     HO
_journal_paper_doi     10.1107/S2414314622009245
_journal_coeditor_code     HB4413
_publ_contact_author_name     'Hemmige S. Yathirajan'
_publ_contact_author_address
;
Department of Studies in Chemistry University of Mysore
Manasagangotri
Mysore-570 006
 India
;
_publ_contact_author_email     'yathirajan@hotmail.com'
_publ_contact_author_fax     ?
_publ_contact_author_phone     ?
_publ_section_title
;
3-Methyl-5-(4-methylphenoxy)-1-phenyl-1<i>H</i>-pyrazole-4-carbaldehyde
;
loop_
    _publ_author_name
    _publ_author_footnote
    _publ_author_address
    'Archana, Sreeramapura D.' .
;
Department of Studies in Chemistry University of Mysore
Manasagangotri
Mysore-570 006
India
;
    'Nagma Banu, Holalagudu A.' .
;
Department of Studies in Chemistry Mangalore University Mangalagangotri
Mangalore-574 199
India
;
    'Kalluraya, Balakrishna' .
;
Department of Studies in Chemistry Mangalore University Mangalagangotri
Mangalore-574 199
India
;
    'Yathirajan, Hemmige S.' .
;
Department of Studies in Chemistry University of Mysore
Manasagangotri
Mysore-570 006
India
;
    'Balerao, Rishik' .
;
Thomas Jefferson High School for Science and Technology
6560 Braddock Rd Alexandria VA 22312
USA
;
    'Butcher, Ray J.' .
;
Department of Chemistry
Howard University
525 College Street NW
Washington DC 20059
USA.
;
_publ_section_synopsis
;
In the title compound, the phenyl and pyrazole rings subtend a dihedral angle
of 22.68 (8)\%.
;
_chemical_name_systematic
;
3-Methyl-5-(4-methylphenoxy)-1-phenyl-1<i>H</i>-pyrazole-4-carbaldehyde
;
_chemical_name_common     ?
_chemical_formula_moiety     'C18 H16 N2 O2'
_chemical_formula_sum     'C18 H16 N2 O2'
_chemical_formula_iupac     'C18 H16 N2 O2'
_chemical_formula_weight     292.33
_chemical_melting_point     ?
_space_group_crystal_system     monoclinic
_space_group_name_H-M_alt     'P 1 21/c 1'
_space_group_name_Hall     '-P 2ybc'
loop_
    _space_group_symop_operation_xyz
    'x, y, z'
    '-x, y+1/2, -z+1/2'
    '-x, -y, -z'
    'x, -y-1/2, z-1/2'
_cell_length_a     8.2745(5)
_cell_length_b     7.9167(6)
_cell_length_c     23.0663(17)
_cell_angle_alpha     90
_cell_angle_beta     93.225(4)
_cell_angle_gamma     90
_cell_volume     1508.60(18)
_cell_formula_units_Z     4
_cell_measurement_reflns_used     6530
_cell_measurement_theta_min     3.11
_cell_measurement_theta_max     29.57
_cell_measurement_temperature     100(2)
_exptl_crystal_description     block
_exptl_crystal_colour     'pale yellow'
_exptl_crystal_size_max     0.33
_exptl_crystal_size_mid     0.29
_exptl_crystal_size_min     0.21
_exptl_crystal_density_diffrn     1.287
_exptl_crystal_density_meas     ?
_exptl_crystal_density_method     ?
_exptl_crystal_F_000     616
_exptl_absorpt_coefficient_mu     0.085
_exptl_absorpt_correction_type     multi-scan
_exptl_absorpt_process_details
;
(SADABS; Krause <i>et al.</i>,  2015)
;
_exptl_absorpt_correction_T_min     0.5604
_exptl_absorpt_correction_T_max     0.7461
_diffrn_ambient_temperature     100.00
_diffrn_source     ?
_diffrn_source_power     0.07
_diffrn_source_voltage     50.0
_diffrn_source_current     1.4
_diffrn_radiation_type     MoK\a
_diffrn_radiation_wavelength     0.71073
_diffrn_measurement_device_type     'Bruker APEXII CCD'
_diffrn_measurement_method     '\f and \w scans'
_diffrn_detector_area_resol_mean     ?
_diffrn_reflns_number     22729
_diffrn_reflns_av_R_equivalents     0.0747
_diffrn_reflns_av_unetI/netI     0.0592
_diffrn_reflns_theta_min     2.465
_diffrn_reflns_theta_max     30.616
_diffrn_reflns_theta_full     25.242
_diffrn_measured_fraction_theta_max     0.989
_diffrn_measured_fraction_theta_full     0.996
_diffrn_reflns_limit_h_min     -11
_diffrn_reflns_limit_h_max     11
_diffrn_reflns_limit_k_min     -11
_diffrn_reflns_limit_k_max     9
_diffrn_reflns_limit_l_min     -32
_diffrn_reflns_limit_l_max     32
_refine_special_details
;
All hydrogen atoms were placed geometrically and refined as riding
atoms with their <i>U</i>~iso~ values 1.2 \\times (1.5 \\times for CH~3~) that
of their attached atoms.
;
_reflns_number_total     4612
_reflns_number_gt     3061
_reflns_threshold_expression     'I > 2\s(I)'
_refine_ls_structure_factor_coef     Fsqd
_refine_ls_matrix_type     full
_refine_ls_R_factor_all     0.0840
_refine_ls_R_factor_gt     0.0507
_refine_ls_wR_factor_gt     0.1258
_refine_ls_wR_factor_ref     0.1497
_refine_ls_goodness_of_fit_ref     1.084
_refine_ls_restrained_S_all     1.084
_refine_ls_number_reflns     4612
_refine_ls_number_parameters     201
_refine_ls_number_restraints     0
_refine_ls_hydrogen_treatment     constr
_refine_ls_weighting_scheme     calc
_refine_ls_weighting_details
              'w=1/[\s^2^(Fo^2^)+(0.0554P)^2^+0.2283P] where P=(Fo^2^+2Fc^2^)/3'
_atom_sites_solution_hydrogens     geom
_atom_sites_solution_primary     ?
_atom_sites_solution_secondary     ?
_refine_ls_shift/su_max     0.000
_refine_ls_shift/su_mean     0.000
_refine_diff_density_max     0.237
_refine_diff_density_min     -0.215
_refine_ls_extinction_method     none
_refine_ls_extinction_coef     .
loop_
    _atom_type_symbol
    _atom_type_description
    _atom_type_scat_dispersion_real
    _atom_type_scat_dispersion_imag
    _atom_type_scat_source
    'C' 'C' 0.0033 0.0016
                         'International Tables Vol C Tables 4.2.6.8 and 6.1.1.4'
    'H' 'H' 0.0000 0.0000
                         'International Tables Vol C Tables 4.2.6.8 and 6.1.1.4'
    'N' 'N' 0.0061 0.0033
                         'International Tables Vol C Tables 4.2.6.8 and 6.1.1.4'
    'O' 'O' 0.0106 0.0060
                         'International Tables Vol C Tables 4.2.6.8 and 6.1.1.4'
_computing_data_collection
;
APEX2 (Bruker, 2005)
;
_computing_cell_refinement
;
SAINT (Bruker, 2002)
;
_computing_data_reduction
;
SAINT (Bruker, 2002)
;
_computing_structure_solution
;
SHELXT (Sheldrick 2015a)
;
_computing_structure_refinement
;
<i>SHELXL2018/3</i> (Sheldrick, 2015b)
;
_computing_molecular_graphics
;
<i>OLEX2</i> (Dolomanov <i>et al.</i>,  2009)
;
_computing_publication_material
;
<i>OLEX2</i> (Dolomanov <i>et al.</i>,  2009)
;
loop_
    _atom_site_type_symbol
    _atom_site_label
    _atom_site_fract_x
    _atom_site_fract_y
    _atom_site_fract_z
    _atom_site_U_iso_or_equiv
    _atom_site_adp_type
    _atom_site_calc_flag
    _atom_site_occupancy
    _atom_site_disorder_assembly
    _atom_site_disorder_group
    O O1 0.14639(15) 0.70581(16) 0.38374(6) 0.0644(3) Uani d 1 . .
    O O2 0.41488(13) 0.23801(12) 0.37711(4) 0.0434(3) Uani d 1 . .
    N N1 0.61932(13) 0.41501(13) 0.41767(5) 0.0370(3) Uani d 1 . .
    N N2 0.63851(14) 0.57702(14) 0.43941(5) 0.0395(3) Uani d 1 . .
    C C1 0.49777(17) 0.65200(17) 0.42911(6) 0.0388(3) Uani d 1 . .
    C C2 0.4761(2) 0.83049(19) 0.44777(7) 0.0502(4) Uani d 1 . .
    H H2A 0.576401 0.870910 0.467780 0.075 Uiso calc 1 . .
    H H2B 0.387621 0.836723 0.474185 0.075 Uiso calc 1 . .
    H H2C 0.450214 0.901154 0.413627 0.075 Uiso calc 1 . .
    C C3 0.38270(17) 0.54160(18) 0.40121(6) 0.0398(3) Uani d 1 . .
    C C4 0.21536(19) 0.5708(2) 0.38257(7) 0.0492(4) Uani d 1 . .
    H H4 0.154397 0.476467 0.368230 0.059 Uiso calc 1 . .
    C C5 0.46660(16) 0.39239(16) 0.39555(6) 0.0373(3) Uani d 1 . .
    C C6 0.36301(16) 0.21805(16) 0.31822(6) 0.0358(3) Uani d 1 . .
    C C7 0.41496(19) 0.32023(19) 0.27473(7) 0.0453(3) Uani d 1 . .
    H H7 0.486871 0.411651 0.283142 0.054 Uiso calc 1 . .
    C C8 0.3587(2) 0.2851(2) 0.21804(7) 0.0510(4) Uani d 1 . .
    H H8 0.393472 0.353203 0.187199 0.061 Uiso calc 1 . .
    C C9 0.25337(19) 0.1535(2) 0.20582(6) 0.0473(4) Uani d 1 . .
    H H9 0.214581 0.133416 0.166890 0.057 Uiso calc 1 . .
    C C10 0.20347(17) 0.05002(18) 0.25005(6) 0.0424(3) Uani d 1 . .
    C C11 0.26116(15) 0.08271(17) 0.30678(6) 0.0372(3) Uani d 1 . .
    H H11 0.230471 0.011963 0.337554 0.045 Uiso calc 1 . .
    C C12 0.0879(2) -0.0940(3) 0.23791(8) 0.0687(5) Uani d 1 . .
    H H12A 0.086719 -0.123627 0.196639 0.103 Uiso calc 1 . .
    H H12B -0.021126 -0.060187 0.247824 0.103 Uiso calc 1 . .
    H H12C 0.122673 -0.192035 0.261368 0.103 Uiso calc 1 . .
    C C13 0.75428(16) 0.30235(16) 0.42240(6) 0.0371(3) Uani d 1 . .
    C C14 0.87596(18) 0.3355(2) 0.46428(7) 0.0470(3) Uani d 1 . .
    H H14 0.867780 0.429849 0.489387 0.056 Uiso calc 1 . .
    C C15 1.0098(2) 0.2308(2) 0.46956(8) 0.0554(4) Uani d 1 . .
    H H15 1.093906 0.254084 0.498186 0.067 Uiso calc 1 . .
    C C16 1.0220(2) 0.0931(2) 0.43365(8) 0.0540(4) Uani d 1 . .
    H H16 1.113977 0.021373 0.437420 0.065 Uiso calc 1 . .
    C C17 0.8997(2) 0.0602(2) 0.39220(8) 0.0566(4) Uani d 1 . .
    H H17 0.907241 -0.035666 0.367730 0.068 Uiso calc 1 . .
    C C18 0.7662(2) 0.1650(2) 0.38573(7) 0.0505(4) Uani d 1 . .
    H H18 0.683509 0.143019 0.356447 0.061 Uiso calc 1 . .
loop_
    _atom_site_aniso_label
    _atom_site_aniso_U_11
    _atom_site_aniso_U_22
    _atom_site_aniso_U_33
    _atom_site_aniso_U_12
    _atom_site_aniso_U_13
    _atom_site_aniso_U_23
    O1 0.0580(7) 0.0630(8) 0.0711(8) 0.0205(6) -0.0064(6) -0.0004(6)
    O2 0.0538(6) 0.0350(5) 0.0400(5) -0.0067(4) -0.0104(4) -0.0001(4)
    N1 0.0410(6) 0.0327(5) 0.0367(6) 0.0002(4) -0.0036(4) -0.0047(4)
    N2 0.0464(6) 0.0325(5) 0.0391(6) -0.0002(5) -0.0018(5) -0.0069(5)
    C1 0.0459(7) 0.0362(7) 0.0343(7) 0.0031(6) 0.0017(5) -0.0008(5)
    C2 0.0614(9) 0.0379(7) 0.0512(9) 0.0061(7) 0.0014(7) -0.0067(6)
    C3 0.0430(7) 0.0388(7) 0.0371(7) 0.0020(6) -0.0023(5) -0.0002(5)
    C4 0.0478(8) 0.0526(9) 0.0463(8) 0.0051(7) -0.0060(6) 0.0003(7)
    C5 0.0431(7) 0.0343(6) 0.0337(6) -0.0028(5) -0.0051(5) -0.0013(5)
    C6 0.0355(6) 0.0352(6) 0.0361(6) 0.0020(5) -0.0026(5) -0.0026(5)
    C7 0.0492(8) 0.0409(7) 0.0458(8) -0.0069(6) 0.0023(6) 0.0007(6)
    C8 0.0635(10) 0.0480(8) 0.0422(8) 0.0023(7) 0.0080(7) 0.0061(7)
    C9 0.0554(9) 0.0496(8) 0.0364(7) 0.0078(7) -0.0025(6) -0.0052(6)
    C10 0.0400(7) 0.0435(7) 0.0431(7) 0.0011(6) -0.0022(5) -0.0084(6)
    C11 0.0362(6) 0.0374(7) 0.0378(7) -0.0011(5) 0.0006(5) -0.0018(5)
    C12 0.0738(12) 0.0718(12) 0.0589(11) -0.0261(10) -0.0100(9) -0.0122(9)
    C13 0.0395(7) 0.0351(6) 0.0366(7) 0.0014(5) 0.0020(5) 0.0008(5)
    C14 0.0492(8) 0.0456(8) 0.0453(8) 0.0040(6) -0.0061(6) -0.0054(6)
    C15 0.0495(9) 0.0597(10) 0.0557(9) 0.0102(7) -0.0088(7) -0.0006(8)
    C16 0.0510(9) 0.0535(9) 0.0581(10) 0.0158(7) 0.0073(7) 0.0061(7)
    C17 0.0617(10) 0.0485(9) 0.0601(10) 0.0101(7) 0.0085(8) -0.0112(7)
    C18 0.0515(9) 0.0487(8) 0.0507(9) 0.0049(7) -0.0030(7) -0.0125(7)
_geom_special_details
;
 All esds (except the esd in the dihedral angle between two l.s. planes)
 are estimated using the full covariance matrix.  The cell esds are taken
 into account individually in the estimation of esds in distances, angles
 and torsion angles; correlations between esds in cell parameters are only
 used when they are defined by crystal symmetry.  An approximate (isotropic)
 treatment of cell esds is used for estimating esds involving l.s. planes.
;
loop_
    _geom_bond_atom_site_label_1
    _geom_bond_atom_site_label_2
    _geom_bond_site_symmetry_2
    _geom_bond_distance
    _geom_bond_publ_flag
    O1 C4 . 1.2129(19) ?
    O2 C5 . 1.3555(15) n
    O2 C6 . 1.4103(16) n
    N1 N2 . 1.3830(15) ?
    N1 C5 . 1.3478(17) ?
    N1 C13 . 1.4285(17) n
    N2 C1 . 1.3167(18) ?
    C1 C2 . 1.4909(19) ?
    C1 C3 . 1.4197(19) ?
    C2 H2A . 0.9800 ?
    C2 H2B . 0.9800 ?
    C2 H2C . 0.9800 ?
    C3 C4 . 1.445(2) ?
    C3 C5 . 1.3800(19) ?
    C4 H4 . 0.9500 ?
    C6 C7 . 1.376(2) ?
    C6 C11 . 1.3794(18) ?
    C7 H7 . 0.9500 ?
    C7 C8 . 1.391(2) ?
    C8 H8 . 0.9500 ?
    C8 C9 . 1.377(2) ?
    C9 H9 . 0.9500 ?
    C9 C10 . 1.389(2) ?
    C10 C11 . 1.3917(19) ?
    C10 C12 . 1.505(2) ?
    C11 H11 . 0.9500 ?
    C12 H12A . 0.9800 ?
    C12 H12B . 0.9800 ?
    C12 H12C . 0.9800 ?
    C13 C14 . 1.381(2) ?
    C13 C18 . 1.384(2) ?
    C14 H14 . 0.9500 ?
    C14 C15 . 1.383(2) ?
    C15 H15 . 0.9500 ?
    C15 C16 . 1.376(2) ?
    C16 H16 . 0.9500 ?
    C16 C17 . 1.377(2) ?
    C17 H17 . 0.9500 ?
    C17 C18 . 1.383(2) ?
    C18 H18 . 0.9500 ?
loop_
    _geom_angle_atom_site_label_1
    _geom_angle_atom_site_label_2
    _geom_angle_atom_site_label_3
    _geom_angle_site_symmetry_1
    _geom_angle_site_symmetry_3
    _geom_angle
    _geom_angle_publ_flag
    C5 O2 C6 . . 118.48(10) n
    N2 N1 C13 . . 118.56(11) ?
    C5 N1 N2 . . 110.27(11) ?
    C5 N1 C13 . . 131.16(11) ?
    C1 N2 N1 . . 105.68(11) ?
    N2 C1 C2 . . 119.63(13) ?
    N2 C1 C3 . . 111.60(12) ?
    C3 C1 C2 . . 128.76(13) ?
    C1 C2 H2A . . 109.5 ?
    C1 C2 H2B . . 109.5 ?
    C1 C2 H2C . . 109.5 ?
    H2A C2 H2B . . 109.5 ?
    H2A C2 H2C . . 109.5 ?
    H2B C2 H2C . . 109.5 ?
    C1 C3 C4 . . 130.04(13) ?
    C5 C3 C1 . . 103.98(12) ?
    C5 C3 C4 . . 125.97(13) ?
    O1 C4 C3 . . 125.34(15) ?
    O1 C4 H4 . . 117.3 ?
    C3 C4 H4 . . 117.3 ?
    O2 C5 C3 . . 130.53(13) ?
    N1 C5 O2 . . 120.75(12) ?
    N1 C5 C3 . . 108.45(11) ?
    C7 C6 O2 . . 123.07(12) ?
    C7 C6 C11 . . 121.98(13) ?
    C11 C6 O2 . . 114.90(12) ?
    C6 C7 H7 . . 121.1 ?
    C6 C7 C8 . . 117.77(14) ?
    C8 C7 H7 . . 121.1 ?
    C7 C8 H8 . . 119.4 ?
    C9 C8 C7 . . 121.20(14) ?
    C9 C8 H8 . . 119.4 ?
    C8 C9 H9 . . 119.8 ?
    C8 C9 C10 . . 120.45(14) ?
    C10 C9 H9 . . 119.8 ?
    C9 C10 C11 . . 118.70(13) ?
    C9 C10 C12 . . 121.51(14) ?
    C11 C10 C12 . . 119.79(14) ?
    C6 C11 C10 . . 119.87(13) ?
    C6 C11 H11 . . 120.1 ?
    C10 C11 H11 . . 120.1 ?
    C10 C12 H12A . . 109.5 ?
    C10 C12 H12B . . 109.5 ?
    C10 C12 H12C . . 109.5 ?
    H12A C12 H12B . . 109.5 ?
    H12A C12 H12C . . 109.5 ?
    H12B C12 H12C . . 109.5 ?
    C14 C13 N1 . . 118.10(12) ?
    C14 C13 C18 . . 120.17(13) ?
    C18 C13 N1 . . 121.72(13) ?
    C13 C14 H14 . . 120.1 ?
    C13 C14 C15 . . 119.77(14) ?
    C15 C14 H14 . . 120.1 ?
    C14 C15 H15 . . 119.8 ?
    C16 C15 C14 . . 120.46(15) ?
    C16 C15 H15 . . 119.8 ?
    C15 C16 H16 . . 120.3 ?
    C15 C16 C17 . . 119.48(15) ?
    C17 C16 H16 . . 120.3 ?
    C16 C17 H17 . . 119.6 ?
    C16 C17 C18 . . 120.83(15) ?
    C18 C17 H17 . . 119.6 ?
    C13 C18 H18 . . 120.4 ?
    C17 C18 C13 . . 119.28(15) ?
    C17 C18 H18 . . 120.4 ?
loop_
    _geom_torsion_atom_site_label_1
    _geom_torsion_atom_site_label_2
    _geom_torsion_atom_site_label_3
    _geom_torsion_atom_site_label_4
    _geom_torsion_site_symmetry_1
    _geom_torsion_site_symmetry_2
    _geom_torsion_site_symmetry_3
    _geom_torsion_site_symmetry_4
    _geom_torsion
    _geom_torsion_publ_flag
    O2 C6 C7 C8 . . . . 178.25(13) ?
    O2 C6 C11 C10 . . . . -179.47(12) ?
    N1 N2 C1 C2 . . . . 179.50(12) ?
    N1 N2 C1 C3 . . . . 0.71(15) ?
    N1 C13 C14 C15 . . . . -178.97(14) ?
    N1 C13 C18 C17 . . . . 179.89(14) ?
    N2 N1 C5 O2 . . . . -173.26(12) ?
    N2 N1 C5 C3 . . . . 1.32(16) ?
    N2 N1 C13 C14 . . . . 21.84(19) ?
    N2 N1 C13 C18 . . . . -157.01(13) ?
    N2 C1 C3 C4 . . . . 179.55(14) ?
    N2 C1 C3 C5 . . . . 0.05(16) ?
    C1 C3 C4 O1 . . . . 6.5(3) ?
    C1 C3 C5 O2 . . . . 173.04(14) ?
    C1 C3 C5 N1 . . . . -0.83(15) ?
    C2 C1 C3 C4 . . . . 0.9(3) ?
    C2 C1 C3 C5 . . . . -178.59(14) ?
    C4 C3 C5 O2 . . . . -6.5(2) ?
    C4 C3 C5 N1 . . . . 179.64(14) ?
    C5 O2 C6 C7 . . . . 25.02(19) ?
    C5 O2 C6 C11 . . . . -157.83(12) ?
    C5 N1 N2 C1 . . . . -1.26(15) ?
    C5 N1 C13 C14 . . . . -157.00(15) ?
    C5 N1 C13 C18 . . . . 24.1(2) ?
    C5 C3 C4 O1 . . . . -174.07(16) ?
    C6 O2 C5 N1 . . . . -118.79(14) ?
    C6 O2 C5 C3 . . . . 67.98(19) ?
    C6 C7 C8 C9 . . . . 0.5(2) ?
    C7 C6 C11 C10 . . . . -2.3(2) ?
    C7 C8 C9 C10 . . . . -1.4(2) ?
    C8 C9 C10 C11 . . . . 0.4(2) ?
    C8 C9 C10 C12 . . . . 179.67(16) ?
    C9 C10 C11 C6 . . . . 1.4(2) ?
    C11 C6 C7 C8 . . . . 1.3(2) ?
    C12 C10 C11 C6 . . . . -177.89(15) ?
    C13 N1 N2 C1 . . . . 179.67(11) ?
    C13 N1 C5 O2 . . . . 5.7(2) ?
    C13 N1 C5 C3 . . . . -179.76(13) ?
    C13 C14 C15 C16 . . . . -0.5(3) ?
    C14 C13 C18 C17 . . . . 1.1(2) ?
    C14 C15 C16 C17 . . . . 0.1(3) ?
    C15 C16 C17 C18 . . . . 0.9(3) ?
    C16 C17 C18 C13 . . . . -1.5(3) ?
    C18 C13 C14 C15 . . . . -0.1(2) ?
loop_
    _geom_hbond_atom_site_label_D
    _geom_hbond_atom_site_label_H
    _geom_hbond_atom_site_label_A
    _geom_hbond_site_symmetry_A
    _geom_hbond_distance_DH
    _geom_hbond_distance_HA
    _geom_hbond_distance_DA
    _geom_hbond_angle_DHA
    _geom_hbond_publ_flag
    C18 H18 O2 . 0.95 2.42 2.9593(19) 116 yes
    C11 H11 O1 1_545 0.95 2.75 3.626(2) 153 yes
_shelx_space_group_comment
;
The symmetry employed for this shelxl refinement is uniquely defined
by the following loop, which should always be used as a source of
symmetry information in preference to the above space-group names.
They are only intended as comments.
;
_shelx_estimated_absorpt_T_min     ?
_shelx_estimated_absorpt_T_max     ?
_shelx_hkl_file
;
  -1   0   0  330.24   24.53
   2   0   0   11.10    0.90
   2   0   0   10.95    0.90
   2   0   0   12.40    0.98
  -2   0   0   10.82    0.91
  -2   0   0   10.85    0.91
  -3   0   0   19.01    1.49
  -3   0   0   18.19    1.48
   3   0   0   17.79    1.46
   3   0   0   18.24    1.46
  -4   0   0   28.76    2.40
   4   0   0   30.03    2.36
  -4   0   0   30.57    2.41
   4   0   0   31.16    2.36
  -5   0   0  105.53    7.71
  -5   0   0   99.15    7.70
   5   0   0  103.89    7.62
   5   0   0  100.65    7.81
   5   0   0  100.59    7.61
   6   0   0   16.95    1.79
  -6   0   0   18.68    1.70
   6   0   0   19.60    1.60
  -6   0   0   19.93    1.73
   6   0   0   19.32    1.60
   7   0   0   18.88    1.64
   7   0   0   18.99    1.92
   7   0   0   20.49    1.65
  -7   0   0   19.60    1.82
  -7   0   0   18.00    1.78
   8   0   0  106.85    7.72
   8   0   0   88.19    8.05
   8   0   0  110.11    7.72
  -8   0   0  102.18    7.96
   9   0   0   -0.53    0.49
  -9   0   0    0.16    0.37
   9   0   0    0.34    0.26
   9   0   0    0.13    0.26
  10   0   0    0.16    0.45
 -10   0   0    0.03    0.51
  10   0   0    0.36    0.32
  11   0   0    0.61    0.69
  11   0   0    1.00    0.39
 -11   0   0    0.28    0.77
   0  -1   0   -0.02    0.02
   0   1   0    0.02    0.04
   1  -1   0    1.19    0.19
   1  -1   0    1.03    0.19
  -1   1   0    1.29    0.18
  -1   1   0    1.10    0.20
   1   1   0    1.48    0.16
  -3  -1   0   63.81    4.93
   3  -1   0   66.96    5.03
   3  -1   0   64.92    5.02
  -3  -1   0   65.14    4.93
   3   1   0   66.86    4.88
   3   1   0   67.49    4.88
  -3   1   0   69.24    5.05
  -3   1   0   66.97    5.05
   4  -1   0    0.40    0.20
  -4  -1   0    0.29    0.15
   4  -1   0    0.70    0.32
  -4  -1   0    0.49    0.18
   4  -1   0    0.34    0.21
   4   1   0    0.34    0.11
  -4   1   0    0.36    0.23
   4   1   0    0.47    0.25
   4   1   0    0.27    0.11
  -4   1   0    0.42    0.21
   5  -1   0    7.72    0.82
  -5  -1   0    7.26    0.79
  -5  -1   0    7.44    0.79
   5   1   0    8.20    0.69
  -5   1   0    7.68    0.88
   5   1   0    8.01    0.69
   5   1   0   11.16    1.01
  -5   1   0    7.32    0.87
   6  -1   0   33.00    2.64
  -6  -1   0   30.74    2.63
   6  -1   0   25.16    2.73
  -6  -1   0   35.54    2.66
   6  -1   0   33.43    2.65
   6   1   0   25.69    2.71
   6   1   0   33.05    2.47
   6   1   0   33.65    2.46
  -6   1   0   34.26    2.76
  -6   1   0   36.08    2.76
   7  -1   0    3.65    0.84
  -7  -1   0    2.49    0.54
  -7  -1   0    3.85    0.65
   7  -1   0    3.03    0.57
   7  -1   0    2.64    0.54
   7   1   0    4.01    0.85
  -7   1   0    3.01    0.64
  -7   1   0    2.85    0.73
   7   1   0    3.40    0.38
   7   1   0    3.09    0.38
   8  -1   0    3.87    0.98
  -8  -1   0    4.96    0.83
   8  -1   0    4.11    0.69
   8  -1   0    5.29    0.69
   8   1   0    3.91    0.96
   8   1   0    3.87    0.46
   8   1   0    4.95    0.48
   9  -1   0    0.08    0.47
   9  -1   0    0.02    0.31
  -9  -1   0   -0.41    0.33
   9  -1   0    0.18    0.28
   9   1   0   -0.03    0.46
  -9   1   0   -0.39    0.49
   9   1   0    0.02    0.19
   9   1   0    0.29    0.18
 -10  -1   0    0.36    0.53
  10  -1   0   -0.01    0.42
  10  -1   0    0.15    0.38
  10   1   0    0.24    0.21
  10   1   0    0.08    0.13
  10   1   0    0.04    0.48
 -10   1   0   -0.25    0.51
  11  -1   0    0.06    0.55
 -11  -1   0   -0.43    0.71
 -11   1   0    0.48    0.76
  11   1   0    0.16    0.54
   0   2   0  228.77   17.73
   0   2   0  233.35   17.71
   1  -2   0   99.57    8.19
   1  -2   0  119.93    8.18
   1   2   0  123.24    8.15
  -1   2   0  106.44    8.20
  -1   2   0  103.59    8.20
   2  -2   0   31.72    2.77
   2  -2   0   36.08    2.80
   2  -2   0   38.94    2.79
  -2   2   0   32.30    2.77
   2   2   0   41.63    2.77
  -2   2   0   32.70    2.78
   3  -2   0    1.37    0.31
  -3  -2   0    1.55    0.16
   3  -2   0    1.52    0.36
  -3  -2   0    1.45    0.16
  -3   2   0    1.17    0.32
  -3   2   0    1.73    0.37
  -4  -2   0    0.15    0.11
   4  -2   0    0.84    0.35
   4  -2   0    0.64    0.26
   4  -2   0    0.06    0.18
  -4  -2   0    0.20    0.13
   4   2   0    0.41    0.24
  -4   2   0   -0.20    0.18
  -4   2   0    0.01    0.19
   5  -2   0    1.33    0.37
  -5  -2   0    1.03    0.25
  -5  -2   0    1.03    0.25
   5  -2   0    1.09    0.34
   5  -2   0    2.64    0.64
  -5   2   0    1.32    0.39
  -6  -2   0    0.64    0.24
  -6  -2   0    1.09    0.30
   6  -2   0    0.63    0.34
   6  -2   0    0.70    0.32
   6  -2   0    1.13    0.42
  -6   2   0    0.43    0.29
   6   2   0    1.22    0.43
  -6   2   0    0.64    0.33
  -7  -2   0   20.41    1.80
   7  -2   0   17.90    2.01
   7  -2   0   21.13    1.89
   7  -2   0   22.12    1.90
  -7  -2   0   22.61    1.81
   7   2   0   18.22    1.94
  -7   2   0   20.58    1.99
  -7   2   0   19.33    1.95
   8  -2   0    2.17    0.70
   8  -2   0    3.82    0.74
  -8  -2   0    4.10    0.66
   8   2   0    2.65    0.79
  -8   2   0    4.03    0.82
   9  -2   0    0.21    0.36
   9  -2   0   -0.06    0.40
  -9  -2   0    0.03    0.37
   9   2   0   -0.21    0.31
  -9   2   0    0.21    0.50
  10  -2   0    1.70    0.79
 -10  -2   0    3.96    0.81
  10  -2   0    3.39    0.70
 -10   2   0    3.79    0.91
  10   2   0    2.66    0.88
  11  -2   0    2.40    0.72
  11  -2   0   -0.05    0.48
 -11  -2   0    0.93    0.73
  11   2   0    0.45    0.56
 -11   2   0    2.01    0.94
   0  -3   0    0.17    0.09
   0  -3   0    0.05    0.09
   1  -3   0    7.82    0.68
   1  -3   0    7.97    0.73
   1  -3   0    7.69    0.74
  -1  -3   0    6.79    0.63
   1   3   0    7.54    0.65
  -1   3   0    7.11    0.72
   2  -3   0  105.84    8.46
   2  -3   0  106.84    8.48
   2  -3   0  121.21    8.46
  -2   3   0  112.37    8.48
   2   3   0  118.52    8.40
   3  -3   0  318.25   25.76
   3  -3   0  331.95   25.76
   3  -3   0  388.35   25.80
  -3   3   0  340.80   25.77
  -3   3   0  321.30   25.76
   3   3   0  398.65   25.74
   4  -3   0    3.82    0.64
  -4  -3   0    3.11    0.30
  -4  -3   0    3.02    0.30
   4  -3   0    4.85    0.80
   4  -3   0    3.71    0.66
  -4   3   0    2.86    0.58
   4   3   0    4.03    0.52
  -4   3   0    3.56    0.62
  -5  -3   0   13.29    1.09
   5  -3   0   13.18    1.33
   5  -3   0   12.97    1.34
   5  -3   0   13.12    1.38
  -5  -3   0   13.25    1.10
  -5   3   0   13.66    1.38
  -5   3   0   13.79    1.37
   5   3   0   11.75    1.27
  -6  -3   0   23.82    1.77
   6  -3   0   18.67    2.02
  -6  -3   0   22.43    1.75
   6  -3   0   19.15    1.95
   6  -3   0   20.86    1.98
   6   3   0   18.70    1.94
  -6   3   0   25.26    2.11
   7  -3   0   20.21    2.08
  -7  -3   0   21.22    1.75
   7  -3   0   19.00    1.94
   7  -3   0   21.05    1.94
  -7   3   0   20.21    2.02
   7   3   0   19.42    1.96
   8  -3   0   -0.06    0.34
   8  -3   0   -0.02    0.41
  -8  -3   0    0.07    0.27
   8  -3   0   -0.26    0.43
   8   3   0    0.04    0.38
  -8   3   0    0.31    0.41
   9  -3   0    9.49    1.11
   9  -3   0    9.87    1.23
   9  -3   0    4.66    1.27
  -9  -3   0    9.24    1.02
  -9   3   0    7.47    1.30
   9   3   0    6.16    1.33
 -10  -3   0   -0.26    0.43
  10  -3   0    0.00    0.47
  10  -3   0   -0.21    0.49
 -10   3   0    0.66    0.73
  10   3   0    0.38    0.60
  11  -3   0    0.56    0.60
  11  -3   0   -0.47    0.62
 -11   3   0    2.57    1.08
  11   3   0    0.40    0.48
   0  -4   0   44.81    3.55
   0  -4   0   47.20    3.55
   1  -4   0    9.01    0.86
   1  -4   0    7.93    0.76
   1  -4   0    7.66    0.81
  -1  -4   0    7.67    0.72
  -1  -4   0    8.26    0.73
   2  -4   0    4.50    0.59
   2  -4   0    4.11    0.58
   2  -4   0    4.55    0.55
  -2  -4   0    4.54    0.42
  -2  -4   0    4.77    0.42
  -2   4   0    4.53    0.68
   2   4   0    4.29    0.49
   3  -4   0   27.70    2.44
   3  -4   0   29.03    2.41
   3  -4   0   31.02    2.46
   3   4   0   29.14    2.34
  -3   4   0   26.97    2.42
   4  -4   0   61.43    4.60
   4  -4   0   56.58    4.57
   4  -4   0   56.04    4.58
   4   4   0   55.73    4.48
  -4   4   0   57.15    4.58
  -5  -4   0   41.60    3.24
  -5  -4   0   41.29    3.23
   5  -4   0   46.03    3.67
   5  -4   0   43.78    3.63
   5  -4   0   44.44    3.62
   5   4   0   49.18    3.59
  -5   4   0   40.14    3.61
   6  -4   0    0.75    0.41
   6  -4   0    0.47    0.44
  -6  -4   0    1.02    0.22
   6  -4   0    0.57    0.39
  -6   4   0    0.42    0.46
   6   4   0    0.59    0.42
   7  -4   0    4.38    1.02
   7  -4   0    4.98    0.91
   7  -4   0    4.22    0.85
  -7  -4   0    3.70    0.50
   7   4   0    4.27    0.94
  -7   4   0    3.87    0.87
   8  -4   0    3.61    0.77
  -8  -4   0    2.01    0.46
   8  -4   0    2.39    0.67
   8  -4   0    3.91    1.07
   8   4   0    2.71    0.81
  -8   4   0    2.02    0.68
   9  -4   0   -0.09    0.52
   9  -4   0    0.49    0.45
  -9  -4   0    0.04    0.35
   9   4   0   -0.04    0.43
  10  -4   0    0.35    0.52
  10  -4   0    0.53    0.54
 -10   4   0    0.97    0.80
  10   4   0   -0.18    0.47
  11  -4   0   -0.29    0.57
 -11   4   0    1.74    1.43
  11   4   0   -0.03    0.56
   0  -5   0    0.00    0.16
   0  -5   0   -0.08    0.14
   0  -5   0    0.26    0.18
   1  -5   0   15.37    1.45
  -1  -5   0   16.02    1.36
  -1  -5   0   14.77    1.34
   1  -5   0   15.54    1.44
   1  -5   0   17.20    1.40
   2  -5   0    2.33    0.50
  -2  -5   0    2.76    0.35
   2  -5   0    2.28    0.52
   2  -5   0    2.96    0.55
  -2  -5   0    2.48    0.32
  -2   5   0    2.64    0.52
  -3  -5   0    0.57    0.15
   3  -5   0    1.10    0.40
   3  -5   0    0.34    0.30
   3  -5   0    0.98    0.37
  -3  -5   0    0.71    0.16
   3   5   0    1.87    0.42
  -3   5   0    0.74    0.37
  -4  -5   0    0.82    0.11
  -4  -5   0    0.89    0.11
   4  -5   0    0.80    0.38
   4  -5   0    0.45    0.35
   4  -5   0    1.16    0.45
  -4   5   0    1.44    0.46
   4   5   0    0.73    0.34
   5  -5   0    0.83    0.44
   6  -5   0    0.67    0.45
  -6  -5   0    0.06    0.10
   6  -5   0    0.32    0.37
   6  -5   0    0.18    0.36
  -6   5   0   -0.02    0.33
   6   5   0    0.14    0.36
   7  -5   0    0.84    0.59
  -7  -5   0    0.93    0.22
  -7   5   0    0.66    0.52
   7   5   0    0.88    0.42
   8  -5   0    0.78    0.44
   8  -5   0    0.41    0.70
   8  -5   0   -0.39    0.39
  -8   5   0    1.50    0.66
   9  -5   0    1.34    0.84
   9  -5   0   -0.25    0.53
   9   5   0    1.24    0.59
  -9   5   0    4.66    1.16
  10  -5   0    0.01    0.59
  10  -5   0    0.19    0.60
 -10   5   0    0.62    1.03
  10   5   0    0.92    0.67
   0  -6   0   48.30    3.72
   0  -6   0   45.37    3.72
  -1  -6   0   -0.11    0.16
   1  -6   0   -0.04    0.21
   1  -6   0    0.17    0.19
  -1  -6   0    0.34    0.22
   1  -6   0    0.08    0.26
  -2  -6   0    2.80    0.38
   2  -6   0    2.48    0.58
   2  -6   0    3.14    0.63
  -2  -6   0    2.28    0.41
   2  -6   0    2.42    0.57
  -3  -6   0   53.67    4.10
   3  -6   0   53.76    4.43
   3  -6   0   47.97    4.32
   3  -6   0   57.08    4.43
   3   6   0   58.89    4.27
   4  -6   0   13.90    1.44
  -4  -6   0   13.34    0.99
   4  -6   0   12.60    1.38
  -4  -6   0   12.60    1.00
   4  -6   0    9.19    1.26
   4   6   0   11.14    1.21
  -4   6   0   12.92    1.41
   5  -6   0   26.30    2.41
   5  -6   0   25.36    2.43
   5  -6   0   25.31    2.42
  -5   6   0   27.57    2.45
   5   6   0   23.48    2.22
   6  -6   0    0.22    0.43
   6  -6   0    0.18    0.39
   6  -6   0    0.41    0.42
  -6   6   0    0.06    0.42
   6   6   0   -0.18    0.27
   7  -6   0    1.46    0.70
   7  -6   0    0.88    0.61
   7  -6   0    1.48    0.65
  -7   6   0    0.78    0.65
   7   6   0    0.98    0.51
   8  -6   0    0.02    0.50
   8  -6   0    0.27    0.68
   8  -6   0    0.01    0.50
   8   6   0    0.54    0.46
  -8   6   0   -0.01    0.70
   9  -6   0    0.26    0.65
   9  -6   0    0.42    0.60
   9   6   0    0.08    0.43
  10  -6   0    0.07    0.64
  10   6   0    0.13    0.44
   0  -7   0    0.04    0.24
   0  -7   0    0.50    0.29
   0  -7   0   -0.05    0.23
  -1  -7   0   12.61    1.20
  -1  -7   0   12.93    1.23
   1  -7   0   12.96    1.25
   1  -7   0   11.99    1.28
   1  -7   0   10.82    1.25
  -2  -7   0    0.07    0.23
  -2  -7   0    0.14    0.26
   2  -7   0    0.71    0.40
   2  -7   0    0.73    0.37
   3  -7   0    3.34    0.77
   3  -7   0    4.45    0.88
   3  -7   0    4.79    0.85
  -3  -7   0    4.94    0.56
  -3  -7   0    4.59    0.53
   4  -7   0    0.58    0.46
  -4  -7   0    0.50    0.19
   4  -7   0    0.44    0.45
  -4  -7   0    0.60    0.17
   4  -7   0    0.12    0.34
   4   7   0    0.51    0.40
  -5  -7   0    2.75    0.24
   5  -7   0    3.01    0.85
  -5  -7   0    2.82    0.26
   5  -7   0    3.63    0.81
   5  -7   0    2.39    0.74
   5   7   0    4.09    0.79
   6  -7   0    1.29    0.65
   6  -7   0    0.65    0.56
   6  -7   0    1.64    0.74
   6   7   0    0.66    0.46
   7  -7   0   -0.85    0.59
   7  -7   0    0.21    0.49
   7  -7   0    0.34    0.56
   7   7   0    0.04    0.65
   8  -7   0   -0.12    0.54
   8  -7   0   -0.55    0.78
   8  -7   0    0.22    0.65
   8   7   0    0.06    0.41
   9  -7   0    0.58    0.93
   9  -7   0    6.61    1.47
   9   7   0    4.15    0.93
   0  -8   0   34.53    2.94
   0  -8   0   37.96    3.01
   0  -8   0   32.58    2.91
  -1  -8   0    0.13    0.28
   1  -8   0   -0.29    0.31
  -1  -8   0    0.39    0.31
  -1  -8   0    0.19    0.27
   1  -8   0    0.35    0.34
   1  -8   0    0.01    0.31
  -2  -8   0   11.30    1.13
  -2  -8   0   12.46    1.14
   2  -8   0   11.64    1.48
   2  -8   0   10.09    1.23
   2  -8   0    9.64    1.24
   3  -8   0    0.09    0.36
  -3  -8   0    0.07    0.18
  -3  -8   0    0.30    0.27
   3  -8   0    0.44    0.43
   3  -8   0    0.04    0.37
   4  -8   0    1.45    0.62
   4  -8   0    1.06    0.55
   4  -8   0    2.19    0.67
  -4  -8   0    0.96    0.27
   5  -8   0    1.07    0.65
   5  -8   0    1.69    0.67
  -5  -8   0    1.40    0.20
   5  -8   0    0.60    0.60
   6  -8   0    1.05    0.63
   6  -8   0    1.86    0.71
   6  -8   0    0.46    0.93
   6   8   0    0.63    0.49
   7  -8   0    1.64    0.77
   7  -8   0    1.05    0.89
   7  -8   0    0.32    0.59
   7   8   0    0.71    0.50
   8  -8   0   -0.07    0.73
   8  -8   0    1.60    0.86
   8   8   0    1.32    0.61
   0  -9   0    0.22    0.39
   0  -9   0    0.11    0.36
   0  -9   0    0.00    0.33
  -1  -9   0    0.62    0.38
   1  -9   0    0.57    0.41
   1  -9   0    0.45    0.48
  -1  -9   0    0.74    0.43
  -1  -9   0    0.35    0.33
   1  -9   0    1.45    0.52
   2  -9   0    2.65    0.71
  -2  -9   0    3.00    0.57
   2  -9   0    1.18    0.54
   2  -9   0    1.96    0.73
  -2  -9   0    2.90    0.60
   3  -9   0    0.18    0.43
  -3  -9   0    0.35    0.30
   3  -9   0   -0.06    0.37
  -3  -9   0    0.08    0.30
   3  -9   0   -0.92    0.43
  -4  -9   0    1.53    0.37
   4  -9   0    1.03    0.60
   4  -9   0    1.00    0.60
   4  -9   0    1.03    0.59
  -4  -9   0    1.05    0.30
  -5  -9   0    1.93    0.30
   5  -9   0    1.26    0.76
   5  -9   0    3.06    0.94
   5  -9   0    2.15    0.97
   6  -9   0    1.09    0.70
   6  -9   0    0.25    0.72
   6  -9   0    0.40    0.82
   7  -9   0    2.46    1.51
   7  -9   0   -0.23    0.51
   7  -9   0    1.11    0.90
   0 -10   0   -0.13    0.46
   0 -10   0    0.62    0.50
   0 -10   0   -0.08    0.40
   1 -10   0    0.95    0.58
   1 -10   0    0.62    0.47
  -1 -10   0   -0.09    0.35
  -1 -10   0    0.21    0.42
   1 -10   0   -0.54    0.44
  -1 -10   0    0.52    0.40
   2 -10   0   -0.18    0.48
  -2 -10   0   -0.29    0.36
  -2 -10   0   -0.15    0.38
   2 -10   0    0.49    0.53
   2 -10   0   -0.29    0.59
  -2 -10   0   -0.27    0.34
   3 -10   0    1.25    0.60
  -3 -10   0    1.57    0.48
   3 -10   0    2.04    0.88
  -3 -10   0    2.02    0.50
   3 -10   0    0.87    0.60
  -4 -10   0    0.19    0.28
   4 -10   0   -0.76    0.65
  -4 -10   0   -0.16    0.29
   4 -10   0    0.01    0.53
   5 -10   0   -0.76    0.64
  -5 -10   0    0.04    0.20
   5 -10   0    0.17    0.52
  -5 -10   0   -0.22    0.15
   5 -10   0    0.59    0.96
   0 -11   0   -0.11    0.49
   0 -11   0    0.09    0.64
  -1 -11   0   -0.49    0.55
  -1 -11   0    0.48    0.55
  -1 -11   0   -0.08    0.42
   1 -11   0    0.10    0.62
   1 -11   0   -0.30    0.51
  -2 -11   0   -0.24    0.48
   2 -11   0   -0.80    0.77
  -2 -11   0    0.07    0.43
  -2 -11   0    0.55    0.52
  11   0  -1    1.41    0.39
  11   0  -1   -0.01    0.54
 -11   0   1   -0.48    0.59
  10   0  -1   -0.08    0.40
 -10   0   1   -0.54    0.46
  10   0  -1    0.25    0.31
  -9   0   1   -0.20    0.36
   9   0  -1   -0.23    0.21
   9   0  -1    0.20    0.26
   8   0  -1    0.45    0.27
   8   0  -1    0.96    0.49
  -8   0   1    0.01    0.29
  -8   0   1   -0.17    0.29
   8   0  -1    0.01    0.22
  -7   0   1   -0.20    0.22
   7   0  -1    0.13    0.31
   7   0  -1   -0.04    0.16
   7   0  -1   -0.17    0.16
  -7   0   1   -0.03    0.26
  -6   0   1   -0.09    0.18
   6   0  -1    0.43    0.33
  -6   0   1   -0.18    0.18
   6   0  -1   -0.23    0.15
   6   0  -1   -0.04    0.16
   5   0  -1   -0.03    0.19
  -5   0   1    0.08    0.16
   5   0  -1    0.17    0.14
  -5   0   1   -0.03    0.14
   5   0  -1   -0.10    0.13
   4   0  -1   -0.01    0.12
   4   0  -1    0.62    0.28
  -4   0   1    0.02    0.13
  -4   0   1   -0.06    0.13
   4   0  -1   -0.01    0.10
  -3   0   1   -0.05    0.09
  -3   0   1    0.43    0.16
   3   0  -1   -0.05    0.06
   3   0  -1    0.08    0.15
   3   0  -1    0.15    0.11
   2   0  -1   -0.01    0.06
  -2   0   1    0.00    0.07
  -2   0   1    0.00    0.06
   2   0  -1   -0.06    0.09
   2   0  -1    0.10    0.07
  -1   0   1   -0.01    0.02
   1   0  -1   -0.02    0.05
   1   0  -1    0.10    0.04
  -1   0   1    0.01    0.03
  -1   0  -1   -0.01    0.03
   1   0   1    0.19    0.07
   1   0   1    0.03    0.03
  -2   0  -1    0.02    0.07
   2   0   1   -0.07    0.04
  -2   0  -1    0.04    0.05
   2   0   1    0.05    0.09
  -3   0  -1   -0.08    0.05
  -3   0  -1   -0.01    0.06
   3   0   1    0.29    0.12
   3   0   1   -0.11    0.11
   3   0   1    0.02    0.07
   4   0   1    0.03    0.15
   4   0   1   -0.13    0.08
  -4   0  -1    0.06    0.12
   4   0   1   -0.08    0.10
  -4   0  -1   -0.12    0.13
   5   0   1    0.12    0.23
   5   0   1    0.08    0.12
  -5   0  -1   -0.01    0.13
  -5   0  -1   -0.13    0.13
   5   0   1    0.14    0.15
  -6   0  -1    0.11    0.15
   6   0   1   -0.11    0.15
  -6   0  -1    0.03    0.19
   6   0   1   -0.07    0.25
   6   0   1   -0.16    0.15
   7   0   1    0.14    0.19
   7   0   1    0.32    0.32
   7   0   1    0.07    0.17
  -7   0  -1   -0.11    0.28
   8   0   1    1.31    0.61
  -8   0  -1    0.23    0.37
   8   0   1    0.23    0.26
   8   0   1    0.37    0.27
   9   0   1    0.18    0.44
  -9   0  -1   -0.37    0.33
   9   0   1   -0.07    0.23
   9   0   1   -0.09    0.23
  10   0   1   -0.25    0.42
  10   0   1   -0.04    0.28
 -10   0  -1   -0.31    0.53
  11   0   1    0.29    0.34
 -11   0  -1   -1.26    0.67
  11   0   1    0.18    0.59
  11  -1  -1    0.38    0.66
  11  -1  -1    0.53    0.59
 -11  -1   1   -0.68    0.64
  11   1  -1    0.13    0.48
 -11   1   1    0.17    0.75
  10  -1  -1    0.86    0.42
 -10  -1   1    0.84    0.56
  10  -1  -1    1.43    0.80
  10   1  -1    0.55    0.62
 -10   1   1    0.92    0.67
  10   1  -1    1.00    0.24
  10   1  -1    0.67    0.16
   9  -1  -1    0.18    0.30
   9  -1  -1    0.19    0.33
  -9  -1   1    0.13    0.39
   9  -1  -1   -0.29    0.34
   9   1  -1    0.22    0.18
  -9   1   1    0.94    0.66
   9   1  -1    0.22    0.76
  -8  -1   1    6.59    0.91
   8  -1  -1    8.40    0.87
  -8  -1   1    6.16    0.99
   8  -1  -1    6.72    1.28
   8  -1  -1    7.80    0.89
   8   1  -1    7.21    0.68
   8   1  -1    6.62    1.26
  -8   1   1    7.43    0.99
   8   1  -1    7.18    0.66
  -7  -1   1   17.85    1.70
  -7  -1   1   19.22    1.74
   7  -1  -1   19.32    1.68
   7  -1  -1   18.25    1.69
   7  -1  -1   15.94    1.86
   7   1  -1   21.54    1.94
  -7   1   1   19.42    1.81
   7   1  -1   17.97    1.51
   7   1  -1   19.73    1.50
  -7   1   1   19.18    1.96
   6  -1  -1   11.75    1.12
  -6  -1   1   11.62    1.12
  -6  -1   1   11.36    1.11
   6  -1  -1   11.02    1.09
   6  -1  -1   11.76    1.29
   6   1  -1   11.13    0.94
   6   1  -1   12.31    1.28
  -6   1   1   12.09    1.24
  -6   1   1   11.43    1.20
   6   1  -1   10.70    0.96
   5  -1  -1   30.10    2.57
   5  -1  -1   29.28    2.42
  -5  -1   1   28.40    2.39
  -5  -1   1   28.82    2.38
   5   1  -1   27.35    2.51
  -5   1   1   29.70    2.48
   5   1  -1   33.71    2.27
  -5   1   1   29.02    2.49
   5   1  -1   29.71    2.28
  -4  -1   1   31.65    2.52
   4  -1  -1   31.09    2.58
  -4  -1   1   30.71    2.50
   4  -1  -1   30.02    2.65
   4  -1  -1   34.37    2.58
   4   1  -1   32.61    2.43
   4   1  -1   31.11    2.63
   4   1  -1   34.61    2.42
  -4   1   1   33.55    2.63
  -4   1   1   31.80    2.60
   3  -1  -1   83.64    6.47
  -3  -1   1   79.81    6.37
   3  -1  -1   98.36    6.55
  -3  -1   1   82.04    6.36
   3  -1  -1   81.14    6.44
   3   1  -1   85.87    6.32
   3   1  -1   94.57    6.51
   3   1  -1   91.73    6.31
  -3   1   1   81.83    6.46
  -3   1   1   83.13    6.48
  -2  -1   1    6.10    0.50
   2  -1  -1    6.80    0.60
  -2  -1   1    6.55    0.52
   2  -1  -1    6.79    0.62
  -2   1   1    5.28    0.59
  -2   1   1    6.44    0.61
   1  -1  -1   78.05    5.93
   1  -1  -1   85.93    5.94
   1  -1  -1   73.53    5.91
   1   1  -1   90.76    5.90
  -1   1   1   76.22    5.91
  -1   1   1   74.82    5.92
   0  -1   1  299.86   21.65
   0  -1  -1  281.02   21.59
  -2  -1  -1   59.20    4.65
   2  -1   1   63.10    4.76
   2  -1   1   71.35    4.80
   2  -1   1   57.92    4.76
  -2  -1  -1   61.47    4.67
   2   1   1   72.59    4.78
  -2   1  -1   59.43    4.76
   2   1   1   61.01    4.63
   2   1   1   68.72    4.63
  -2   1  -1   59.85    4.76
  -3  -1  -1   25.32    2.06
   3  -1   1   25.50    2.14
  -3  -1  -1   25.53    2.07
   3  -1   1   27.48    2.16
   3  -1   1   30.85    2.23
   3   1   1   30.59    2.21
   3   1   1   26.56    2.01
  -3   1  -1   28.24    2.18
   3   1   1   25.81    2.02
  -3   1  -1   26.63    2.17
   4  -1   1  144.58   11.75
   4  -1   1  158.66   11.78
   4  -1   1  172.86   11.89
  -4  -1  -1  153.12   11.70
  -4  -1  -1  152.88   11.70
   4   1   1  153.18   11.62
   4   1   1  179.38   11.88
   4   1   1  156.87   11.61
  -4   1  -1  166.01   11.82
  -4   1  -1  150.46   11.80
   5  -1   1    1.08    0.31
  -5  -1  -1    0.73    0.24
  -5  -1  -1    0.46    0.21
   5  -1   1    0.86    0.39
   5   1   1    0.83    0.18
   5   1   1    0.90    0.39
  -5   1  -1    0.82    0.29
   5   1   1    0.88    0.18
  -5   1  -1    0.91    0.34
  -6  -1  -1    1.54    0.37
  -6  -1  -1    1.22    0.35
   6  -1   1    1.25    0.35
   6  -1   1    0.55    0.39
   6  -1   1    1.39    0.38
   6   1   1    1.11    0.24
   6   1   1    0.96    0.46
  -6   1  -1    1.68    0.49
   6   1   1    1.29    0.25
  -6   1  -1    1.37    0.42
   7  -1   1    5.29    1.02
   7  -1   1    4.25    0.66
  -7  -1  -1    3.16    0.62
   7  -1   1    4.33    0.66
   7   1   1    5.04    0.97
   7   1   1    3.90    0.43
   7   1   1    4.05    0.44
  -7   1  -1    3.88    0.84
   8  -1   1    4.94    0.74
   8  -1   1    4.65    0.74
   8  -1   1    4.40    1.03
  -8  -1  -1    4.40    0.81
   8   1   1    4.38    0.47
   8   1   1    4.25    0.48
   8   1   1    5.93    1.15
   9  -1   1    2.32    0.86
   9  -1   1    4.65    0.69
   9  -1   1    4.54    0.73
  -9  -1  -1    3.86    0.83
   9   1   1    2.78    0.90
  -9   1  -1    3.81    0.89
   9   1   1    4.12    0.46
   9   1   1    4.63    0.45
  10  -1   1    0.39    0.37
 -10  -1  -1   -0.23    0.52
  10  -1   1    0.20    0.38
  10   1   1    0.85    0.64
  10   1   1    0.77    0.28
 -10   1  -1    0.26    0.58
  11  -1   1    0.05    0.51
 -11  -1  -1    0.05    0.70
  11  -1   1    0.47    0.51
 -11   1  -1   -0.39    0.84
  11   1   1    0.02    0.55
  11  -2  -1    0.38    0.61
  11  -2  -1    0.77    0.78
  11   2  -1    0.61    0.62
 -11   2   1    1.01    0.92
 -10  -2   1    0.20    0.49
  10  -2  -1    0.88    0.45
  10  -2  -1    0.75    0.65
  10   2  -1    0.16    0.41
 -10   2   1   -0.05    0.59
   9  -2  -1    0.68    0.52
   9  -2  -1    1.02    0.48
  -9  -2   1    1.03    0.41
  -9   2   1    1.12    0.51
   9   2  -1    0.39    0.44
   8  -2  -1   23.17    2.67
  -8  -2   1   31.22    2.50
  -8  -2   1   28.33    2.47
   8  -2  -1   28.63    2.51
   8   2  -1   26.94    2.66
  -8   2   1   30.54    2.70
  -8   2   1   32.46    2.72
  -7  -2   1   14.61    1.36
   7  -2  -1   12.57    1.56
   7  -2  -1   15.73    1.47
  -7  -2   1   14.00    1.33
   7  -2  -1   15.28    1.45
  -7   2   1   14.82    1.55
   7   2  -1   12.83    1.49
  -7   2   1   14.92    1.54
   6  -2  -1    6.75    0.84
   6  -2  -1    5.98    0.77
  -6  -2   1    6.44    0.70
  -6  -2   1    6.22    0.68
   6  -2  -1    5.59    1.06
  -6   2   1    7.20    0.88
   6   2  -1    5.52    0.98
  -6   2   1    7.20    0.87
  -5  -2   1    0.45    0.18
   5  -2  -1    0.87    0.30
   5  -2  -1    0.45    0.26
  -5  -2   1    0.72    0.19
   5  -2  -1    0.30    0.31
  -5   2   1    0.84    0.40
  -5   2   1    0.99    0.33
   5   2  -1    0.34    0.25
  -4  -2   1   70.70    5.56
   4  -2  -1   73.10    5.76
  -4  -2   1   69.82    5.57
   4  -2  -1   80.49    5.84
   4  -2  -1   75.61    5.75
  -4   2   1   76.92    5.78
  -4   2   1   71.77    5.77
   4   2  -1   84.05    5.78
   3  -2  -1    4.20    0.55
  -3  -2   1    4.25    0.36
  -3  -2   1    3.93    0.38
   3  -2  -1    6.05    0.62
   3  -2  -1    4.46    0.53
  -3   2   1    3.76    0.60
  -3   2   1    4.27    0.56
   3   2  -1    5.91    0.57
   2  -2  -1  166.31   12.95
   2  -2  -1  195.83   12.95
   2  -2  -1  157.27   12.93
  -2   2   1  163.97   12.93
  -2   2   1  169.16   12.94
   2   2  -1  197.39   12.90
  -1  -2   1  215.96   16.31
   1  -2  -1  205.32   16.40
   1  -2  -1  222.29   16.42
   1  -2  -1  239.37   16.39
  -1   2   1  228.24   16.41
  -1   2   1  230.04   16.42
   0  -2  -1  113.69    7.55
   0  -2   1  102.51    7.54
   0  -2  -1   95.20    7.53
   0   2  -1  104.39    7.53
   0   2   1   95.40    7.52
   1  -2   1    0.11    0.11
   1  -2   1    0.56    0.17
   1  -2   1    0.54    0.15
  -1   2  -1    0.18    0.13
   1   2   1    0.41    0.12
  -2  -2  -1  660.73   45.32
   2   2   1  606.73   45.35
  -2   2  -1  591.50   47.03
  -3  -2  -1    9.55    0.76
  -3  -2  -1    9.58    0.78
   3  -2   1   10.04    0.96
   3  -2   1   10.38    0.96
   3  -2   1    9.33    0.94
   3   2   1   11.32    0.95
  -3   2  -1    9.43    0.95
  -3   2  -1    9.23    0.95
   4  -2   1   58.60    4.66
   4  -2   1   57.66    4.65
  -4  -2  -1   57.04    4.48
  -4  -2  -1   54.91    4.48
   4  -2   1   70.05    4.76
   4   2   1   68.40    4.71
  -4   2  -1   58.89    4.68
  -4   2  -1   57.43    4.68
   5  -2   1   29.11    2.35
   5  -2   1   30.43    2.46
  -5  -2  -1   27.32    2.18
   5  -2   1   28.53    2.35
  -5  -2  -1   24.85    2.17
   5   2   1   27.02    2.36
  -5   2  -1   27.12    2.37
   6  -2   1    5.91    0.80
   6  -2   1    6.77    0.91
  -6  -2  -1    5.94    0.69
  -6  -2  -1    6.52    0.70
   6  -2   1    6.05    0.79
  -6   2  -1    6.41    0.87
   6   2   1    7.72    0.90
   7  -2   1    2.41    0.59
   7  -2   1    3.55    0.90
  -7  -2  -1    2.77    0.52
   7  -2   1    2.50    0.56
  -7   2  -1    1.93    0.55
   7   2   1    3.00    0.76
   8  -2   1    1.05    0.47
   8  -2   1    1.31    0.66
  -8  -2  -1    0.95    0.38
   8   2   1    1.56    0.58
  -8   2  -1    1.21    0.52
  -9  -2  -1   -0.13    0.38
   9  -2   1    0.24    0.54
   9  -2   1   -0.20    0.38
  -9   2  -1    0.74    0.52
   9   2   1    0.28    0.47
  10  -2   1    2.18    0.91
  10  -2   1    1.95    0.58
 -10  -2  -1    3.01    0.79
 -10   2  -1    2.99    0.94
  10   2   1    2.32    0.70
  11  -2   1    0.79    0.57
 -11  -2  -1    1.89    0.74
  11  -2   1    0.30    0.49
  11   2   1    0.49    0.59
 -11   2  -1   -0.24    0.83
  11  -3  -1    0.54    0.62
  11  -3  -1   -0.19    0.66
 -11   3   1    3.37    1.13
  11   3  -1    0.16    0.54
  10  -3  -1    0.23    0.53
  10  -3  -1   -0.11    0.38
  10   3  -1    0.06    0.46
 -10   3   1    0.49    0.70
   9  -3  -1    2.42    0.69
  -9  -3   1    1.95    0.53
   9  -3  -1    1.31    0.56
   9  -3  -1    1.28    0.69
  -9   3   1    2.19    0.73
   9   3  -1    1.26    0.62
   8  -3  -1    1.35    0.64
   8  -3  -1    1.03    0.44
   8  -3  -1    1.30    0.50
  -8  -3   1    1.34    0.39
  -8  -3   1    1.59    0.42
   8   3  -1    1.55    0.66
  -8   3   1    1.14    0.54
   7  -3  -1   -0.31    0.32
  -7  -3   1    0.05    0.18
   7  -3  -1    0.04    0.31
   7  -3  -1    0.35    0.40
  -7  -3   1   -0.37    0.16
   7   3  -1    0.30    0.36
  -7   3   1    0.18    0.27
  -7   3   1   -0.08    0.34
   6  -3  -1    0.70    0.36
   6  -3  -1    0.10    0.28
   6  -3  -1    0.10    0.30
  -6  -3   1    0.61    0.22
  -6  -3   1    0.52    0.21
   6   3  -1    0.20    0.29
  -6   3   1    0.39    0.35
  -6   3   1    0.58    0.41
  -5  -3   1   23.60    1.91
   5  -3  -1   23.66    2.21
   5  -3  -1   25.01    2.20
  -5  -3   1   23.51    1.92
   5  -3  -1   25.38    2.17
   5   3  -1   25.71    2.16
  -5   3   1   24.88    2.20
  -5   3   1   25.82    2.22
   4  -3  -1    8.50    0.87
   4  -3  -1    6.82    0.83
  -4  -3   1    6.74    0.58
   4  -3  -1    5.70    0.79
  -4  -3   1    7.23    0.59
  -4   3   1    8.49    0.89
  -4   3   1    7.79    0.86
   3  -3  -1   97.97    7.77
   3  -3  -1  103.85    7.75
   3  -3  -1  101.09    7.76
  -3   3   1   98.54    7.76
   3   3  -1  109.20    7.70
  -3   3   1  103.58    7.77
  -2  -3   1    0.41    0.07
   2  -3  -1    0.28    0.20
   2  -3  -1    0.90    0.27
   2  -3  -1    0.83    0.28
  -2   3   1    0.39    0.21
   2   3  -1    0.86    0.22
  -2   3   1    0.50    0.23
   1  -3  -1   68.03    4.80
   1  -3  -1   58.79    4.81
   1  -3  -1   61.07    4.83
  -1  -3   1   59.70    4.72
   1   3  -1   70.01    4.74
   0  -3  -1    8.94    0.77
   0  -3  -1    9.09    0.79
   0  -3   1    8.92    0.78
   0   3  -1    8.00    0.75
   1  -3   1   64.97    4.53
   1  -3   1   58.56    4.58
   1  -3   1   59.51    4.59
  -1  -3  -1   57.22    4.47
   1   3   1   64.62    4.52
  -1   3  -1   55.98    4.56
   2  -3   1   13.60    1.09
  -2  -3  -1   11.26    0.91
   2  -3   1   12.19    1.12
   2  -3   1   12.90    1.13
  -2   3  -1   10.75    1.09
   2   3   1   12.21    1.04
  -3  -3  -1   64.14    4.91
   3  -3   1   65.13    5.19
   3  -3   1   72.07    5.20
   3  -3   1   62.23    5.19
   3   3   1   76.29    5.17
  -3   3  -1   64.42    5.20
   4  -3   1   29.16    2.37
   4  -3   1   28.60    2.36
  -4  -3  -1   27.73    2.07
  -4  -3  -1   27.55    2.08
   4  -3   1   25.90    2.35
  -4   3  -1   27.33    2.36
   4   3   1   27.03    2.31
   5  -3   1   52.29    4.32
   5  -3   1   54.25    4.39
   5  -3   1   54.80    4.34
  -5  -3  -1   53.63    4.07
   5   3   1   55.26    4.32
  -5   3  -1   54.27    4.38
   6  -3   1   -0.01    0.28
   6  -3   1   -0.28    0.22
  -6  -3  -1   -0.07    0.13
   6  -3   1    0.00    0.28
  -6   3  -1    0.16    0.34
   6   3   1    0.02    0.25
   7  -3   1   11.19    1.27
   7  -3   1   10.31    1.26
  -7  -3  -1   10.78    1.05
   7  -3   1   10.59    1.36
   7   3   1   10.86    1.28
  -7   3  -1   11.09    1.32
   8  -3   1    2.37    0.68
   8  -3   1    2.98    0.72
  -8  -3  -1    3.05    0.56
   8  -3   1    2.22    0.81
  -8   3  -1    3.90    0.84
   8   3   1    2.81    0.83
  -9  -3  -1    0.93    0.43
   9  -3   1    1.60    0.62
   9  -3   1    0.71    0.57
   9  -3   1    1.41    0.53
   9   3   1    0.84    0.60
  -9   3  -1    0.91    0.62
  10  -3   1    0.12    0.44
 -10  -3  -1    0.13    0.48
  10  -3   1   -0.03    0.47
 -10   3  -1    0.71    0.70
  10   3   1   -0.08    0.33
 -11  -3  -1    0.44    0.67
  11  -3   1    0.85    0.65
  11  -3   1    0.33    0.49
 -11   3  -1    2.00    1.03
  11   3   1    0.44    0.51
  11  -4  -1    0.36    0.54
  11   4  -1    0.77    0.70
  10  -4  -1    0.47    0.57
  10  -4  -1    0.06    0.48
  10   4  -1    0.16    0.48
 -10   4   1    1.10    0.86
   9  -4  -1    0.12    0.36
   9  -4  -1    0.03    0.43
   9   4  -1    0.04    0.44
   8  -4  -1    0.24    0.45
   8  -4  -1    0.51    0.49
  -8  -4   1    0.20    0.25
   8  -4  -1    0.39    0.39
  -8   4   1   -0.51    0.45
   8   4  -1    0.36    0.45
   7  -4  -1   -0.30    0.31
   7  -4  -1    0.89    0.45
  -7  -4   1   -0.05    0.17
   7  -4  -1   -0.23    0.36
  -7  -4   1    0.05    0.16
   7   4  -1   -0.11    0.27
  -7   4   1   -0.24    0.38
   6  -4  -1    1.79    0.67
   6  -4  -1    4.46    0.80
   6  -4  -1    2.47    0.65
  -6  -4   1    3.15    0.37
  -6  -4   1    2.57    0.35
  -6   4   1    4.51    0.85
   6   4  -1    1.39    0.55
   5  -4  -1   48.48    4.23
  -5  -4   1   51.31    3.84
   5  -4  -1   53.61    4.22
  -5  -4   1   53.29    3.84
   5  -4  -1   51.41    4.24
  -5   4   1   48.20    4.21
  -5   4   1   58.88    4.30
   5   4  -1   48.61    4.13
   4  -4  -1    0.86    0.33
  -4  -4   1    1.27    0.12
   4  -4  -1    1.13    0.40
   4  -4  -1    1.60    0.50
   4   4  -1    0.68    0.35
  -4   4   1    1.88    0.47
  -4   4   1    1.80    0.46
   3  -4  -1    8.32    0.87
   3  -4  -1    7.38    0.84
  -3   4   1    7.78    0.85
  -3   4   1    7.67    0.84
   3   4  -1    5.51    0.69
   2  -4  -1   92.61    7.17
   2  -4  -1   94.78    7.11
  -2  -4   1   88.97    6.94
   2  -4  -1   90.38    7.14
   2   4  -1   98.42    7.03
  -2   4   1  100.25    7.17
  -1  -4   1   13.08    1.10
   1  -4  -1   11.78    1.19
   1  -4  -1   14.74    1.17
   1  -4  -1   12.81    1.19
   0  -4   1   33.93    2.71
   0  -4  -1   34.59    2.70
   0  -4   1   36.07    2.71
   0  -4  -1   33.28    2.71
  -1  -4  -1    0.49    0.17
   1  -4   1    0.47    0.23
   1  -4   1    0.54    0.18
  -1  -4  -1    0.61    0.16
   1  -4   1    0.38    0.23
  -1   4  -1    0.27    0.19
   2  -4   1    0.66    0.28
   2  -4   1    0.86    0.31
  -2  -4  -1    0.53    0.14
   2  -4   1    0.93    0.32
   2   4   1    1.65    0.35
  -2   4  -1    0.54    0.25
   3  -4   1   21.51    1.89
   3  -4   1   21.71    1.93
   3  -4   1   22.24    1.94
  -3  -4  -1   21.04    1.63
   3   4   1   23.40    1.94
  -3   4  -1   22.03    1.93
  -4  -4  -1    6.77    0.57
   4  -4   1    7.47    0.90
   4  -4   1    8.24    0.91
   4  -4   1    6.16    0.84
  -4   4  -1    7.59    0.90
   4   4   1    8.58    0.86
  -5  -4  -1    0.32    0.12
   5  -4   1    0.69    0.37
   5  -4   1    0.90    0.46
   5  -4   1    0.54    0.35
  -5   4  -1    0.40    0.35
   5   4   1    0.64    0.36
   6  -4   1   25.89    2.33
   6  -4   1   26.53    2.34
   6  -4   1   22.40    2.33
  -6  -4  -1   25.17    1.98
   6   4   1   24.76    2.29
  -6   4  -1   26.36    2.39
   7  -4   1    0.22    0.42
   7  -4   1    0.74    0.44
   7  -4   1    1.27    0.51
  -7  -4  -1    1.08    0.27
   7   4   1    0.33    0.43
  -7   4  -1    0.48    0.40
  -8  -4  -1    0.64    0.31
   8  -4   1    0.24    0.51
   8  -4   1    0.82    0.50
   8  -4   1    0.94    0.48
  -8   4  -1    1.70    0.63
   8   4   1    0.38    0.43
   9  -4   1    0.87    0.49
   9  -4   1    1.65    0.77
  -9  -4  -1    2.75    0.56
   9   4   1    2.12    0.75
  10  -4   1    1.32    0.78
  10  -4   1   -0.43    0.50
 -10  -4  -1    2.32    0.58
  10   4   1    0.93    0.66
 -10   4  -1    3.14    1.08
  11  -4   1    0.53    0.76
  11   4   1    0.29    0.48
  10  -5  -1    0.48    0.62
  10  -5  -1    0.06    0.60
  10   5  -1    0.21    0.56
   9  -5  -1    0.56    0.56
   9  -5  -1   -0.51    0.48
   9   5  -1   -0.07    0.42
  -9   5   1    1.15    0.80
   8  -5  -1    1.56    0.63
   8  -5  -1    2.61    0.79
   8  -5  -1    2.32    0.86
   8   5  -1    3.15    0.90
  -8   5   1    2.47    0.86
   7  -5  -1   19.34    1.81
   7  -5  -1   15.19    1.82
  -7   5   1   20.16    1.92
   7   5  -1   13.73    1.65
   6  -5  -1    4.78    1.05
   6  -5  -1    3.18    0.79
   6  -5  -1    3.87    0.82
   6   5  -1    6.01    1.02
  -6   5   1    4.55    0.90
   5  -5  -1    0.10    0.33
   5  -5  -1    0.83    0.41
   5  -5  -1    0.34    0.37
   5   5  -1   -0.03    0.28
   4  -5  -1    0.04    0.27
  -4  -5   1    0.10    0.06
   4  -5  -1   -0.32    0.20
   4  -5  -1    0.24    0.35
  -4   5   1   -0.08    0.27
   4   5  -1    0.02    0.23
   3  -5  -1   22.30    1.99
   3  -5  -1   24.51    2.07
   3  -5  -1   21.10    2.00
  -3  -5   1   22.87    1.73
  -3   5   1   23.85    2.04
   3   5  -1   20.61    1.86
  -2  -5   1   11.21    0.92
   2  -5  -1   10.60    1.12
   2  -5  -1   10.23    1.09
  -2  -5   1   10.39    0.93
   1  -5  -1   24.85    2.13
  -1  -5   1   23.53    2.01
   1  -5  -1   24.16    2.11
   1  -5  -1   28.28    2.10
  -1  -5   1   24.76    2.03
   0  -5   1   13.52    1.25
   0  -5  -1   13.45    1.26
   0  -5   1   14.24    1.27
   0  -5  -1   13.90    1.25
   0  -5   1   14.73    1.21
  -1  -5  -1  183.99   13.99
   1  -5   1  205.89   14.04
  -1  -5  -1  186.71   13.98
   1  -5   1  186.16   14.09
   1  -5   1  184.16   14.10
   2  -5   1   10.71    1.13
   2  -5   1   10.18    1.10
   2  -5   1   14.20    1.14
  -2  -5  -1    9.89    0.93
  -2  -5  -1   10.87    0.95
  -2   5  -1   10.84    1.11
   3  -5   1    0.57    0.30
   3  -5   1   -0.01    0.21
   3  -5   1    0.60    0.33
  -3  -5  -1    0.39    0.12
  -3   5  -1    0.43    0.30
   3   5   1    0.09    0.19
   4  -5   1    6.82    0.91
   4  -5   1    6.79    0.92
  -4  -5  -1    7.50    0.57
   4  -5   1    8.01    0.96
   4   5   1    6.08    0.79
  -4   5  -1    8.72    0.99
   5  -5   1   11.40    1.30
   5  -5   1   11.15    1.28
  -5  -5  -1   11.87    0.84
   5  -5   1    8.63    1.20
   5   5   1    9.16    1.13
  -6  -5  -1   -0.01    0.10
   6  -5   1   -0.24    0.34
   6  -5   1    0.24    0.32
   6  -5   1   -0.20    0.33
   6   5   1    0.08    0.32
  -6   5  -1    0.08    0.35
  -7  -5  -1    1.11    0.24
   7  -5   1    1.87    0.71
   7  -5   1    1.06    0.49
   7   5   1    1.13    0.52
  -7   5  -1    1.15    0.63
   8  -5   1    2.01    0.87
   8  -5   1    2.30    0.90
  -8  -5  -1    2.99    0.44
   8  -5   1    2.63    0.81
  -8   5  -1    2.38    0.84
   8   5   1    2.28    0.79
   9  -5   1    0.20    0.61
   9  -5   1    0.36    0.51
   9   5   1    0.03    0.45
  -9   5  -1    1.06    0.77
  10  -5   1   -0.09    0.59
  10  -5   1    0.90    0.76
 -10   5  -1    0.06    1.01
  10   5   1    0.00    0.47
  10  -6  -1   -0.91    0.45
  10   6  -1    0.22    0.44
   9  -6  -1    1.12    0.73
   9  -6  -1    0.08    0.67
   9   6  -1    0.46    0.47
   8  -6  -1   -0.40    0.47
   8  -6  -1   -0.53    0.61
   8  -6  -1    0.36    0.58
   8   6  -1    0.16    0.34
   7  -6  -1    2.11    0.75
   7  -6  -1    1.85    0.68
   7  -6  -1    1.15    0.60
   7   6  -1    2.45    0.71
   6  -6  -1    2.03    0.78
   6  -6  -1    2.38    0.72
   6  -6  -1    2.50    0.68
   6   6  -1    2.20    0.62
  -6   6   1    2.97    0.74
   5  -6  -1    2.24    0.75
   5  -6  -1    1.35    0.61
   5  -6  -1    1.05    0.52
   5   6  -1    2.30    0.60
  -4  -6   1   26.87    2.11
   4  -6  -1   27.28    2.51
  -4  -6   1   29.14    2.12
   4  -6  -1   29.08    2.59
   4  -6  -1   27.18    2.50
   4   6  -1   27.24    2.36
   3  -6  -1    8.24    1.00
   3  -6  -1    6.03    1.03
   3  -6  -1    7.80    0.93
  -3  -6   1    6.09    0.68
   3   6  -1    8.74    0.84
  -2  -6   1    2.05    0.36
  -2  -6   1    2.17    0.39
   2  -6  -1    1.83    0.51
   2  -6  -1    2.31    0.52
   2  -6  -1    2.84    0.61
   1  -6  -1   26.72    2.21
   1  -6  -1   20.13    2.08
   1  -6  -1   26.62    2.19
  -1  -6   1   27.43    2.10
  -1  -6   1   25.81    2.10
   0  -6  -1   19.08    1.76
   0  -6   1   22.40    1.82
   0  -6   1   19.58    1.72
   0  -6  -1   20.45    1.76
   0  -6  -1   20.64    1.80
   0  -6   1   20.60    1.79
   1  -6   1   14.93    1.43
  -1  -6  -1   15.09    1.33
   1  -6   1   15.04    1.36
  -1  -6  -1   13.69    1.32
   1  -6   1   15.89    1.44
   2  -6   1    6.06    0.88
   2  -6   1    4.05    0.74
  -2  -6  -1    4.45    0.51
  -2  -6  -1    4.28    0.53
   2  -6   1    4.08    0.75
   3  -6   1    3.88    0.73
   3  -6   1    2.28    0.59
  -3  -6  -1    1.89    0.36
   3  -6   1    2.50    0.63
   3   6   1    2.51    0.53
  -3   6  -1    2.77    0.59
  -4  -6  -1    0.23    0.12
   4  -6   1   -0.10    0.30
   4  -6   1    0.45    0.32
  -4  -6  -1    0.14    0.11
   4  -6   1    0.38    0.40
   4   6   1    0.23    0.31
  -4   6  -1    0.35    0.36
   5  -6   1    0.26    0.44
  -5  -6  -1    0.91    0.10
   5  -6   1    1.27    0.53
  -5  -6  -1    0.97    0.13
   5  -6   1    1.25    0.52
  -5   6  -1    1.31    0.49
   6  -6   1   -0.05    0.36
   6  -6   1    0.45    0.43
   6  -6   1    0.35    0.39
   6   6   1   -0.02    0.35
  -6   6  -1   -0.22    0.41
   7  -6   1   -0.13    0.48
   7  -6   1    0.19    0.52
   7  -6   1   -0.07    0.38
   7   6   1   -0.20    0.32
  -7   6  -1   -0.42    0.58
   8  -6   1    0.34    0.57
   8  -6   1   -0.46    0.65
   8  -6   1    0.20    0.51
  -8   6  -1    0.67    0.77
   8   6   1    0.20    0.42
   9  -6   1    0.15    0.63
   9  -6   1    0.63    0.70
   9   6   1    0.63    0.52
   9  -7  -1    1.02    0.85
   9  -7  -1   -0.02    0.58
   9   7  -1   -0.05    0.46
   8  -7  -1   -0.31    0.75
   8  -7  -1   -0.16    0.44
   8  -7  -1   -0.09    0.55
   8   7  -1    0.17    0.41
   7  -7  -1    3.06    0.94
   7  -7  -1    4.28    1.05
   7  -7  -1    2.71    0.92
   7   7  -1    3.61    0.91
   6  -7  -1    0.24    0.53
   6  -7  -1    0.86    0.58
   6  -7  -1    0.39    0.45
   6   7  -1    0.85    0.45
   5  -7  -1    7.82    1.23
  -5  -7   1    7.13    0.56
   5  -7  -1    5.72    1.19
  -5  -7   1    7.10    0.55
   5  -7  -1    5.75    1.18
   5   7  -1    7.66    0.93
  -4  -7   1    2.32    0.33
   4  -7  -1    2.60    0.72
   4  -7  -1    1.88    0.59
   4  -7  -1    1.23    0.49
  -4  -7   1    2.00    0.31
   4   7  -1    2.06    0.56
   3  -7  -1    0.45    0.32
  -3  -7   1   -0.17    0.18
  -3  -7   1   -0.10    0.16
   3  -7  -1    0.20    0.38
   3  -7  -1    0.45    0.40
  -2  -7   1   44.25    3.62
   2  -7  -1   46.07    3.86
  -2  -7   1   46.86    3.65
   2  -7  -1   48.49    3.82
  -1  -7   1    0.66    0.31
   1  -7  -1   -0.05    0.24
  -1  -7   1    0.19    0.25
   1  -7  -1   -0.08    0.29
   1  -7  -1    0.58    0.33
   0  -7  -1    0.67    0.34
   0  -7   1    1.12    0.38
   0  -7   1    0.99    0.36
   0  -7   1    0.79    0.32
   0  -7  -1    0.72    0.36
   0  -7  -1    0.70    0.33
   1  -7   1    9.84    1.09
  -1  -7  -1   10.88    1.04
  -1  -7  -1    9.61    1.04
   1  -7   1    8.97    1.08
   1  -7   1   10.10    1.06
   2  -7   1    1.87    0.55
  -2  -7  -1    1.26    0.37
   2  -7   1    2.84    0.61
  -2  -7  -1    0.64    0.30
  -3  -7  -1   -0.05    0.16
  -3  -7  -1   -0.03    0.19
   3  -7   1   -0.36    0.30
   3  -7   1   -0.05    0.24
   3  -7   1   -0.19    0.29
   4  -7   1    4.43    0.88
   4  -7   1    3.17    0.79
  -4  -7  -1    3.66    0.44
   4  -7   1    3.55    0.84
  -4  -7  -1    3.93    0.40
   5  -7   1    1.25    0.58
  -5  -7  -1    0.97    0.13
   5  -7   1    2.03    0.65
   5  -7   1    0.95    0.61
  -5  -7  -1    0.93    0.16
   5   7   1    1.37    0.52
  -5   7  -1    1.19    0.53
   6  -7   1    5.06    1.11
   6  -7   1    5.40    1.12
   6  -7   1    3.95    0.95
  -6   7  -1    5.04    1.12
   6   7   1    3.22    0.82
   7  -7   1    0.99    0.62
   7  -7   1   -0.04    0.51
   7  -7   1    0.97    0.75
  -7   7  -1    0.25    0.68
   7   7   1    0.49    0.39
   8  -7   1   -0.37    0.78
   8  -7   1    0.22    0.57
   8  -7   1    0.61    0.56
   8   7   1   -0.37    0.35
   9  -7   1   -1.21    0.72
   9  -7   1    0.47    0.74
   9   7   1    1.69    0.66
   8  -8  -1    1.12    0.81
   8  -8  -1    0.87    0.76
   8   8  -1   -0.19    0.45
   7  -8  -1    0.42    0.64
   7  -8  -1    0.62    0.82
   7  -8  -1    0.65    0.59
   7   8  -1    1.16    0.62
   6  -8  -1    0.83    0.69
   6  -8  -1    2.28    0.75
   6  -8  -1    2.95    0.85
   6   8  -1    1.69    0.62
  -5  -8   1    4.40    0.42
   5  -8  -1    4.85    1.01
   5  -8  -1    4.68    1.02
  -5  -8   1    5.17    0.43
   5  -8  -1    3.41    0.97
   4  -8  -1    3.02    0.74
  -4  -8   1    2.38    0.41
   4  -8  -1    2.37    0.77
   4  -8  -1    3.12    0.81
   3  -8  -1    0.01    0.34
   3  -8  -1    0.01    0.40
  -3  -8   1    0.19    0.19
  -3  -8   1    0.22    0.25
   3  -8  -1   -0.62    0.38
   2  -8  -1   -0.18    0.33
  -2  -8   1   -0.16    0.22
  -2  -8   1   -0.37    0.22
   2  -8  -1    0.24    0.34
   2  -8  -1   -0.16    0.36
   1  -8  -1    7.20    1.00
   1  -8  -1    7.04    0.94
   1  -8  -1    7.12    0.93
  -1  -8   1    8.40    0.91
  -1  -8   1    7.33    0.85
  -1  -8   1    7.32    0.90
   0  -8   1    1.18    0.43
   0  -8  -1    0.73    0.41
   0  -8  -1    0.60    0.37
   0  -8  -1    1.07    0.43
   0  -8   1    0.84    0.40
   0  -8   1    0.36    0.32
  -1  -8  -1    3.88    0.68
  -1  -8  -1    3.20    0.68
   1  -8   1    3.09    0.70
   1  -8   1    4.05    0.83
   1  -8   1    3.39    0.72
  -1  -8  -1    3.72    0.65
   2  -8   1    1.00    0.42
  -2  -8  -1    0.52    0.33
  -2  -8  -1    0.98    0.37
   2  -8   1    0.71    0.45
   3  -8   1    2.40    0.76
   3  -8   1    3.04    0.77
  -3  -8  -1    3.41    0.50
  -3  -8  -1    3.18    0.55
   3  -8   1    2.24    0.69
  -4  -8  -1    0.18    0.17
   4  -8   1    0.31    0.41
  -4  -8  -1   -0.02    0.23
   4  -8   1   -0.02    0.41
   4  -8   1    0.62    0.47
  -5  -8  -1    0.87    0.15
  -5  -8  -1    0.88    0.20
   5  -8   1    0.73    0.57
   5  -8   1    1.39    0.55
   5  -8   1    0.54    0.65
   6  -8   1    0.20    0.56
   6  -8   1    0.51    0.64
   6  -8   1    0.28    0.54
   7  -8   1    0.11    0.58
   7  -8   1    2.19    0.80
   7  -8   1    2.41    0.96
   7   8   1    2.21    0.67
   8  -8   1    0.45    0.84
   8  -8   1    0.93    0.72
   8   8   1   -0.13    0.40
   7  -9  -1    2.69    1.38
   7  -9  -1    1.27    0.73
   7  -9  -1   -0.12    0.73
   6  -9  -1    0.41    0.73
   6  -9  -1    0.17    0.54
   6  -9  -1   -0.47    0.81
   5  -9  -1    2.68    1.07
   5  -9  -1    3.90    1.08
  -5  -9   1    2.54    0.33
   5  -9  -1    1.99    0.84
   4  -9  -1    2.48    0.79
  -4  -9   1    4.28    0.59
   4  -9  -1    2.73    0.90
   4  -9  -1    3.95    0.88
  -4  -9   1    3.84    0.52
   3  -9  -1   -0.24    0.38
  -3  -9   1    0.25    0.30
   3  -9  -1    0.83    0.54
   3  -9  -1    0.72    0.52
  -3  -9   1    0.09    0.28
  -2  -9   1    1.17    0.43
  -2  -9   1    1.43    0.48
  -2  -9   1    1.14    0.41
   2  -9  -1    2.59    0.70
   2  -9  -1    1.14    0.57
   2  -9  -1    1.07    0.59
   1  -9  -1    0.03    0.33
   1  -9  -1    0.23    0.38
   1  -9  -1    0.20    0.41
  -1  -9   1    0.04    0.32
  -1  -9   1    0.08    0.33
  -1  -9   1    0.30    0.32
   0  -9   1    1.67    0.52
   0  -9  -1    0.84    0.44
   0  -9   1    1.13    0.50
   0  -9  -1    0.83    0.46
   0  -9   1    1.25    0.52
   0  -9  -1    0.83    0.45
  -1  -9  -1    0.31    0.38
   1  -9   1    0.49    0.41
   1  -9   1    0.10    0.40
  -1  -9  -1    0.25    0.32
  -1  -9  -1    0.88    0.40
   1  -9   1    0.38    0.43
  -2  -9  -1    0.45    0.36
  -2  -9  -1    0.98    0.38
   2  -9   1    1.04    0.49
   2  -9   1    0.20    0.47
   2  -9   1    0.48    0.42
   3  -9   1   11.76    1.40
   3  -9   1   11.71    1.53
   3  -9   1   13.05    1.51
  -3  -9  -1   12.93    1.20
  -3  -9  -1   11.77    1.22
   4  -9   1    1.56    0.69
  -4  -9  -1    0.98    0.29
   4  -9   1    1.95    0.73
   4  -9   1    1.62    0.66
  -4  -9  -1    1.53    0.40
  -5  -9  -1    2.24    0.33
   5  -9   1    1.99    0.79
   5  -9   1    2.02    0.78
   6  -9   1    0.09    0.60
   6  -9   1    1.34    0.88
   6  -9   1    1.53    0.83
   7  -9   1    0.29    0.77
   7  -9   1    1.99    0.86
   7  -9   1    2.44    1.31
  -5 -10   1    0.92    0.22
   5 -10  -1    1.09    0.80
  -5 -10   1    0.64    0.20
   5 -10  -1    0.82    0.66
   5 -10  -1    0.65    0.91
  -4 -10   1    3.28    0.55
  -4 -10   1    3.49    0.54
   4 -10  -1    3.71    0.97
   4 -10  -1    2.46    0.87
   4 -10  -1    3.01    0.93
  -3 -10   1    1.40    0.52
  -3 -10   1    2.30    0.52
   3 -10  -1    1.26    0.63
  -3 -10   1    2.23    0.54
   3 -10  -1    1.51    0.86
   3 -10  -1    1.53    0.66
  -2 -10   1    0.20    0.36
   2 -10  -1    0.50    0.50
  -2 -10   1    0.50    0.41
   2 -10  -1    0.25    0.47
  -2 -10   1    0.12    0.36
   2 -10  -1   -0.03    0.54
   1 -10  -1    0.25    0.54
  -1 -10   1    0.26    0.42
   1 -10  -1    0.03    0.45
   1 -10  -1    0.81    0.43
  -1 -10   1    0.29    0.38
  -1 -10   1   -0.03    0.38
   0 -10  -1    0.24    0.45
   0 -10   1   -0.35    0.38
   0 -10   1   -0.11    0.44
   0 -10  -1    0.58    0.48
   0 -10  -1    0.02    0.44
   0 -10   1   -0.03    0.42
  -1 -10  -1    2.37    0.58
   1 -10   1    3.07    0.81
   1 -10   1    3.46    0.83
   1 -10   1    1.75    0.70
  -1 -10  -1    2.48    0.71
  -1 -10  -1    2.54    0.67
   2 -10   1    7.66    1.28
   2 -10   1    8.07    1.28
   2 -10   1    5.80    1.15
  -2 -10  -1    8.06    0.99
  -2 -10  -1    6.62    0.96
  -2 -10  -1    6.82    0.94
   3 -10   1    0.49    0.51
  -3 -10  -1    0.57    0.37
   3 -10   1    1.32    0.79
   3 -10   1    1.08    0.66
  -3 -10  -1    0.87    0.40
  -4 -10  -1    3.59    0.55
  -4 -10  -1    2.32    0.47
   4 -10   1    1.32    0.69
   4 -10   1    2.87    0.76
   4 -10   1    3.04    1.02
   5 -10   1    1.53    1.06
   5 -10   1    1.03    0.67
   5 -10   1    1.75    0.83
  -5 -10  -1    1.60    0.30
  -5 -10  -1    1.37    0.24
  -2 -11   1    0.28    0.55
   2 -11  -1    0.53    0.76
   2 -11  -1   -0.07    0.44
  -2 -11   1   -0.25    0.40
  -2 -11   1   -0.02    0.42
   1 -11  -1    0.50    0.69
  -1 -11   1   -0.19    0.44
  -1 -11   1    0.26    0.50
  -1 -11   1   -0.15    0.58
   0 -11  -1    0.37    0.67
   0 -11  -1    0.71    0.60
   0 -11   1    0.74    0.72
   0 -11   1    0.32    0.89
   0 -11   1    0.21    0.52
  -1 -11  -1    0.20    0.53
   1 -11   1   -0.65    0.44
  -1 -11  -1    0.45    0.57
   1 -11   1   -1.07    0.67
   2 -11   1   -0.20    0.82
  -2 -11  -1    0.20    0.52
  -2 -11  -1    0.39    0.50
  -2 -11  -1    0.20    0.45
   2 -11   1   -0.38    0.45
  11   0  -2    1.95    0.95
  11   0  -2    2.93    0.53
  10   0  -2    0.15    0.40
 -10   0   2    0.89    0.53
  10   0  -2    0.74    0.35
   9   0  -2   -0.18    0.23
  -9   0   2   -0.01    0.35
   9   0  -2   -0.25    0.21
   8   0  -2   -0.02    0.39
   8   0  -2    1.08    0.31
  -8   0   2    0.53    0.41
   8   0  -2    0.46    0.30
  -8   0   2    1.12    0.47
   7   0  -2   17.21    1.72
  -7   0   2   16.17    1.55
  -7   0   2   15.71    1.58
   7   0  -2   15.46    1.38
   7   0  -2   16.01    1.42
  -6   0   2   75.93    5.92
   6   0  -2   75.53    5.81
   6   0  -2   77.75    5.78
   6   0  -2   79.98    6.09
  -6   0   2   73.92    5.90
   5   0  -2   16.11    1.37
  -5   0   2   14.70    1.43
  -5   0   2   17.59    1.49
   5   0  -2   17.79    1.44
   4   0  -2  230.62   17.41
   4   0  -2  269.53   17.59
  -4   0   2  219.54   17.44
  -4   0   2  221.93   17.42
   4   0  -2  243.32   17.38
   3   0  -2  189.91   14.30
   3   0  -2  199.32   14.40
  -3   0   2  195.86   14.32
  -3   0   2  187.70   14.30
   3   0  -2  199.78   14.27
   2   0  -2  826.76   61.19
  -1   0  -2    8.89    0.78
   1   0   2   11.52    0.82
   2   0   2  335.53   24.57
   3   0   2  107.08    7.92
   3   0   2  108.05    7.84
  -3   0  -2  100.99    7.84
   3   0   2  106.42    7.81
   4   0   2  176.33   11.63
   4   0   2  152.47   11.44
  -4   0  -2  144.74   11.49
   4   0   2  148.15   11.46
  -5   0  -2    0.22    0.16
   5   0   2    1.47    0.45
   5   0   2    0.33    0.18
   5   0   2    0.23    0.16
  -6   0  -2   19.55    1.82
   6   0   2   20.78    1.70
   6   0   2   21.60    1.96
   6   0   2   20.49    1.74
   7   0   2   39.63    3.76
   7   0   2   46.95    3.49
  -7   0  -2   47.74    3.71
   7   0   2   43.85    3.51
   8   0   2   47.09    3.64
  -8   0  -2   43.69    3.87
   8   0   2   48.14    3.68
   8   0   2   46.78    4.04
  -9   0  -2   -0.04    0.38
   9   0   2    0.23    0.43
   9   0   2    0.70    0.27
   9   0   2    0.22    0.25
  10   0   2    0.06    0.43
  10   0   2    0.61    0.30
 -10   0  -2    1.10    0.51
 -11   0  -2    0.67    0.83
  11   0   2    0.36    0.53
  11   0   2    0.36    0.36
  11  -1  -2    0.81    0.72
  11   1  -2    0.43    0.63
  10  -1  -2    0.07    0.48
 -10  -1   2   -0.35    0.45
  10  -1  -2    0.30    0.37
  10   1  -2    0.01    0.13
 -10   1   2    0.33    0.53
  10   1  -2    0.08    0.21
  10   1  -2    0.09    0.50
   9  -1  -2   -0.06    0.30
  -9  -1   2   -0.13    0.35
   9  -1  -2    0.27    0.46
  -9  -1   2    0.27    0.40
   9  -1  -2    0.43    0.29
   9   1  -2   -0.01    0.16
   9   1  -2   -0.02    0.21
  -9   1   2    0.38    0.53
  -9   1   2    0.03    0.37
   8  -1  -2    3.16    0.61
  -8  -1   2    3.27    0.64
  -8  -1   2    2.55    0.60
   8  -1  -2    2.66    0.52
   8  -1  -2    3.47    0.90
   8   1  -2    3.08    0.38
   8   1  -2    3.24    0.93
   8   1  -2    2.68    0.36
  -8   1   2    3.63    0.77
  -7  -1   2   26.05    2.38
  -7  -1   2   28.38    2.42
   7  -1  -2   28.57    2.36
   7  -1  -2   27.06    2.62
   7  -1  -2   29.56    2.41
   7   1  -2   28.16    2.20
   7   1  -2   30.20    2.18
  -7   1   2   25.94    2.47
  -7   1   2   28.99    2.71
   7   1  -2   27.50    2.58
  -6  -1   2   55.68    4.43
  -6  -1   2   56.88    4.45
   6  -1  -2   59.80    4.68
   6  -1  -2   57.38    4.43
   6  -1  -2   54.26    4.45
   6   1  -2   54.36    4.28
   6   1  -2   58.09    4.25
  -6   1   2   56.47    4.53
   6   1  -2   60.14    4.63
  -6   1   2   57.95    4.57
   5  -1  -2   39.34    3.34
  -5  -1   2   42.85    3.18
  -5  -1   2   38.65    3.14
   5  -1  -2   41.08    3.18
  -5   1   2   45.14    3.30
   5   1  -2   41.62    3.02
   5   1  -2   39.25    3.04
   5   1  -2   36.51    3.27
  -5   1   2   37.54    3.22
  -4  -1   2   58.06    4.60
   4  -1  -2   62.27    4.79
  -4  -1   2   61.81    4.63
   4  -1  -2   57.75    4.69
   4  -1  -2   55.66    4.65
   4   1  -2   57.54    4.55
  -4   1   2   62.14    4.72
   4   1  -2   66.29    4.77
  -4   1   2   63.48    4.74
   4   1  -2   67.33    4.53
  -3  -1   2  147.14   11.02
   3  -1  -2  149.67   11.08
   3  -1  -2  142.95   11.10
   3  -1  -2  161.82   11.17
  -3  -1   2  146.41   10.99
   3   1  -2  142.40   10.96
   3   1  -2  151.91   11.12
  -3   1   2  150.41   11.12
   3   1  -2  160.88   10.94
  -3   1   2  144.47   11.10
  -2  -1   2  188.66   14.66
   2  -1  -2  200.10   14.74
   2  -1  -2  201.84   14.77
  -2   1   2  193.44   14.74
  -2   1   2  222.49   14.79
   2   1  -2  198.17   14.64
   0  -1   2  323.84   25.29
   0   1  -2  356.10   25.32
   1  -1   2  479.78   36.84
  -1   1  -2  504.77   36.86
   2  -1   2  112.74    8.05
   2  -1   2  104.67    8.02
   2  -1   2  109.28    8.04
  -2  -1  -2  106.99    7.93
   2   1   2  111.14    8.04
   2   1   2  116.73    7.91
  -2   1  -2   98.61    8.08
   2   1   2  105.26    7.93
  -3  -1  -2   80.50    6.09
   3  -1   2   84.22    6.24
   3  -1   2   81.94    6.18
   3  -1   2   82.40    6.20
   3   1   2   78.90    6.07
  -3   1  -2   77.21    6.19
   3   1   2   87.76    6.05
   3   1   2   85.76    6.23
   4  -1   2   21.62    1.88
  -4  -1  -2   21.39    1.73
   4  -1   2   20.13    1.79
   4  -1   2   19.60    1.77
   4   1   2   24.98    1.90
  -4   1  -2   23.00    1.85
   4   1   2   21.14    1.67
   4   1   2   21.45    1.64
   5  -1   2   29.70    2.53
   5  -1   2   29.66    2.42
  -5  -1  -2   26.23    2.34
   5   1   2   30.93    2.27
  -5   1  -2   27.84    2.47
   5   1   2   30.04    2.51
   5   1   2   30.40    2.24
   6  -1   2   58.61    4.26
   6  -1   2   54.98    4.20
   6  -1   2   50.68    4.36
  -6  -1  -2   54.62    4.22
   6   1   2   50.82    4.34
   6   1   2   54.74    4.03
  -6   1  -2   50.69    4.45
   6   1   2   53.17    4.05
   7  -1   2    5.52    0.76
   7  -1   2    6.95    0.96
  -7  -1  -2    6.65    0.83
   7  -1   2    6.07    0.73
   7   1   2    6.70    0.63
   7   1   2    6.74    0.94
   7   1   2    6.16    0.59
   8  -1   2    0.31    0.29
   8  -1   2   -0.14    0.37
   8  -1   2    0.04    0.25
  -8  -1  -2    0.00    0.30
   8   1   2   -0.13    0.15
   8   1   2   -0.04    0.37
  -8   1  -2   -0.36    0.30
   8   1   2    0.14    0.14
   9  -1   2    8.06    1.00
   9  -1   2    8.92    1.07
  -9  -1  -2    9.34    1.21
   9  -1   2    8.03    1.55
   9   1   2   10.83    0.84
   9   1   2   10.62    0.85
  -9   1  -2   10.38    1.29
   9   1   2    7.70    1.54
  10  -1   2    0.21    0.53
  10  -1   2    0.63    0.41
 -10  -1  -2    0.32    0.51
 -10   1  -2    0.51    0.59
  10   1   2    1.22    0.70
  10   1   2    0.79    0.20
  11  -1   2    0.01    0.50
  11  -1   2   -0.15    0.45
 -11  -1  -2   -0.15    0.73
 -11   1  -2    1.18    0.88
  11   1   2    0.45    0.54
  11  -2  -2    0.34    0.61
  11  -2  -2    0.24    0.61
  11   2  -2    0.20    0.55
  10  -2  -2    1.38    0.52
  10  -2  -2    1.13    0.68
  10   2  -2    1.08    0.66
 -10   2   2    2.20    0.73
  -9  -2   2    2.55    0.61
  -9  -2   2    2.43    0.61
   9  -2  -2    1.74    0.72
   9  -2  -2    2.54    0.61
   9  -2  -2    2.32    0.72
  -9   2   2    2.41    0.70
   9   2  -2    1.15    0.65
  -9   2   2    3.49    0.79
   8  -2  -2    3.63    0.96
   8  -2  -2    3.80    0.75
  -8  -2   2    3.64    0.66
  -8  -2   2    3.19    0.66
  -8   2   2    3.63    0.83
  -8   2   2    4.86    0.89
   8   2  -2    4.40    1.03
  -7  -2   2    0.75    0.31
  -7  -2   2    1.01    0.32
   7  -2  -2    1.61    0.42
   7  -2  -2    0.26    0.28
   7  -2  -2    0.10    0.33
  -7   2   2    0.81    0.42
   7   2  -2    0.51    0.39
  -7   2   2    0.70    0.40
   6  -2  -2    3.42    0.64
  -6  -2   2    3.10    0.47
   6  -2  -2    3.01    0.57
  -6  -2   2    2.91    0.47
   6  -2  -2    1.86    0.63
   6   2  -2    2.17    0.61
  -6   2   2    3.14    0.63
  -6   2   2    4.19    0.71
  -5  -2   2   14.32    1.19
   5  -2  -2   14.89    1.37
  -5  -2   2   13.14    1.20
   5  -2  -2   14.41    1.33
   5  -2  -2   14.67    1.43
  -5   2   2   13.16    1.36
   5   2  -2   14.05    1.36
   4  -2  -2  190.12   14.72
   4  -2  -2  201.43   14.77
  -4  -2   2  188.37   14.55
  -4  -2   2  197.93   14.58
  -4   2   2  199.98   14.77
   4   2  -2  209.44   14.75
  -4   2   2  203.71   14.79
  -3  -2   2  909.96   60.24
  -3   2   2  725.84   61.87
  -2  -2   2   17.68    1.41
   2  -2  -2   17.79    1.57
   2  -2  -2   17.99    1.59
   2  -2  -2   22.86    1.61
   2   2  -2   22.65    1.55
  -2   2   2   16.00    1.56
  -2   2   2   19.68    1.60
   1  -2  -2  283.69   18.80
   1  -2  -2  248.55   18.81
  -1  -2   2  239.48   18.71
   1   2  -2  283.68   18.73
  -1   2   2  225.92   18.78
   0  -2  -2    2.54    0.29
   0  -2   2    3.38    0.32
   0   2  -2    2.88    0.30
   0   2   2    2.81    0.30
   1  -2   2  242.31   17.40
  -1   2  -2  231.61   17.39
   2  -2   2    6.88    0.69
   2  -2   2    6.73    0.70
  -2  -2  -2    6.69    0.53
   2  -2   2    7.48    0.68
   2   2   2    8.21    0.69
  -2   2  -2    5.91    0.67
   3  -2   2   80.73    6.16
   3  -2   2   85.36    6.17
  -3  -2  -2   74.62    5.95
   3  -2   2   81.71    6.15
  -3   2  -2   78.37    6.16
   3   2   2   87.37    6.16
   4  -2   2  117.04    8.79
   4  -2   2  128.40    8.86
   4  -2   2  115.82    8.77
  -4  -2  -2  107.09    8.58
  -4   2  -2  116.20    8.81
   5  -2   2   65.47    5.12
   5  -2   2   64.65    5.14
   5  -2   2   69.62    5.25
  -5  -2  -2   64.38    4.98
  -5   2  -2   64.81    5.18
   5   2   2   67.11    5.19
   6  -2   2    1.78    0.48
  -6  -2  -2    1.73    0.37
   6  -2   2    1.21    0.41
   6  -2   2    1.58    0.57
   6   2   2    1.85    0.57
  -6   2  -2    2.02    0.49
  -7  -2  -2    4.96    0.64
   7  -2   2    4.14    0.73
   7  -2   2    4.24    0.78
   7  -2   2    5.34    1.06
   7   2   2    5.34    1.02
  -7   2  -2    4.53    0.85
   8  -2   2    0.30    0.47
  -8  -2  -2    1.42    0.44
   8  -2   2    0.81    0.40
  -8   2  -2    1.19    0.58
   8   2   2    0.51    0.44
   9  -2   2    0.31    0.42
  -9  -2  -2    0.00    0.36
   9  -2   2    0.27    0.41
  -9   2  -2    0.25    0.44
   9   2   2    0.16    0.38
  10  -2   2   -0.02    0.42
 -10  -2  -2    0.28    0.49
  10  -2   2    0.37    0.38
  10   2   2    0.07    0.45
 -10   2  -2    0.45    0.74
  11  -2   2    1.06    0.61
  11  -2   2    0.33    0.53
 -11  -2  -2    0.44    0.68
  11   2   2    0.41    0.59
 -11   2  -2   -0.46    0.90
  11  -3  -2   -0.28    0.62
  11  -3  -2    0.18    0.59
  11   3  -2    0.01    0.51
  10  -3  -2    0.36    0.57
  10  -3  -2    1.20    0.60
 -10   3   2    1.82    0.76
  10   3  -2   -0.17    0.47
   9  -3  -2    0.09    0.43
   9  -3  -2   -0.07    0.41
   9  -3  -2   -0.24    0.40
   9   3  -2    0.09    0.45
  -9   3   2    0.86    0.56
   8  -3  -2    1.24    0.56
   8  -3  -2    1.81    0.71
   8  -3  -2    1.77    0.60
  -8  -3   2    1.74    0.43
  -8  -3   2    1.40    0.40
   8   3  -2    1.47    0.62
  -8   3   2    1.69    0.57
  -8   3   2    2.17    0.67
   7  -3  -2   10.37    1.20
   7  -3  -2    8.27    1.22
  -7  -3   2   10.19    0.99
   7  -3  -2    9.53    1.14
  -7  -3   2   10.89    1.00
   7   3  -2    7.66    1.13
  -7   3   2   11.14    1.24
  -7   3   2   11.90    1.30
   6  -3  -2    5.40    0.87
  -6  -3   2    5.06    0.58
  -6  -3   2    5.11    0.58
   6  -3  -2    7.26    0.92
   6  -3  -2    6.40    0.95
   6   3  -2    7.13    0.86
  -6   3   2    5.24    0.95
  -6   3   2    4.91    0.90
  -5  -3   2   90.74    6.53
   5  -3  -2   87.65    6.85
   5  -3  -2   90.97    6.78
   5  -3  -2   90.93    6.83
  -5  -3   2   83.06    6.50
  -5   3   2   84.54    6.81
  -5   3   2   92.72    6.84
   5   3  -2   82.74    6.74
  -4  -3   2   18.68    1.54
  -4  -3   2   19.52    1.52
   4  -3  -2   20.46    1.83
   4  -3  -2   22.11    1.85
   4  -3  -2   19.20    1.78
   4   3  -2   19.39    1.74
  -4   3   2   22.71    1.86
  -4   3   2   23.00    1.86
   3  -3  -2    9.89    1.03
   3  -3  -2   12.76    1.05
  -3  -3   2    9.00    0.73
   3  -3  -2    9.98    1.00
  -3   3   2    9.62    1.00
  -3   3   2    9.78    1.01
   2  -3  -2    3.29    0.39
  -2  -3   2    2.00    0.21
   2  -3  -2    2.07    0.42
   2  -3  -2    1.74    0.37
  -2   3   2    1.82    0.38
  -2   3   2    2.06    0.40
   1  -3  -2  113.14    9.27
   1  -3  -2  136.91    9.28
  -1  -3   2  119.59    9.20
   1  -3  -2  122.71    9.31
   1   3  -2  132.24    9.19
   0  -3   2    0.99    0.21
   0  -3  -2    0.82    0.20
   0  -3  -2    0.92    0.20
   0   3   2    1.19    0.22
   0   3  -2    1.11    0.21
   1  -3   2  152.78   11.25
  -1  -3  -2  148.67   11.14
   1  -3   2  159.83   11.18
   1  -3   2  145.57   11.24
  -1   3  -2  146.05   11.23
   1   3   2  157.06   11.19
   2  -3   2   81.71    5.98
   2  -3   2   77.03    5.97
   2  -3   2   78.92    5.91
  -2  -3  -2   77.47    5.77
  -2   3  -2   75.12    5.96
   2   3   2   80.61    5.89
   3  -3   2  149.04   10.96
   3  -3   2  145.27   10.93
  -3  -3  -2  140.97   10.67
   3  -3   2  147.67   10.96
  -3   3  -2  142.97   10.95
   3   3   2  152.53   10.90
  -4  -3  -2    9.83    0.76
   4  -3   2    9.18    1.00
   4  -3   2   10.34    1.04
   4   3   2    9.05    0.97
  -4   3  -2    8.50    1.00
   5  -3   2   12.94    1.44
   5  -3   2   16.62    1.47
  -5  -3  -2   14.25    1.19
   5  -3   2   16.41    1.48
   5   3   2   11.78    1.37
  -5   3  -2   16.93    1.51
   6  -3   2    2.95    0.68
   6  -3   2    3.53    0.68
   6  -3   2    5.51    0.98
  -6  -3  -2    3.09    0.44
  -6   3  -2    3.13    0.75
   6   3   2    5.98    0.99
   7  -3   2    0.49    0.43
   7  -3   2    2.56    0.65
   7  -3   2    1.29    0.48
  -7  -3  -2    1.54    0.36
  -7   3  -2    1.56    0.53
   7   3   2    0.30    0.37
   8  -3   2    2.82    0.64
  -8  -3  -2    3.12    0.61
   8  -3   2    1.43    0.69
   8  -3   2    2.84    0.70
  -8   3  -2    2.51    0.64
   8   3   2    1.29    0.63
   9  -3   2    3.53    0.75
   9  -3   2    2.73    0.88
  -9  -3  -2    3.43    0.69
   9  -3   2    2.82    0.80
   9   3   2    2.56    0.86
  -9   3  -2    2.62    0.83
 -10  -3  -2    0.02    0.47
  10  -3   2    0.28    0.56
  10  -3   2   -0.13    0.50
 -10   3  -2    0.15    0.68
  10   3   2    0.32    0.44
  11  -3   2    0.01    0.65
  11  -3   2    2.44    1.04
 -11  -3  -2    3.22    0.81
 -11   3  -2    1.66    1.18
  11   3   2    2.53    0.93
  11  -4  -2   -0.49    0.47
  11   4  -2    0.33    0.56
  10  -4  -2   -0.14    0.37
  10  -4  -2    0.06    0.58
  10   4  -2   -0.39    0.37
   9  -4  -2    0.33    0.49
   9  -4  -2    1.10    0.64
   9   4  -2    1.24    0.64
   8  -4  -2    4.70    0.88
   8  -4  -2    2.39    0.83
   8  -4  -2    5.03    0.92
  -8   4   2    3.71    0.90
   8   4  -2    3.06    0.84
   7  -4  -2   26.67    2.71
  -7  -4   2   30.71    2.30
   7  -4  -2   27.17    2.57
   7  -4  -2   28.65    2.64
   7   4  -2   25.37    2.55
  -7   4   2   33.14    2.76
  -7   4   2   28.96    2.67
   6  -4  -2   41.20    3.37
   6  -4  -2   36.84    3.36
   6  -4  -2   42.30    3.33
  -6  -4   2   40.41    2.96
   6   4  -2   33.69    3.21
  -6   4   2   37.48    3.33
  -6   4   2   38.33    3.35
  -5  -4   2   13.38    1.04
   5  -4  -2   13.54    1.43
   5  -4  -2   12.30    1.40
   5  -4  -2   13.42    1.38
  -5   4   2   13.26    1.41
  -5   4   2   14.23    1.44
   5   4  -2   12.35    1.30
   4  -4  -2   28.07    2.39
   4  -4  -2   30.32    2.43
   4  -4  -2   26.09    2.40
  -4  -4   2   24.68    2.02
  -4   4   2   29.27    2.43
   4   4  -2   32.15    2.34
  -4   4   2   25.38    2.37
   3  -4  -2    9.71    1.11
   3  -4  -2   11.08    1.13
  -3  -4   2   10.35    0.86
  -3   4   2   10.67    1.13
   3   4  -2   13.70    1.06
  -3   4   2   11.34    1.14
  -2  -4   2    3.72    0.44
   2  -4  -2    4.32    0.58
   2  -4  -2    4.25    0.67
   2  -4  -2    4.76    0.56
  -2   4   2    4.43    0.56
   1  -4  -2    1.73    0.39
  -1  -4   2    1.58    0.29
   1  -4  -2    2.66    0.45
   1  -4  -2    2.58    0.44
  -1   4   2    2.26    0.38
   0  -4   2   10.78    0.92
   0  -4  -2   10.93    0.99
   0  -4   2   10.62    0.99
   0  -4  -2   10.70    0.99
   0   4  -2   11.87    0.97
   1  -4   2  310.16   21.66
   1  -4   2  291.08   21.73
  -1  -4  -2  287.04   21.62
   1  -4   2  297.88   21.74
  -1   4  -2  289.07   21.71
   2  -4   2   53.70    4.50
   2  -4   2   69.67    4.49
   2  -4   2   53.98    4.50
  -2  -4  -2   55.68    4.30
  -2   4  -2   55.96    4.49
   3  -4   2   34.63    2.77
  -3  -4  -2   33.80    2.51
   3  -4   2   33.22    2.81
   3  -4   2   32.33    2.80
   3   4   2   36.45    2.72
  -3   4  -2   31.06    2.78
   4  -4   2    0.49    0.32
   4  -4   2    0.25    0.27
   4  -4   2    1.01    0.38
  -4   4  -2    0.31    0.26
   4   4   2    0.11    0.25
   5  -4   2   11.00    1.31
  -5  -4  -2   13.38    1.02
   5  -4   2   15.24    1.42
   5  -4   2   14.35    1.39
   5   4   2   10.04    1.24
  -5   4  -2   13.06    1.38
   6  -4   2   -0.33    0.29
  -6  -4  -2    0.07    0.15
   6  -4   2    0.08    0.39
   6  -4   2   -0.41    0.29
  -6   4  -2   -0.18    0.34
   6   4   2    0.44    0.40
  -7  -4  -2    0.70    0.26
   7  -4   2    0.22    0.47
   7  -4   2    0.54    0.41
   7  -4   2    1.01    0.45
  -7   4  -2    0.81    0.47
   7   4   2    0.29    0.27
   8  -4   2    2.92    0.72
   8  -4   2    0.63    0.52
   8  -4   2    1.64    0.71
  -8  -4  -2    2.08    0.46
   8   4   2    1.72    0.64
  -8   4  -2    3.97    0.93
   9  -4   2    0.94    0.70
   9  -4   2    0.41    0.42
  -9  -4  -2    0.01    0.34
   9   4   2    0.18    0.45
  10  -4   2   -0.45    0.40
  10  -4   2    0.43    0.52
 -10  -4  -2   -0.06    0.42
  10   4   2   -0.27    0.43
 -10   4  -2   -0.68    0.93
  10  -5  -2    1.63    0.84
  10  -5  -2   -0.51    0.69
  10   5  -2    1.84    0.75
   9  -5  -2   -0.28    0.49
   9  -5  -2    0.52    0.52
   9   5  -2    0.13    0.37
   8  -5  -2    2.56    0.79
   8  -5  -2    1.25    0.69
   8  -5  -2    2.30    0.70
  -8   5   2    3.53    0.91
   8   5  -2    2.06    0.71
   7  -5  -2    0.76    0.56
   7  -5  -2    1.28    0.55
   7   5  -2    1.17    0.50
  -7   5   2    1.47    0.58
   6  -5  -2    9.30    1.09
  -6  -5   2    7.41    0.63
   6  -5  -2    6.01    1.19
   6  -5  -2    7.76    1.19
   6   5  -2    5.24    1.04
  -6   5   2    9.41    1.14
   5  -5  -2    0.36    0.33
   5  -5  -2    0.20    0.35
   5  -5  -2    0.59    0.41
  -5  -5   2    0.29    0.07
   5   5  -2    0.87    0.37
   4  -5  -2    2.28    0.59
   4  -5  -2    3.96    0.81
  -4  -5   2    2.86    0.26
   4  -5  -2    2.03    0.58
   4   5  -2    4.19    0.68
  -3  -5   2    2.49    0.30
   3  -5  -2    3.11    0.62
   3  -5  -2    3.21    0.61
   3  -5  -2    2.74    0.63
   3   5  -2    3.04    0.52
  -2  -5   2   46.71    3.71
   2  -5  -2   51.57    3.89
   2  -5  -2   49.94    3.94
   2  -5  -2   47.57    3.89
  -1  -5   2    8.25    0.81
   1  -5  -2    8.52    0.89
   1  -5  -2    8.89    0.92
   1  -5  -2    7.94    0.86
   0  -5  -2   16.81    1.53
   0  -5   2   19.11    1.49
   0  -5  -2   17.80    1.55
   0  -5   2   17.86    1.55
   0  -5   2   17.27    1.54
  -1  -5  -2    6.64    0.70
   1  -5   2    6.67    0.78
   1  -5   2    7.68    0.73
   1  -5   2    7.24    0.81
  -1  -5  -2    6.96    0.71
  -1   5  -2    6.70    0.75
  -2  -5  -2   39.77    3.19
   2  -5   2   41.11    3.40
   2  -5   2   44.48    3.34
   2  -5   2   43.13    3.42
  -2   5  -2   41.40    3.38
  -3  -5  -2    5.48    0.53
   3  -5   2    5.98    0.79
   3  -5   2    5.88    0.79
  -3   5  -2    6.16    0.79
   3   5   2    7.47    0.74
   4  -5   2    0.04    0.28
   4  -5   2   -0.05    0.25
   4  -5   2   -0.13    0.26
  -4  -5  -2    0.10    0.06
  -4   5  -2    0.13    0.29
   4   5   2    0.03    0.19
   5  -5   2   12.01    1.35
   5  -5   2   12.72    1.39
  -5  -5  -2   11.69    0.92
   5  -5   2   13.24    1.39
  -5   5  -2   11.99    1.51
   5   5   2   11.24    1.24
   6  -5   2    1.30    0.45
   6  -5   2    1.55    0.60
  -6  -5  -2    1.60    0.24
   6  -5   2    1.16    0.51
  -6   5  -2    1.57    0.55
   6   5   2    1.14    0.47
   7  -5   2    1.19    0.54
  -7  -5  -2    2.32    0.35
   7  -5   2    1.93    0.73
  -7   5  -2    1.81    0.69
   7   5   2    2.33    0.71
  -8  -5  -2    0.27    0.24
   8  -5   2   -0.08    0.44
   8   5   2    0.44    0.46
  -8   5  -2   -0.05    0.58
   9  -5   2   -0.10    0.53
   9  -5   2    1.46    0.75
  -9  -5  -2    2.64    0.49
   9   5   2    1.66    0.68
  -9   5  -2    4.67    1.11
  10  -5   2    0.45    0.73
  10  -5   2   -0.21    0.48
 -10   5  -2   -0.44    1.03
  10   5   2    0.19    0.53
  10  -6  -2   -0.36    0.85
  10  -6  -2    0.34    0.61
  10   6  -2    1.10    0.69
   9  -6  -2    0.27    0.61
   9  -6  -2   -0.61    0.42
   9   6  -2    0.05    0.39
   8  -6  -2    0.45    0.73
   8  -6  -2    1.08    0.62
   8  -6  -2   -0.26    0.46
   8   6  -2    0.57    0.40
   7  -6  -2    2.79    0.78
   7  -6  -2    0.56    0.52
   7  -6  -2    1.53    0.70
   7   6  -2    1.27    0.56
   6  -6  -2    0.23    0.38
   6  -6  -2   -0.14    0.32
   6  -6  -2    0.23    0.41
   6   6  -2    0.25    0.35
   5  -6  -2    0.30    0.46
   5  -6  -2    0.17    0.40
   5  -6  -2    0.49    0.45
   5   6  -2    0.80    0.40
   4  -6  -2    0.87    0.39
  -4  -6   2    1.20    0.19
   4  -6  -2    0.49    0.33
  -4  -6   2    1.14    0.19
   4  -6  -2    0.70    0.44
   4   6  -2    0.67    0.28
  -3  -6   2   84.42    6.74
   3  -6  -2   91.00    7.04
   3  -6  -2   94.62    7.02
   3  -6  -2   88.68    6.98
  -3  -6   2   92.89    6.70
   3   6  -2   88.24    6.80
   2  -6  -2    0.12    0.24
   2  -6  -2    0.32    0.28
   2  -6  -2    0.23    0.30
  -2  -6   2   -0.06    0.13
  -2  -6   2   -0.04    0.15
  -1  -6   2   17.01    1.52
   1  -6  -2   17.39    1.61
   1  -6  -2   16.82    1.58
   1  -6  -2   18.89    1.65
  -1  -6   2   17.33    1.53
   0  -6  -2   -0.14    0.17
   0  -6   2   -0.11    0.19
   0  -6  -2    0.10    0.20
   0  -6   2    0.14    0.21
   0  -6  -2   -0.28    0.16
   0  -6   2   -0.15    0.21
  -1  -6  -2   12.67    1.11
   1  -6   2   11.01    1.15
   1  -6   2   10.06    1.06
   1  -6   2   12.07    1.18
  -1  -6  -2   11.31    1.07
   2  -6   2    4.63    0.79
  -2  -6  -2    4.34    0.52
  -2  -6  -2    3.75    0.49
   2  -6   2    5.72    0.74
  -2   6  -2    4.39    0.71
   3  -6   2    0.39    0.32
   3  -6   2    1.25    0.45
  -3  -6  -2    0.65    0.20
   3  -6   2    0.92    0.43
  -3  -6  -2    0.87    0.21
   3   6   2    0.76    0.34
  -3   6  -2    0.85    0.39
   4  -6   2   16.79    1.75
   4  -6   2   17.28    1.78
   4  -6   2   18.82    1.77
  -4  -6  -2   17.84    1.36
  -4  -6  -2   16.95    1.40
  -4   6  -2   16.78    1.77
   4   6   2   19.27    1.68
   5  -6   2   81.52    6.35
   5  -6   2   75.75    6.30
   5  -6   2   83.80    6.38
  -5  -6  -2   78.27    5.78
  -5   6  -2   75.54    6.31
   5   6   2   80.00    6.19
   6  -6   2   -0.21    0.34
   6  -6   2   -0.13    0.35
   6  -6   2    0.09    0.39
  -6  -6  -2    0.04    0.07
  -6   6  -2    0.79    0.52
   6   6   2   -0.35    0.26
   7  -6   2    0.39    0.47
   7  -6   2   -0.04    0.52
   7  -6   2    0.96    0.55
  -7  -6  -2    0.68    0.15
  -7   6  -2    0.88    0.67
   7   6   2    0.85    0.51
   8  -6   2   -0.36    0.64
   8  -6   2   -0.16    0.47
   8  -6   2   -0.39    0.49
  -8   6  -2    0.06    0.75
   8   6   2    0.01    0.41
   9  -6   2    0.30    0.60
   9  -6   2    1.12    0.64
   9   6   2    0.64    0.57
   9  -7  -2    0.60    0.91
   9  -7  -2    0.49    0.63
   9   7  -2    0.53    0.52
   8  -7  -2    0.61    0.66
   8  -7  -2   -0.52    0.74
   8  -7  -2    0.47    0.49
   8   7  -2    0.43    0.48
   7  -7  -2   -1.24    0.60
   7  -7  -2    0.01    0.42
   7  -7  -2   -0.10    0.55
   7   7  -2    0.73    0.49
   6  -7  -2   -0.06    0.51
   6  -7  -2    0.65    0.54
   6  -7  -2    0.98    0.64
   6   7  -2    0.70    0.44
  -5  -7   2    4.78    0.41
   5  -7  -2    3.55    0.91
   5  -7  -2    5.33    0.98
  -5  -7   2    4.54    0.37
   5  -7  -2    2.97    0.87
   5   7  -2    5.02    0.87
   4  -7  -2    3.56    0.87
   4  -7  -2    2.88    0.74
   4  -7  -2    3.63    0.84
  -4  -7   2    3.09    0.40
  -4  -7   2    3.52    0.40
   4   7  -2    3.42    0.65
   3  -7  -2    8.51    1.10
   3  -7  -2    7.80    1.07
  -3  -7   2   10.22    0.87
   3  -7  -2    7.00    1.04
  -3  -7   2    8.84    0.85
   2  -7  -2   32.40    2.80
  -2  -7   2   29.51    2.55
   2  -7  -2   32.86    2.76
  -2  -7   2   32.00    2.58
  -1  -7   2    0.70    0.30
   1  -7  -2   -0.06    0.24
  -1  -7   2    0.86    0.35
   1  -7  -2    0.24    0.35
  -1  -7   2    0.40    0.30
   1  -7  -2    0.74    0.40
   0  -7   2   24.26    2.16
   0  -7  -2   23.96    2.16
   0  -7  -2   23.41    2.13
   0  -7   2   24.75    2.16
   0  -7   2   25.02    2.09
   0  -7  -2   26.35    2.18
   1  -7   2   63.54    4.95
   1  -7   2   66.73    5.05
   1  -7   2   64.65    5.05
  -1  -7  -2   58.48    4.93
  -1  -7  -2   64.23    4.92
   2  -7   2   17.15    1.71
   2  -7   2   12.92    1.44
  -2  -7  -2   12.24    1.27
   2  -7   2   14.66    1.40
  -2  -7  -2   14.78    1.29
   3  -7   2    2.84    0.68
  -3  -7  -2    3.23    0.48
   3  -7   2    2.63    0.68
  -3  -7  -2    2.29    0.41
   3  -7   2    2.66    0.65
  -4  -7  -2    0.30    0.19
   4  -7   2    0.64    0.33
  -4  -7  -2    0.35    0.15
   4  -7   2   -0.02    0.35
   4  -7   2    0.57    0.46
  -4   7  -2    0.59    0.48
   5  -7   2    0.45    0.48
   5  -7   2    0.15    0.46
  -5  -7  -2    0.68    0.18
  -5  -7  -2    0.47    0.10
   5  -7   2    1.53    0.67
   5   7   2    0.39    0.32
  -5   7  -2    1.35    0.57
   6  -7   2    1.47    0.65
   6  -7   2    0.23    0.46
   6  -7   2    0.87    0.59
   6   7   2    0.20    0.42
  -6   7  -2    1.91    0.95
   7  -7   2    0.17    0.52
   7  -7   2    0.06    0.66
  -7   7  -2   -0.51    0.66
   7   7   2   -0.02    0.31
   8  -7   2    0.66    0.59
   8  -7   2    0.26    0.97
   8  -7   2    0.88    0.73
  -8   7  -2   -1.22    1.04
   8   7   2    0.87    0.56
   9  -7   2    0.18    0.85
   9  -7   2    1.88    0.91
   9   7   2    2.05    0.81
   8  -8  -2    0.08    0.54
   8  -8  -2    0.60    0.72
   8   8  -2   -0.45    0.43
   7  -8  -2    0.31    0.65
   7  -8  -2   -0.19    0.45
   7  -8  -2    0.42    0.95
   7   8  -2    0.45    0.48
   6  -8  -2    0.20    0.43
   6  -8  -2    0.28    0.64
   6  -8  -2   -0.05    0.53
   6   8  -2    0.74    0.49
   5  -8  -2    0.23    0.45
  -5  -8   2    0.01    0.11
   5  -8  -2    0.58    0.55
   5  -8  -2    0.86    0.61
  -4  -8   2    1.09    0.28
   4  -8  -2    0.82    0.55
   4  -8  -2    1.21    0.60
  -4  -8   2    0.90    0.32
   4  -8  -2    1.11    0.58
   3  -8  -2    3.80    0.80
   3  -8  -2    2.55    0.73
  -3  -8   2    3.42    0.54
  -3  -8   2    3.06    0.48
   3  -8  -2    1.75    0.61
   2  -8  -2    2.31    0.68
   2  -8  -2    2.00    0.66
   2  -8  -2    2.02    0.59
  -2  -8   2    2.22    0.49
  -2  -8   2    2.22    0.48
   1  -8  -2    0.84    0.44
  -1  -8   2    0.94    0.40
  -1  -8   2    1.51    0.44
   1  -8  -2    1.36    0.50
  -1  -8   2    1.72    0.46
   1  -8  -2    1.99    0.58
   0  -8  -2    0.43    0.33
   0  -8  -2   -0.30    0.26
   0  -8   2   -0.06    0.27
   0  -8   2    0.03    0.28
   0  -8  -2   -0.13    0.29
   0  -8   2   -0.02    0.28
   1  -8   2    2.37    0.64
  -1  -8  -2    3.42    0.68
  -1  -8  -2    2.78    0.61
  -1  -8  -2    2.36    0.54
   1  -8   2    1.99    0.58
   1  -8   2    3.58    0.71
   2  -8   2    0.73    0.46
  -2  -8  -2    0.32    0.28
   2  -8   2    0.76    0.43
  -2  -8  -2    0.51    0.29
   3  -8   2    2.17    0.69
  -3  -8  -2    2.69    0.56
   3  -8   2    2.25    0.64
   3  -8   2    3.58    0.80
  -3  -8  -2    2.87    0.46
   4  -8   2    0.90    0.53
   4  -8   2    0.81    0.51
  -4  -8  -2    0.91    0.30
   4  -8   2    1.08    0.55
  -4  -8  -2    1.43    0.27
  -5  -8  -2    2.44    0.34
  -5  -8  -2    2.31    0.25
   5  -8   2    2.95    0.71
   5  -8   2    1.73    0.73
   5  -8   2    1.70    0.75
   6  -8   2   -0.17    0.46
   6  -8   2    0.19    0.56
   6  -8   2    1.29    0.75
   6   8   2    0.28    0.42
   7  -8   2   -0.11    0.60
   7  -8   2    0.67    0.59
   7  -8   2   -0.14    0.80
   7   8   2   -0.05    0.48
   8  -8   2    0.62    0.76
   8  -8   2    1.20    0.82
   8   8   2    2.19    0.80
   7  -9  -2    0.44    0.93
   7  -9  -2   -0.75    1.32
   7  -9  -2   -0.41    0.46
   6  -9  -2   -0.64    0.66
   6  -9  -2    0.27    0.93
   6  -9  -2   -0.10    0.54
   5  -9  -2    1.75    0.78
  -5  -9   2    0.46    0.29
  -5  -9   2    0.65    0.17
   5  -9  -2    1.08    0.85
   5  -9  -2    0.30    0.56
   4  -9  -2    5.23    1.08
   4  -9  -2    4.24    0.99
   4  -9  -2    3.86    1.05
  -4  -9   2    5.45    0.62
  -4  -9   2    5.40    0.63
   3  -9  -2    0.12    0.44
  -3  -9   2    0.83    0.35
   3  -9  -2    0.71    0.52
  -3  -9   2    0.86    0.35
   3  -9  -2    0.42    0.45
  -2  -9   2    0.83    0.38
   2  -9  -2    0.75    0.52
   2  -9  -2    0.68    0.44
   2  -9  -2    0.92    0.52
  -2  -9   2    0.69    0.38
  -2  -9   2    0.55    0.37
  -1  -9   2    1.12    0.48
   1  -9  -2    0.72    0.45
   1  -9  -2    1.54    0.58
  -1  -9   2    1.00    0.42
   1  -9  -2    1.49    0.57
  -1  -9   2    1.41    0.45
   0  -9   2    2.99    0.69
   0  -9  -2    2.06    0.61
   0  -9  -2    1.89    0.58
   0  -9  -2    2.20    0.65
   0  -9   2    2.65    0.60
   0  -9   2    1.92    0.58
  -1  -9  -2    0.42    0.38
  -1  -9  -2    0.01    0.34
   1  -9   2    0.29    0.41
   1  -9   2    0.15    0.40
   1  -9   2    0.29    0.38
  -1  -9  -2   -0.23    0.29
   2  -9   2    0.81    0.46
  -2  -9  -2    0.57    0.36
   2  -9   2    0.82    0.56
   2  -9   2    0.02    0.41
  -2  -9  -2    0.60    0.36
  -3  -9  -2    0.17    0.28
  -3  -9  -2    0.45    0.28
   3  -9   2   -0.26    0.40
   3  -9   2   -0.45    0.43
   3  -9   2    0.08    0.40
   4  -9   2    0.93    0.59
  -4  -9  -2    0.99    0.35
   4  -9   2    1.27    0.66
   4  -9   2    0.63    0.44
  -4  -9  -2    0.94    0.27
   5  -9   2    0.50    0.66
  -5  -9  -2    0.26    0.18
  -5  -9  -2    0.49    0.24
   5  -9   2    0.33    0.56
   6  -9   2    0.53    0.56
   6  -9   2    0.46    0.90
   6  -9   2    1.95    0.86
   7  -9   2    0.95    0.72
   7  -9   2    0.87    1.31
   7  -9   2   -0.48    0.73
   5 -10  -2    1.12    0.93
  -5 -10   2    0.32    0.21
   5 -10  -2    0.08    0.49
  -5 -10   2    0.51    0.20
   5 -10  -2   -0.65    0.73
   4 -10  -2    0.11    0.71
  -4 -10   2    0.16    0.29
   4 -10  -2   -0.08    0.56
  -4 -10   2    0.81    0.37
   4 -10  -2    0.01    0.50
   3 -10  -2   -0.22    0.60
   3 -10  -2    0.02    0.59
  -3 -10   2    0.24    0.36
  -3 -10   2    0.48    0.35
  -3 -10   2    0.40    0.40
   2 -10  -2    7.52    1.51
   2 -10  -2   10.64    1.45
   2 -10  -2   11.32    1.46
  -2 -10   2   11.52    1.24
  -2 -10   2   11.32    1.21
  -1 -10   2    0.47    0.41
  -1 -10   2    0.29    0.48
   1 -10  -2    0.67    0.50
   1 -10  -2    0.79    0.55
   1 -10  -2    0.49    0.52
  -1 -10   2    0.34    0.42
   0 -10  -2    0.51    0.46
   0 -10   2    0.15    0.48
   0 -10  -2   -0.20    0.41
   0 -10   2    0.83    0.49
   0 -10   2   -0.21    0.37
   0 -10  -2    0.19    0.46
  -1 -10  -2   -0.23    0.34
  -1 -10  -2    0.08    0.42
   1 -10   2    0.40    0.49
  -1 -10  -2    0.95    0.47
   1 -10   2   -0.32    0.41
   1 -10   2    0.33    0.57
  -2 -10  -2    0.37    0.44
  -2 -10  -2    0.46    0.42
   2 -10   2   -0.01    0.62
  -2 -10  -2    0.88    0.44
   2 -10   2    0.87    0.54
   2 -10   2    0.81    0.59
   3 -10   2    0.21    0.49
   3 -10   2   -0.20    0.57
  -3 -10  -2    0.36    0.37
   3 -10   2   -1.81    0.62
  -3 -10  -2    0.09    0.33
   4 -10   2    0.95    0.67
  -4 -10  -2    2.87    0.50
  -4 -10  -2    1.33    0.37
   4 -10   2    2.16    0.96
   4 -10   2    1.11    0.60
  -5 -10  -2    2.55    0.39
   5 -10   2    0.80    0.68
   5 -10   2    1.89    1.02
  -5 -10  -2    2.64    0.33
   5 -10   2    2.40    0.95
   2 -11  -2    2.39    0.97
  -2 -11   2    1.90    0.57
  -2 -11   2    1.17    0.60
  -2 -11   2    0.90    0.53
   2 -11  -2    0.95    0.72
   1 -11  -2    1.10    0.59
  -1 -11   2    1.03    0.54
  -1 -11   2    1.06    0.68
  -1 -11   2    0.72    0.51
   1 -11  -2    0.98    0.74
   0 -11  -2    0.37    0.60
   0 -11  -2    0.84    0.65
   0 -11   2    0.64    0.53
   0 -11   2   -0.55    0.62
   0 -11  -2   -0.30    0.46
   0 -11   2    0.44    0.59
   1 -11   2    2.08    0.73
  -1 -11  -2    3.58    0.79
  -1 -11  -2    1.42    0.68
   1 -11   2    3.17    0.96
  -1 -11  -2    1.61    0.71
  -2 -11  -2    0.46    0.47
  -2 -11  -2    0.30    0.51
   2 -11   2    0.46    0.88
   2 -11   2   -0.02    0.53
   2 -11   2    0.46    0.68
  -2 -11  -2    0.37    0.57
  11   0  -3   -0.23    0.48
  11   0  -3    0.14    0.37
  10   0  -3    0.08    0.40
  10   0  -3    0.30    0.35
 -10   0   3   -0.49    0.37
 -10   0   3    0.24    0.48
   9   0  -3   -0.09    0.27
  -9   0   3   -0.01    0.37
   9   0  -3    0.04    0.22
  -8   0   3   -0.51    0.29
  -8   0   3   -0.09    0.27
   8   0  -3   -0.25    0.21
   8   0  -3    0.04    0.36
   8   0  -3   -0.10    0.24
   7   0  -3    0.18    0.38
   7   0  -3   -0.10    0.21
  -7   0   3   -0.18    0.24
  -7   0   3   -0.20    0.24
   7   0  -3    0.20    0.16
  -6   0   3   -0.02    0.17
   6   0  -3    0.26    0.16
   6   0  -3    0.57    0.39
   6   0  -3    0.22    0.21
  -5   0   3   -0.14    0.11
   5   0  -3   -0.04    0.18
  -5   0   3   -0.09    0.16
   5   0  -3    0.08    0.23
   5   0  -3   -0.14    0.10
   4   0  -3   -0.02    0.10
   4   0  -3    0.04    0.13
   4   0  -3    0.20    0.21
  -4   0   3    0.06    0.14
  -4   0   3   -0.14    0.13
  -3   0   3    0.04    0.08
   3   0  -3    0.02    0.09
  -3   0   3    0.07    0.11
   3   0  -3    0.23    0.17
   3   0  -3    0.05    0.08
  -2   0   3    0.01    0.06
   2   0  -3   -0.02    0.06
   2   0  -3   -0.09    0.10
   1   0  -3    0.07    0.07
   0   0  -3    0.02    0.03
   0   0   3    0.00    0.02
   1   0   3   -0.04    0.05
  -2   0  -3    0.04    0.07
   2   0   3    0.01    0.08
   3   0   3   -0.03    0.10
  -3   0  -3   -0.04    0.08
   3   0   3   -0.07    0.06
   3   0   3   -0.07    0.08
   4   0   3    0.04    0.14
   4   0   3    0.04    0.16
   4   0   3    0.08    0.09
  -4   0  -3    0.15    0.13
   5   0   3    0.00    0.19
  -5   0  -3    0.04    0.17
   5   0   3    0.08    0.13
   6   0   3    0.18    0.18
  -6   0  -3    0.16    0.22
   6   0   3    0.07    0.16
   6   0   3    0.04    0.24
   7   0   3    0.46    0.35
   7   0   3   -0.08    0.18
  -7   0  -3    0.05    0.27
   7   0   3    0.02    0.22
  -8   0  -3    0.31    0.42
   8   0   3   -0.17    0.19
   8   0   3    0.25    0.26
   8   0   3    0.93    0.59
   9   0   3   -0.37    0.34
  -9   0  -3    2.94    0.79
   9   0   3   -0.12    0.27
   9   0   3   -0.04    0.23
 -10   0  -3   -0.12    0.53
  10   0   3   -0.12    0.26
  10   0   3   -0.52    0.29
  11   0   3   -0.55    0.34
 -11   0  -3    0.83    0.77
  11   0   3    0.24    0.35
  11  -1  -3   -0.33    0.45
  11   1  -3    0.04    0.44
  10  -1  -3    0.30    0.56
 -10  -1   3    0.07    0.40
  10  -1  -3   -0.26    0.36
  10   1  -3    0.18    0.15
 -10   1   3   -0.35    0.47
  10   1  -3   -0.16    0.38
 -10   1   3    0.78    0.50
  -9  -1   3    1.63    0.56
   9  -1  -3    2.76    0.53
  -9  -1   3    3.70    0.76
   9  -1  -3    2.04    0.48
   9  -1  -3    1.46    0.72
  -9   1   3    2.89    0.74
   9   1  -3    2.26    0.34
  -9   1   3    2.58    0.75
   9   1  -3    2.47    0.35
  -8  -1   3   18.72    1.86
   8  -1  -3   20.73    1.79
   8  -1  -3   19.35    1.82
  -8  -1   3   20.95    1.91
   8   1  -3   20.30    1.59
   8   1  -3   20.59    1.63
  -8   1   3   19.99    1.98
   7  -1  -3    0.33    0.29
   7  -1  -3    0.33    0.25
   7  -1  -3    0.56    0.43
  -7  -1   3    0.31    0.25
  -7  -1   3    0.03    0.22
   7   1  -3    0.35    0.35
   7   1  -3   -0.01    0.15
  -7   1   3    0.31    0.27
   7   1  -3    0.31    0.15
   6  -1  -3    0.31    0.21
   6  -1  -3    0.83    0.43
  -6  -1   3    0.41    0.26
  -6  -1   3    0.09    0.17
   6  -1  -3    0.21    0.23
   6   1  -3    0.16    0.25
   6   1  -3    0.35    0.19
   6   1  -3    0.28    0.13
  -6   1   3    0.67    0.36
  -6   1   3    0.36    0.30
  -5  -1   3   64.92    5.04
  -5  -1   3   63.01    5.01
   5  -1  -3   64.24    5.04
   5   1  -3   74.21    5.23
  -5   1   3   67.82    5.17
   5   1  -3   63.35    4.93
   5   1  -3   68.81    4.89
  -5   1   3   62.43    5.11
   4  -1  -3    0.28    0.18
   4  -1  -3    1.01    0.36
  -4  -1   3    0.16    0.13
  -4  -1   3    0.30    0.16
   4  -1  -3    0.13    0.13
   4   1  -3    0.23    0.09
  -4   1   3    0.27    0.21
   4   1  -3    0.90    0.33
   4   1  -3    0.18    0.11
  -4   1   3    0.18    0.18
   3  -1  -3  143.55    9.54
  -3  -1   3  117.09    9.34
   3  -1  -3  119.31    9.46
   3  -1  -3  126.37    9.43
  -3  -1   3  129.75    9.39
  -3   1   3  129.24    9.50
   3   1  -3  131.57    9.30
   3   1  -3  115.56    9.34
  -3   1   3  115.75    9.44
   3   1  -3  145.93    9.51
  -2  -1   3  727.33   48.51
   2  -1  -3  580.65   49.16
   2   1  -3  661.50   48.56
   1  -1  -3  162.71   13.06
   1  -1  -3  184.76   13.08
   1   1  -3  187.01   13.04
   0  -1   3    0.48    0.10
   0  -1  -3    0.46    0.09
   0   1  -3    0.48    0.10
   1  -1   3  251.83   18.41
   2  -1   3  148.24   11.90
   2  -1   3  175.28   11.94
  -2  -1  -3  153.13   11.83
   2   1   3  154.77   11.84
   2   1   3  178.81   11.94
   2   1   3  161.20   11.81
   3  -1   3   14.67    1.27
   3  -1   3   14.77    1.29
  -3  -1  -3   13.62    1.16
   3  -1   3   14.46    1.24
   3   1   3   14.67    1.28
   3   1   3   15.48    1.12
   3   1   3   14.20    1.16
  -4  -1  -3   49.49    3.90
   4  -1   3   51.93    3.96
   4  -1   3   49.52    3.99
   4  -1   3   61.75    4.11
   4   1   3   48.17    3.86
   4   1   3   51.36    3.82
  -4   1  -3   49.11    4.11
   5  -1   3    5.78    0.67
   5  -1   3    7.37    0.81
  -5  -1  -3    4.78    0.60
   5   1   3    5.32    0.51
   5   1   3    6.42    0.76
  -5   1  -3    5.77    0.94
   5   1   3    5.51    0.55
   6  -1   3    8.97    0.92
  -6  -1  -3    8.00    0.90
   6  -1   3    8.12    1.02
   6  -1   3    8.51    0.89
   6   1   3    7.98    0.76
   6   1   3    8.31    1.02
   6   1   3    8.46    0.74
   7  -1   3    0.67    0.40
   7  -1   3    0.61    0.29
   7  -1   3    0.84    0.38
  -7  -1  -3    0.40    0.34
   7   1   3    0.65    0.22
   7   1   3    0.66    0.19
   7   1   3    1.30    0.52
  -8  -1  -3    2.04    0.56
   8  -1   3    1.77    0.48
   8  -1   3    2.05    0.73
   8  -1   3    2.04    0.47
   8   1   3    1.79    0.33
   8   1   3    1.47    0.70
   8   1   3    2.63    0.32
  -8   1  -3    2.03    0.61
   9  -1   3    2.51    0.91
   9  -1   3    4.14    0.67
   9  -1   3    3.93    0.69
  -9  -1  -3    4.57    0.88
   9   1   3    3.92    0.44
   9   1   3    3.36    0.94
   9   1   3    4.00    0.43
  -9   1  -3    3.47    0.86
  10  -1   3    0.97    0.41
  10  -1   3    1.32    0.69
 -10  -1  -3    0.92    0.59
  10   1   3    1.11    0.22
  10   1   3    0.87    0.59
 -10   1  -3    1.56    0.66
 -11  -1  -3    0.66    0.78
  11  -1   3    0.71    0.58
  11  -1   3    0.99    0.69
  11   1   3    1.26    0.76
 -11   1  -3    1.69    0.90
  11  -2  -3    0.15    0.64
  11  -2  -3   -0.28    0.45
  11   2  -3    0.08    0.54
  10  -2  -3    3.37    1.00
  10  -2  -3    6.71    0.94
  10   2  -3    3.73    1.05
   9  -2  -3    0.31    0.34
  -9  -2   3   -0.24    0.31
   9  -2  -3   -0.12    0.38
  -9   2   3    0.45    0.50
   9   2  -3    0.05    0.44
  -9   2   3    0.32    0.45
  -8  -2   3    0.90    0.36
   8  -2  -3    0.27    0.47
   8  -2  -3    0.52    0.38
  -8  -2   3   -0.15    0.32
  -8   2   3   -0.16    0.33
   8   2  -3   -0.49    0.30
  -8   2   3    0.31    0.39
   7  -2  -3    1.67    0.50
  -7  -2   3    1.83    0.42
   7  -2  -3    1.21    0.48
  -7  -2   3    2.11    0.45
   7  -2  -3    2.87    0.58
  -7   2   3    1.64    0.52
  -7   2   3    2.05    0.59
   7   2  -3    1.27    0.53
  -6  -2   3    0.16    0.15
  -6  -2   3    0.29    0.19
   6  -2  -3    0.27    0.26
   6  -2  -3   -0.14    0.23
   6  -2  -3    0.32    0.40
  -6   2   3    0.24    0.27
  -6   2   3    0.12    0.26
   6   2  -3   -0.09    0.17
  -5  -2   3   17.72    1.40
  -5  -2   3   15.50    1.35
   5  -2  -3   16.50    1.60
   5  -2  -3   16.19    1.53
   5  -2  -3   15.64    1.47
   5   2  -3   15.76    1.52
  -5   2   3   17.65    1.58
   4  -2  -3   35.78    2.95
  -4  -2   3   35.47    2.73
   4  -2  -3   35.43    2.91
   4  -2  -3   32.40    2.84
   4   2  -3   38.65    2.90
  -4   2   3   35.37    2.90
  -4   2   3   36.50    2.93
   3  -2  -3   23.88    1.87
   3  -2  -3   21.17    1.85
  -3  -2   3   20.90    1.64
   3  -2  -3   21.40    1.82
  -3   2   3   21.81    1.84
   3   2  -3   23.13    1.81
  -3   2   3   21.09    1.85
   2  -2  -3  239.16   17.31
   2  -2  -3  222.25   17.26
   2  -2  -3  257.86   17.29
  -2  -2   3  212.71   17.11
  -2   2   3  207.27   17.26
   2   2  -3  269.58   17.23
  -1  -2   3   85.96    6.11
   1  -2  -3   83.46    6.19
   1  -2  -3   84.69    6.18
  -1   2   3   79.26    6.19
   1   2  -3   84.79    6.10
   1   2  -3   79.78    6.09
   0  -2   3  175.21   12.90
   0  -2   3  188.68   12.82
   0   2   3  169.34   12.89
   0   2  -3  168.95   12.89
  -1  -2  -3  147.58   11.25
   1  -2   3  151.07   11.34
   1  -2   3  170.33   11.30
   1   2   3  144.64   11.24
  -1   2  -3  142.26   11.34
   1   2   3  166.82   11.32
   2  -2   3    3.13    0.42
   2  -2   3    3.40    0.41
  -2  -2  -3    3.53    0.29
   2  -2   3    3.11    0.39
   2   2   3    3.40    0.40
  -2   2  -3    2.92    0.40
   3  -2   3   33.72    2.65
  -3  -2  -3   33.06    2.44
   3  -2   3   35.55    2.64
   3  -2   3   30.98    2.62
   3   2   3   31.30    2.61
  -3   2  -3   31.85    2.64
  -4  -2  -3   19.06    1.63
   4  -2   3   22.56    1.87
   4  -2   3   21.65    1.81
   4  -2   3   20.82    1.83
   4   2   3   23.22    1.85
  -4   2  -3   19.75    1.82
   5  -2   3    3.43    0.60
   5  -2   3    2.61    0.50
  -5  -2  -3    2.84    0.38
   5  -2   3    2.38    0.62
   5   2   3    2.95    0.64
  -5   2  -3    3.92    0.67
  -6  -2  -3   11.51    1.06
   6  -2   3   10.33    1.23
   6  -2   3   13.02    1.19
   6  -2   3   10.61    1.16
  -6   2  -3   10.05    1.19
   6   2   3   10.10    1.20
   7  -2   3    0.93    0.36
   7  -2   3    1.57    0.49
   7  -2   3    0.83    0.50
  -7  -2  -3    1.16    0.37
  -7   2  -3    1.23    0.46
   7   2   3    0.32    0.38
  -8  -2  -3   -0.45    0.27
   8  -2   3    0.07    0.36
   8  -2   3    0.09    0.39
  -8   2  -3    0.17    0.31
   8   2   3   -0.11    0.35
   9  -2   3    0.14    0.38
   9  -2   3    0.42    0.47
  -9  -2  -3    0.30    0.37
   9   2   3    0.16    0.39
  -9   2  -3    1.02    0.60
 -10  -2  -3   -0.06    0.46
  10  -2   3    0.17    0.40
  10  -2   3    0.15    0.50
  10   2   3    0.06    0.51
 -10   2  -3    1.00    0.80
  11  -2   3    1.33    0.66
  11  -2   3    0.74    0.71
 -11  -2  -3    1.78    0.76
 -11   2  -3    1.11    1.05
  11   2   3    0.84    0.75
  11  -3  -3   -0.01    0.55
  11  -3  -3   -0.51    0.62
  11   3  -3    0.07    0.55
  10  -3  -3    0.42    0.56
  10  -3  -3   -0.48    0.37
  10   3  -3    0.43    0.47
   9  -3  -3    0.68    0.55
  -9  -3   3    0.93    0.39
   9  -3  -3    0.51    0.59
   9  -3  -3    0.30    0.40
  -9   3   3    1.82    0.68
   9   3  -3    0.56    0.55
  -9   3   3    0.91    0.50
  -8  -3   3    0.75    0.33
   8  -3  -3    0.38    0.44
   8  -3  -3    0.90    0.45
   8  -3  -3    0.55    0.42
  -8   3   3    0.91    0.45
   8   3  -3    0.73    0.47
  -8   3   3    0.45    0.50
   7  -3  -3    7.66    1.03
   7  -3  -3    7.21    1.35
   7  -3  -3    6.64    0.95
  -7  -3   3    8.34    0.84
  -7   3   3    8.49    1.08
   7   3  -3    7.42    1.02
  -7   3   3    9.23    1.13
   6  -3  -3    6.92    0.85
  -6  -3   3    5.81    0.62
   6  -3  -3    6.29    0.97
   6  -3  -3    4.99    1.06
  -6   3   3    6.84    1.03
  -6   3   3    6.82    1.04
   6   3  -3    6.04    1.06
   5  -3  -3    1.98    0.50
   5  -3  -3    1.40    0.45
  -5  -3   3    1.25    0.24
   5  -3  -3    2.69    0.66
  -5   3   3    1.27    0.45
  -5   3   3    1.86    0.50
   5   3  -3    3.59    0.67
   4  -3  -3   43.76    3.53
   4  -3  -3   40.70    3.51
   4  -3  -3   44.00    3.48
  -4  -3   3   41.08    3.21
  -4   3   3   41.21    3.50
  -4   3   3   47.33    3.56
   4   3  -3   46.69    3.46
   3  -3  -3   70.86    5.82
  -3  -3   3   69.43    5.58
   3  -3  -3   72.55    5.86
   3  -3  -3   83.25    5.87
  -3   3   3   74.21    5.85
  -3   3   3   79.08    5.88
   3   3  -3   85.75    5.78
  -2  -3   3   89.59    6.90
   2  -3  -3   90.67    7.10
   2  -3  -3   94.09    7.08
   2  -3  -3   98.19    7.08
  -2   3   3   91.24    7.08
   2   3  -3   99.71    6.98
  -1  -3   3   13.91    1.19
   1  -3  -3   14.02    1.29
   1  -3  -3   15.82    1.29
   1  -3  -3   14.69    1.26
   1   3  -3   16.39    1.17
   1   3  -3   14.59    1.15
   0  -3  -3    2.01    0.27
   0  -3   3    2.14    0.29
   0   3   3    2.12    0.27
   0   3  -3    2.23    0.28
   1  -3   3   36.89    2.86
  -1  -3  -3   35.13    2.75
   1  -3   3   38.63    2.79
  -1   3  -3   35.13    2.85
   1   3   3   36.43    2.80
  -2  -3  -3   13.63    1.10
   2  -3   3   13.64    1.28
   2  -3   3   16.14    1.26
   2  -3   3   13.33    1.27
   2   3   3   16.56    1.25
  -2   3  -3   12.29    1.26
   3  -3   3   16.82    1.52
   3  -3   3   18.45    1.50
   3  -3   3   14.31    1.47
  -3  -3  -3   15.59    1.25
   3   3   3   19.51    1.49
  -3   3  -3   16.55    1.51
   4  -3   3    1.71    0.43
   4  -3   3    0.94    0.40
  -4  -3  -3    1.56    0.19
   4  -3   3    1.96    0.47
   4   3   3    2.50    0.57
  -4   3  -3    1.61    0.42
   5  -3   3   -0.37    0.21
  -5  -3  -3    0.00    0.10
   5  -3   3    0.00    0.24
   5  -3   3   -0.05    0.22
  -5   3  -3    0.10    0.20
   5   3   3    0.20    0.26
   6  -3   3    4.14    0.78
   6  -3   3    4.42    0.90
   6  -3   3    3.47    0.67
  -6  -3  -3    3.71    0.49
   6   3   3    5.20    0.70
  -6   3  -3    4.19    0.80
   7  -3   3    1.01    0.60
   7  -3   3    1.63    0.55
   7  -3   3    1.42    0.46
  -7  -3  -3    0.89    0.31
  -7   3  -3    1.82    0.61
   7   3   3    1.62    0.55
   8  -3   3    0.04    0.40
  -8  -3  -3   -0.13    0.26
   8  -3   3   -0.33    0.32
   8  -3   3    0.37    0.35
  -8   3  -3   -0.10    0.37
   8   3   3   -0.04    0.31
   9  -3   3    1.48    0.59
   9  -3   3    1.16    0.66
  -9  -3  -3    3.07    0.72
   9  -3   3    1.71    0.73
  -9   3  -3    2.53    0.81
   9   3   3    1.16    0.62
  10  -3   3   -0.10    0.46
 -10  -3  -3   -0.06    0.49
  10  -3   3    0.55    0.51
  10   3   3    0.11    0.40
 -10   3  -3   -0.03    0.78
  11  -3   3   -0.20    0.49
 -11  -3  -3    0.60    0.68
  11  -3   3    0.47    0.64
  11   3   3    1.31    0.73
 -11   3  -3    0.72    1.01
  11  -4  -3    0.18    0.67
  11   4  -3    1.01    0.72
  10  -4  -3   -0.39    0.58
  10  -4  -3    0.75    0.67
  10   4  -3    0.26    0.44
   9  -4  -3    0.16    0.49
   9  -4  -3    1.00    0.71
   9   4  -3    0.75    0.51
   8  -4  -3    0.80    0.44
   8  -4  -3    1.38    0.71
   8  -4  -3   -0.16    0.42
  -8   4   3    0.56    0.52
   8   4  -3    0.74    0.53
  -8   4   3    0.91    0.54
  -7  -4   3    0.23    0.22
   7  -4  -3    0.99    0.45
   7  -4  -3    0.73    0.51
   7  -4  -3    0.45    0.40
  -7   4   3    0.38    0.39
  -7   4   3    0.60    0.39
   7   4  -3    1.03    0.52
  -6  -4   3    3.21    0.42
   6  -4  -3    4.64    1.02
   6  -4  -3    5.06    0.90
   6  -4  -3    4.36    0.79
   6   4  -3    5.07    0.88
  -6   4   3    3.98    0.84
  -6   4   3    4.11    0.82
   5  -4  -3   38.41    3.54
   5  -4  -3   42.29    3.51
  -5  -4   3   39.82    3.16
   5  -4  -3   45.85    3.61
  -5   4   3   44.23    3.59
  -5   4   3   46.24    3.60
   5   4  -3   42.84    3.46
   4  -4  -3    0.29    0.26
   4  -4  -3    0.31    0.28
  -4  -4   3    0.37    0.07
   4  -4  -3   -0.12    0.19
  -4   4   3    0.57    0.29
  -3  -4   3  123.52    8.86
   3  -4  -3  115.55    9.16
   3  -4  -3  121.81    9.14
   3  -4  -3  116.72    9.13
   3   4  -3  128.70    9.02
  -3   4   3  117.19    9.14
   2  -4  -3    0.03    0.17
   2  -4  -3    0.30    0.23
   2  -4  -3    1.04    0.33
  -2  -4   3    0.40    0.15
  -2   4   3    0.14    0.17
   2   4  -3   -0.03    0.10
  -1  -4   3    2.94    0.36
   1  -4  -3    3.32    0.54
   1  -4  -3    2.75    0.48
   1  -4  -3    3.10    0.50
  -1   4   3    3.24    0.42
   0  -4  -3    0.40    0.17
   0  -4  -3    0.63    0.20
   0  -4   3    0.51    0.17
   0  -4   3    0.65    0.21
   0   4  -3    0.31    0.16
   1  -4   3  127.28    9.57
   1  -4   3  134.19    9.48
   1  -4   3  127.32    9.57
  -1  -4  -3  128.06    9.46
  -1   4  -3  122.43    9.55
   2  -4   3    0.64    0.25
   2  -4   3    0.42    0.20
   2  -4   3    0.90    0.29
  -2  -4  -3    0.46    0.13
   2   4   3    1.15    0.31
  -2   4  -3    0.57    0.29
   3  -4   3    4.01    0.67
   3  -4   3    3.84    0.68
  -3  -4  -3    3.71    0.34
   3  -4   3    3.63    0.53
  -3   4  -3    4.69    0.72
   3   4   3    3.93    0.52
   4  -4   3    0.90    0.35
   4  -4   3    2.04    0.53
  -4  -4  -3    0.86    0.13
   4  -4   3    1.02    0.38
   4   4   3    1.36    0.41
  -4   4  -3    0.79    0.37
   5  -4   3    0.17    0.34
   5  -4   3    0.38    0.32
   5  -4   3   -0.06    0.25
  -5   4  -3    0.13    0.28
   5   4   3    0.82    0.37
  -6  -4  -3    0.20    0.14
   6  -4   3   -0.13    0.29
   6  -4   3   -0.03    0.27
   6  -4   3    0.66    0.40
  -6   4  -3    0.15    0.41
   6   4   3    0.37    0.36
   7  -4   3   19.91    1.94
   7  -4   3   16.48    1.94
  -7  -4  -3   19.78    1.62
   7  -4   3   19.74    1.89
   7   4   3   16.16    1.85
  -7   4  -3   20.93    2.01
   8  -4   3    2.98    0.74
   8  -4   3    2.08    0.77
  -8  -4  -3    2.60    0.52
   8  -4   3    3.78    0.77
  -8   4  -3    2.50    0.78
   9  -4   3    0.03    0.49
   9  -4   3    0.07    0.51
  -9  -4  -3    0.24    0.35
   9   4   3    0.58    0.48
  -9   4  -3    0.66    0.78
  10  -4   3   -0.07    0.48
  10  -4   3    0.22    0.50
 -10  -4  -3   -0.02    0.46
  10   4   3    0.19    0.35
 -10   4  -3    1.29    0.91
  10  -5  -3   -0.51    0.42
  10  -5  -3    0.51    0.65
  10   5  -3    0.10    0.50
   9  -5  -3    0.37    0.60
   9  -5  -3    0.41    0.60
   9   5  -3   -0.05    0.33
   8  -5  -3    4.30    1.16
   8  -5  -3    4.52    0.94
   8  -5  -3    5.53    1.05
   8   5  -3    3.22    0.85
   7  -5  -3    8.16    1.03
  -7  -5   3    6.12    0.60
   7  -5  -3    4.19    1.11
   7   5  -3    5.71    1.09
  -6  -5   3    9.07    0.81
   6  -5  -3   10.56    1.30
   6  -5  -3   11.06    1.26
   6  -5  -3    8.57    1.17
   6   5  -3   10.05    1.15
  -6   5   3   11.98    1.31
   5  -5  -3   53.22    4.36
  -5  -5   3   50.59    3.84
   5  -5  -3   49.77    4.33
   5  -5  -3   52.78    4.30
  -5   5   3   55.69    4.36
   5   5  -3   53.02    4.19
   4  -5  -3    9.29    1.04
   4  -5  -3    6.58    1.08
   4  -5  -3    8.14    0.99
  -4  -5   3    7.41    0.63
   4   5  -3    9.10    0.89
  -4   5   3    9.02    1.02
   3  -5  -3    0.39    0.32
  -3  -5   3    0.16    0.12
   3  -5  -3    0.35    0.29
   3  -5  -3   -0.07    0.20
  -3   5   3   -0.06    0.22
   3   5  -3    0.52    0.26
   2  -5  -3    2.41    0.51
  -2  -5   3    1.03    0.26
   2  -5  -3    1.20    0.38
   2  -5  -3    0.59    0.33
  -1  -5   3   -0.11    0.12
   1  -5  -3   -0.10    0.16
   1  -5  -3   -0.33    0.15
   1  -5  -3    0.05    0.15
   0  -5   3    1.05    0.27
   0  -5   3    1.20    0.31
   0  -5  -3    0.75    0.26
   0  -5  -3    0.92    0.28
   0  -5   3    1.10    0.27
   0   5  -3    0.86    0.24
   1  -5   3   11.87    1.15
   1  -5   3   11.83    1.16
   1  -5   3   12.65    1.07
  -1  -5  -3   10.93    1.04
  -1  -5  -3   12.40    1.07
  -1   5  -3   10.63    1.10
   2  -5   3    0.71    0.28
   2  -5   3    0.06    0.22
  -2  -5  -3    0.18    0.12
   2  -5   3   -0.08    0.23
  -2   5  -3    0.19    0.22
   3  -5   3    2.70    0.59
   3  -5   3    3.32    0.65
   3  -5   3    3.17    0.63
  -3  -5  -3    2.61    0.30
  -3   5  -3    2.43    0.57
   3   5   3    3.53    0.62
   4  -5   3    1.35    0.41
   4  -5   3    0.65    0.40
  -4  -5  -3    1.03    0.14
   4  -5   3    0.95    0.44
  -4   5  -3    1.06    0.63
   4   5   3    0.90    0.39
   5  -5   3   30.65    2.71
  -5  -5  -3   27.11    2.27
   5  -5   3   33.46    2.77
   5  -5   3   30.52    2.72
   5   5   3   32.58    2.66
  -5   5  -3   32.16    2.78
   6  -5   3   10.89    1.35
   6  -5   3   12.23    1.32
  -6  -5  -3    9.97    0.91
   6  -5   3   11.39    1.34
   6   5   3   12.90    1.31
  -6   5  -3   10.49    1.33
   7  -5   3    3.19    0.94
  -7  -5  -3    3.26    0.44
   7  -5   3    2.73    0.78
  -7   5  -3    2.61    0.77
   7   5   3    3.08    0.81
  -8  -5  -3    3.02    0.50
   8  -5   3    1.99    0.71
   8   5   3    3.65    0.96
  -8   5  -3    2.84    0.89
  -9  -5  -3    2.95    0.54
   9  -5   3    2.15    0.87
   9   5   3    1.92    0.69
  -9   5  -3    2.34    0.96
 -10  -5  -3    0.05    0.46
  10  -5   3   -0.06    0.71
  10  -5   3    0.44    0.63
 -10   5  -3    0.44    1.06
  10   5   3    1.05    0.71
  10  -6  -3    1.58    0.77
  10   6  -3    0.64    0.62
   9  -6  -3    0.38    0.60
   9  -6  -3    0.18    0.63
   9   6  -3    0.42    0.51
   8  -6  -3    1.54    0.82
   8  -6  -3    0.83    0.63
   8  -6  -3    0.32    0.54
   8   6  -3    0.31    0.45
   7  -6  -3    1.04    0.69
   7  -6  -3    1.90    0.66
   7  -6  -3    0.88    0.71
   7   6  -3    0.87    0.50
  -6  -6   3    1.09    0.13
   6  -6  -3    1.01    0.52
   6  -6  -3    1.16    0.50
   6  -6  -3    1.02    0.62
   6   6  -3    1.06    0.47
  -5  -6   3    4.63    0.38
   5  -6  -3    5.37    0.95
   5  -6  -3    5.64    1.03
   5  -6  -3    4.67    0.98
   5   6  -3    4.60    0.82
   4  -6  -3   14.13    1.59
   4  -6  -3   17.58    1.66
   4  -6  -3   16.58    1.71
  -4  -6   3   15.92    1.25
   4   6  -3   15.65    1.45
   3  -6  -3    1.23    0.47
   3  -6  -3    1.53    0.53
   3  -6  -3    0.46    0.39
  -3  -6   3    1.08    0.26
   3   6  -3    1.41    0.38
  -2  -6   3   31.01    2.35
   2  -6  -3   28.18    2.49
   2  -6  -3   28.40    2.54
   2  -6  -3   28.10    2.49
   1  -6  -3   44.54    3.67
  -1  -6   3   47.19    3.61
  -1  -6   3   45.64    3.60
   1  -6  -3   45.01    3.70
   1  -6  -3   46.46    3.69
   0  -6  -3   24.58    2.15
   0  -6  -3   26.26    2.20
   0  -6   3   25.09    2.18
   0  -6   3   26.25    2.19
   0  -6  -3   26.23    2.18
   0  -6   3   25.48    2.09
   1  -6   3    2.83    0.58
  -1  -6  -3    2.85    0.49
  -1  -6  -3    3.06    0.51
   1  -6   3    3.36    0.59
   1  -6   3    2.80    0.57
  -1   6  -3    3.35    0.57
  -2  -6  -3   -0.17    0.12
   2  -6   3    0.14    0.22
   2  -6   3    0.28    0.28
  -2  -6  -3   -0.03    0.13
   2  -6   3    0.07    0.21
  -2   6  -3    0.22    0.27
   3  -6   3    7.30    0.84
  -3  -6  -3    5.68    0.58
   3  -6   3    5.77    0.95
   3  -6   3    6.56    1.02
  -3   6  -3    5.99    0.93
   4  -6   3   28.33    2.65
  -4  -6  -3   30.13    2.29
   4  -6   3   32.50    2.76
   4  -6   3   30.36    2.73
  -4   6  -3   34.42    2.80
   4   6   3   28.79    2.58
   5  -6   3    0.73    0.41
   5  -6   3    0.69    0.44
   5  -6   3    0.46    0.47
  -5   6  -3    0.60    0.42
   5   6   3    0.40    0.38
   6  -6   3    3.14    0.75
   6  -6   3    2.20    0.74
  -6  -6  -3    3.29    0.33
   6  -6   3    2.69    0.75
   6   6   3    2.63    0.69
  -6   6  -3    3.34    0.81
  -7  -6  -3    1.88    0.28
   7  -6   3    1.07    0.64
   7  -6   3    1.66    0.66
   7  -6   3    1.65    0.73
  -7   6  -3    1.45    0.82
   8  -6   3   -0.29    0.68
  -8  -6  -3   -0.37    0.17
   8  -6   3   -0.28    0.48
   8  -6   3   -0.22    0.40
   8   6   3    0.06    0.39
  -8   6  -3    0.57    0.88
   9  -6   3   -0.59    0.56
   9  -6   3    0.37    0.58
   9   6   3    1.44    0.68
  -9   6  -3    2.29    1.35
   9  -7  -3    0.26    0.82
   9  -7  -3    0.44    0.66
   9   7  -3    0.54    0.55
   8  -7  -3    0.55    0.62
   8  -7  -3    0.32    0.75
   8  -7  -3    0.68    0.57
   8   7  -3    0.48    0.47
   7  -7  -3    5.03    1.07
   7  -7  -3    4.65    1.03
   7  -7  -3    2.29    0.90
   7   7  -3    3.41    0.76
   6  -7  -3    0.02    0.43
   6  -7  -3    0.25    0.50
   6  -7  -3   -0.19    0.53
   6   7  -3    0.29    0.35
  -5  -7   3    0.05    0.12
   5  -7  -3    0.08    0.40
   5  -7  -3   -0.13    0.45
   5  -7  -3    0.34    0.40
  -5  -7   3   -0.04    0.07
   5   7  -3    0.10    0.30
  -4  -7   3    0.76    0.20
   4  -7  -3    1.30    0.58
  -4  -7   3    0.99    0.23
   4  -7  -3    0.70    0.46
   4  -7  -3    1.18    0.52
   4   7  -3    1.45    0.43
   3  -7  -3    7.37    0.98
  -3  -7   3    6.43    0.68
  -3  -7   3    5.78    0.68
   3  -7  -3    7.54    1.24
   3  -7  -3    7.03    0.92
   2  -7  -3   54.17    4.37
   2  -7  -3   47.47    4.28
   2  -7  -3   57.58    4.54
  -2  -7   3   49.49    4.12
  -2  -7   3   58.03    4.16
  -1  -7   3    5.69    0.69
   1  -7  -3    6.25    0.94
  -1  -7   3    5.46    0.75
  -1  -7   3    8.32    0.84
   1  -7  -3    8.58    0.92
   1  -7  -3    5.15    0.94
   0  -7  -3    5.19    0.81
   0  -7   3    5.89    0.78
   0  -7  -3    5.34    0.86
   0  -7   3    5.30    0.84
   0  -7  -3    7.00    0.83
   0  -7   3    6.24    0.71
  -1  -7  -3   21.71    1.90
   1  -7   3   22.53    2.00
   1  -7   3   21.35    1.97
  -1  -7  -3   20.40    1.86
   2  -7   3   21.05    1.96
   2  -7   3   22.73    1.99
  -2  -7  -3   19.77    1.74
  -2  -7  -3   20.49    1.78
   2  -7   3   19.42    1.84
  -3  -7  -3    4.77    0.56
  -3  -7  -3    4.14    0.52
   3  -7   3    5.05    0.88
   3  -7   3    5.42    0.93
   3  -7   3    4.25    0.85
  -3   7  -3    5.00    0.86
   4  -7   3    3.21    0.82
  -4  -7  -3    2.55    0.31
   4  -7   3    3.02    0.72
   4  -7   3    2.64    0.69
  -4  -7  -3    2.70    0.42
  -4   7  -3    2.87    0.71
  -5  -7  -3    0.02    0.08
   5  -7   3   -0.12    0.35
   5  -7   3    0.46    0.46
  -5  -7  -3    0.16    0.13
   5  -7   3   -0.23    0.36
  -5   7  -3    0.42    0.52
   5   7   3    0.43    0.37
   6  -7   3    4.76    1.10
   6  -7   3    9.03    1.34
   6  -7   3    9.28    1.33
   6   7   3    4.61    0.98
   7  -7   3   -0.14    0.62
   7  -7   3   -0.56    0.49
   7  -7   3   -0.10    0.48
   7   7   3    0.18    0.38
  -7   7  -3   -1.01    0.68
   8  -7   3    0.14    0.57
   8  -7   3    1.41    0.67
   8  -7   3    1.19    0.92
   8   7   3   -0.02    0.40
   9  -7   3    0.38    0.91
   9  -7   3    3.21    1.06
   9   7   3    4.56    0.95
   8  -8  -3    1.80    0.85
   8  -8  -3    0.78    0.83
   8   8  -3    1.74    0.71
   7  -8  -3    2.95    1.10
   7  -8  -3    7.01    1.28
   7   8  -3    5.18    0.99
   6  -8  -3    0.74    0.68
   6  -8  -3   -0.09    0.48
   6  -8  -3   -0.49    0.62
   6   8  -3    0.16    0.38
   5  -8  -3    0.94    0.56
  -5  -8   3    0.71    0.22
   5  -8  -3    1.02    0.61
   5  -8  -3    0.45    0.59
  -5  -8   3    1.11    0.18
   4  -8  -3    1.29    0.50
  -4  -8   3    0.40    0.21
   4  -8  -3    0.07    0.36
   4  -8  -3    0.96    0.52
  -4  -8   3    0.36    0.21
  -3  -8   3    0.43    0.29
   3  -8  -3    0.29    0.41
   3  -8  -3    0.33    0.45
   3  -8  -3    0.11    0.42
  -3  -8   3   -0.10    0.24
  -2  -8   3    1.11    0.36
  -2  -8   3    1.23    0.37
   2  -8  -3    1.62    0.51
   2  -8  -3    1.24    0.53
   1  -8  -3    0.05    0.29
  -1  -8   3    0.26    0.29
  -1  -8   3    0.29    0.29
   1  -8  -3    0.08    0.32
   1  -8  -3    0.27    0.32
  -1  -8   3   -0.12    0.25
   0  -8  -3    0.61    0.41
   0  -8  -3   -0.07    0.34
   0  -8  -3    0.64    0.33
   0  -8   3   -0.02    0.26
   0  -8   3    0.95    0.36
   0  -8   3   -0.15    0.30
  -1  -8  -3   59.71    4.64
   1  -8   3   53.02    4.58
   1  -8   3   57.86    4.72
   1  -8   3   58.64    4.72
  -1  -8  -3   62.20    4.61
   2  -8   3    0.53    0.39
  -2  -8  -3    0.17    0.24
   2  -8   3    0.44    0.33
  -2  -8  -3    0.43    0.28
   2  -8   3    0.39    0.41
   3  -8   3    0.28    0.35
   3  -8   3    0.41    0.38
   3  -8   3   -0.19    0.35
  -3  -8  -3   -0.13    0.20
   4  -8   3    0.21    0.49
  -4  -8  -3    0.44    0.16
   4  -8   3    0.38    0.46
   4  -8   3    0.14    0.37
  -4  -8  -3    0.28    0.24
  -5  -8  -3    0.17    0.10
   5  -8   3   -0.10    0.42
   5  -8   3    0.79    0.46
   5  -8   3    0.48    0.61
  -5  -8  -3    0.05    0.19
   6  -8   3    3.80    0.89
   6  -8   3    1.51    0.86
   6  -8   3    0.99    0.62
   6   8   3    0.77    0.52
   7  -8   3   -0.27    0.85
   7  -8   3    0.29    0.55
   7  -8   3    0.64    0.66
   7   8   3    1.11    0.62
   8  -8   3    0.85    0.75
   8  -8   3    2.01    0.91
   8   8   3    1.33    0.70
   7  -9  -3    0.92    1.26
   7  -9  -3    0.48    0.81
   7  -9  -3    0.45    0.64
   6  -9  -3    1.40    0.83
   6  -9  -3    3.71    1.07
   6  -9  -3    2.89    0.95
  -5  -9   3    2.99    0.41
   5  -9  -3    4.53    1.10
  -5  -9   3    2.41    0.33
   5  -9  -3    2.36    0.87
   4  -9  -3   -0.10    0.48
   4  -9  -3    0.29    0.58
  -4  -9   3   -0.20    0.21
   4  -9  -3   -0.06    0.45
  -4  -9   3    0.36    0.28
   3  -9  -3    0.06    0.39
   3  -9  -3    0.40    0.52
   3  -9  -3    0.42    0.53
  -3  -9   3    0.04    0.27
  -3  -9   3   -0.26    0.29
   2  -9  -3    0.27    0.42
  -2  -9   3    0.18    0.28
   2  -9  -3    0.01    0.43
  -2  -9   3   -0.06    0.31
  -2  -9   3   -0.18    0.28
   2  -9  -3   -0.10    0.39
   1  -9  -3    0.93    0.51
  -1  -9   3    1.18    0.42
  -1  -9   3    0.32    0.34
   1  -9  -3    0.83    0.49
  -1  -9   3    0.84    0.40
   1  -9  -3    0.66    0.45
   0  -9  -3    0.19    0.39
   0  -9  -3    0.97    0.51
   0  -9   3    0.42    0.41
   0  -9   3    0.61    0.41
   0  -9   3    0.06    0.32
   0  -9  -3    0.18    0.36
   1  -9   3   18.58    1.78
   1  -9   3   19.73    1.83
  -1  -9  -3   17.35    1.63
   1  -9   3   14.31    1.58
  -1  -9  -3   15.03    1.69
  -1  -9  -3   18.42    1.71
   2  -9   3    0.02    0.35
   2  -9   3    0.46    0.48
  -2  -9  -3    0.44    0.36
  -2  -9  -3    0.54    0.32
   3  -9   3    8.20    1.22
  -3  -9  -3    7.05    0.83
  -3  -9  -3    5.87    0.75
   3  -9   3    4.99    1.00
   3  -9   3    6.84    1.18
   4  -9   3    1.78    0.64
   4  -9   3    0.53    0.62
  -4  -9  -3    1.38    0.39
   4  -9   3    0.77    0.55
  -4  -9  -3    1.23    0.29
  -5  -9  -3    0.19    0.23
  -5  -9  -3    0.23    0.15
   5  -9   3    0.12    0.63
   5  -9   3   -0.54    0.42
   6  -9   3    7.63    1.37
   6  -9   3    5.59    1.27
   6  -9   3    3.41    1.00
   7  -9   3    0.15    0.51
   5 -10  -3    1.15    0.90
   5 -10  -3   -0.30    0.49
  -5 -10   3    0.78    0.23
   5 -10  -3    0.71    0.88
  -5 -10   3    0.36    0.26
  -4 -10   3    0.00    0.27
   4 -10  -3    0.45    0.55
   4 -10  -3   -1.16    0.62
  -4 -10   3    0.27    0.35
   4 -10  -3   -0.19    0.61
  -3 -10   3    2.13    0.51
   3 -10  -3    1.79    0.75
   3 -10  -3    1.24    0.75
   3 -10  -3    1.39    0.65
  -3 -10   3    2.59    0.59
  -3 -10   3    0.97    0.47
  -2 -10   3    0.59    0.39
  -2 -10   3    0.33    0.43
  -2 -10   3    1.16    0.47
   2 -10  -3    0.05    0.50
   2 -10  -3    0.57    0.59
   2 -10  -3    0.04    0.48
  -1 -10   3    1.16    0.48
   1 -10  -3    0.95    0.62
   1 -10  -3    1.13    0.61
  -1 -10   3    0.94    0.56
   1 -10  -3    1.01    0.60
  -1 -10   3    1.86    0.56
   0 -10   3   -0.40    0.40
   0 -10   3   -0.08    0.38
   0 -10  -3    0.17    0.36
   0 -10  -3    0.00    0.48
   0 -10  -3    0.44    0.45
   0 -10   3   -0.61    0.46
   1 -10   3   -0.05    0.41
  -1 -10  -3    0.16    0.41
   1 -10   3   -0.44    0.45
  -1 -10  -3    0.47    0.43
  -1 -10  -3    0.09    0.45
   1 -10   3   -0.48    0.43
  -2 -10  -3    0.04    0.34
   2 -10   3    0.46    0.64
   2 -10   3    0.76    0.52
  -2 -10  -3    0.38    0.39
  -2 -10  -3    0.16    0.40
   2 -10   3   -0.17    0.44
   3 -10   3    0.98    0.77
   3 -10   3    1.03    0.63
   3 -10   3    0.85    0.51
  -3 -10  -3    1.36    0.48
  -3 -10  -3    0.66    0.39
   4 -10   3   -0.13    0.49
   4 -10   3    0.12    0.76
   4 -10   3    1.95    0.73
  -4 -10  -3    0.88    0.37
  -4 -10  -3    0.82    0.29
  -5 -10  -3    0.99    0.22
  -5 -10  -3    0.83    0.32
   5 -10   3   -0.10    0.80
   5 -10   3    1.11    0.99
   2 -11  -3    2.23    0.97
  -2 -11   3    3.37    0.77
  -2 -11   3    3.21    0.78
   2 -11  -3    2.48    1.04
   2 -11  -3    1.68    0.74
  -2 -11   3    3.51    0.69
  -1 -11   3    7.27    1.14
  -1 -11   3    8.17    1.04
   1 -11  -3    6.44    1.26
  -1 -11   3    4.20    0.93
   1 -11  -3    6.13    1.32
   1 -11  -3    5.34    1.20
   0 -11   3    0.45    0.69
   0 -11   3    0.69    0.59
   0 -11  -3   -0.40    0.54
   0 -11  -3    0.12    0.59
   0 -11  -3    0.86    0.58
   0 -11   3   -0.13    0.46
   1 -11   3   -0.09    0.61
  -1 -11  -3    0.31    0.50
   1 -11   3    0.03    0.48
   1 -11   3   -0.87    0.72
  -1 -11  -3    0.07    0.57
  -1 -11  -3    0.20    0.51
  -2 -11  -3    0.03    0.48
  -2 -11  -3    0.25    0.48
  -2 -11  -3    0.03    0.47
   2 -11   3   -1.84    0.83
   2 -11   3    0.50    0.56
   2 -11   3    0.57    0.69
  11   0  -4    0.53    0.40
  11   0  -4    0.56    0.50
 -10   0   4   -0.33    0.36
  10   0  -4   -0.43    0.38
  10   0  -4    0.08    0.33
   9   0  -4    2.54    0.49
   9   0  -4    2.10    0.39
   8   0  -4    4.27    1.06
   8   0  -4    3.60    0.60
  -8   0   4    2.64    0.65
  -8   0   4    5.37    0.87
   8   0  -4    4.02    0.53
  -7   0   4   49.01    3.86
   7   0  -4   42.10    3.95
  -7   0   4   48.39    3.83
   7   0  -4   44.34    3.68
   7   0  -4   50.22    3.64
   6   0  -4   25.98    2.03
  -6   0   4   25.05    2.16
  -6   0   4   27.48    2.22
   6   0  -4   22.10    2.26
   6   0  -4   25.02    2.09
  -5   0   4   76.53    5.49
   5   0  -4   71.60    5.34
  -5   0   4   64.04    5.42
   5   0  -4   72.72    5.59
   4   0  -4   26.76    2.00
  -4   0   4   24.99    2.05
  -4   0   4   26.88    2.10
   4   0  -4   23.34    2.14
   4   0  -4   24.73    2.05
  -3   0   4   44.02    3.33
   3   0  -4   41.35    3.34
   3   0  -4   45.55    3.29
   2   0  -4    9.44    0.77
   1   0   4    0.76    0.17
  -1   0  -4    0.85    0.14
  -2   0  -4  209.40   15.35
  -3   0  -4  115.86    8.78
   3   0   4  125.89    8.86
   3   0   4  121.09    8.80
   3   0   4  111.52    8.75
   4   0   4    1.97    0.49
   4   0   4    3.69    0.39
  -4   0  -4    3.32    0.43
   4   0   4    4.00    0.44
  -5   0  -4    5.87    0.67
   5   0   4    5.49    0.72
   5   0   4    5.78    0.64
  -6   0  -4   -0.18    0.16
   6   0   4    0.08    0.25
   6   0   4   -0.01    0.17
   6   0   4   -0.03    0.15
   7   0   4   53.54    4.12
   7   0   4   49.96    4.35
  -7   0  -4   53.92    4.26
   8   0   4    1.37    0.39
  -8   0  -4    2.02    0.60
   8   0   4    0.69    0.52
   8   0   4    1.47    0.34
   9   0   4   -0.48    0.36
   9   0   4   -0.13    0.27
  -9   0  -4   -0.10    0.38
   9   0   4   -0.25    0.21
  10   0   4    1.80    0.40
  10   0   4    2.22    0.83
 -10   0  -4    1.36    0.68
  11   0   4    2.92    1.10
  11   0   4    6.05    0.71
 -11   0  -4    5.55    1.20
  11  -1  -4    0.34    0.79
  11  -1  -4    0.15    0.58
  11   1  -4    0.87    0.60
 -10  -1   4    0.72    0.41
  10  -1  -4    0.41    0.58
  10  -1  -4   -0.42    0.35
 -10   1   4    0.34    0.52
  10   1  -4    0.16    0.48
  10   1  -4    0.09    0.16
  -9  -1   4   11.05    1.25
   9  -1  -4    6.82    1.46
   9  -1  -4    9.79    1.12
   9  -1  -4   11.28    1.10
   9   1  -4   10.50    0.93
   9   1  -4   11.57    0.89
  -9   1   4    9.94    1.33
  -8  -1   4    1.39    0.47
   8  -1  -4    1.14    0.41
   8  -1  -4    0.82    0.47
   8  -1  -4    1.21    0.36
  -8  -1   4    1.33    0.49
   8   1  -4    1.61    0.30
  -8   1   4    0.99    0.45
   8   1  -4    1.49    0.66
  -8   1   4    1.11    0.61
   8   1  -4    1.46    0.25
   7  -1  -4    1.46    0.43
   7  -1  -4    2.04    0.41
   7  -1  -4    0.59    0.47
  -7  -1   4    1.64    0.44
  -7  -1   4    1.58    0.45
   7   1  -4    1.32    0.29
   7   1  -4    1.45    0.26
  -7   1   4    1.64    0.49
   7   1  -4    0.84    0.48
  -6  -1   4    0.73    0.27
   6  -1  -4    3.45    0.78
   6  -1  -4    0.77    0.31
   6  -1  -4    0.78    0.28
  -6  -1   4    0.69    0.29
  -6   1   4    0.52    0.33
   6   1  -4    0.61    0.21
   6   1  -4    1.55    0.50
   6   1  -4    0.74    0.18
  -5  -1   4    5.03    0.60
  -5  -1   4    4.69    0.56
   5  -1  -4    4.99    0.59
   5  -1  -4    5.58    0.74
   5   1  -4    4.68    0.68
  -5   1   4    6.56    0.97
  -5   1   4    4.77    0.64
   5   1  -4    4.54    0.50
   5   1  -4    5.51    0.47
   4  -1  -4   14.57    1.32
   4  -1  -4   13.36    1.17
   4  -1  -4   13.13    1.23
  -4  -1   4   12.17    1.11
   4   1  -4   12.38    1.10
  -4   1   4   13.25    1.22
   4   1  -4   14.61    1.29
   4   1  -4   14.32    1.05
   3  -1  -4   12.74    1.15
   3  -1  -4   16.80    1.29
  -3  -1   4   12.82    1.09
   3  -1  -4   13.00    1.21
   3   1  -4   13.85    1.05
   3   1  -4   12.50    1.10
  -3   1   4   13.09    1.19
   3   1  -4   16.36    1.25
   2  -1  -4   18.27    1.36
  -2  -1   4   17.28    1.23
   2  -1  -4   15.31    1.33
   2  -1  -4   14.04    1.28
   2   1  -4   19.31    1.33
   2   1  -4   14.92    1.28
   2   1  -4   15.42    1.21
  -2   1   4   13.44    1.29
   0  -1  -4    8.03    0.64
   0   1  -4    7.60    0.65
   1  -1   4   12.44    1.11
  -1  -1  -4   14.53    1.07
   1  -1   4   14.71    1.10
   1   1   4   13.13    1.07
   1   1   4   16.29    1.13
  -1   1  -4   12.49    1.12
  -2  -1  -4  148.25   11.28
   2  -1   4  148.31   11.35
   2  -1   4  156.44   11.36
   2   1   4  163.55   11.38
  -2   1  -4  145.10   11.36
   2   1   4  162.09   11.27
   3  -1   4  253.52   19.38
   3  -1   4  296.65   19.47
   3  -1   4  249.47   19.42
  -3  -1  -4  245.07   19.31
   3   1   4  275.72   19.27
  -3   1  -4  240.64   19.41
   3   1   4  247.66   19.32
   3   1   4  303.58   19.47
   4  -1   4   22.48    1.87
   4  -1   4   23.62    1.92
  -4  -1  -4   20.49    1.76
   4  -1   4   21.29    1.81
   4   1   4   20.96    1.74
  -4   1  -4   23.32    1.99
   4   1   4   22.84    1.69
   5  -1   4   26.90    2.27
   5  -1   4   27.79    2.36
  -5  -1  -4   25.74    2.19
   5   1   4   26.07    2.13
   5   1   4   27.36    2.34
   5   1   4   28.22    2.08
   6  -1   4   49.41    3.84
   6  -1   4   45.92    3.70
   6  -1   4   44.76    3.67
  -6  -1  -4   42.85    3.62
   6   1   4   46.09    3.45
   6   1   4   44.83    3.50
   6   1   4   51.03    3.84
  -6   1  -4   41.38    3.84
   7  -1   4   17.65    1.51
   7  -1   4   16.67    1.56
  -7  -1  -4   16.96    1.57
   7  -1   4   13.27    1.64
   7   1   4   12.35    1.60
  -7   1  -4   15.44    1.63
   7   1   4   17.63    1.33
   7   1   4   17.53    1.38
   8  -1   4    0.40    0.37
  -8  -1  -4    0.10    0.31
   8  -1   4    0.66    0.32
   8  -1   4    0.05    0.41
   8   1   4    0.71    0.19
   8   1   4    0.60    0.23
   8   1   4    0.24    0.33
  -8   1  -4    0.20    0.34
   9  -1   4    0.88    0.38
   9  -1   4    0.41    0.48
   9  -1   4    0.17    0.27
  -9  -1  -4   -0.11    0.37
  -9   1  -4    0.11    0.44
   9   1   4    0.87    0.56
   9   1   4    0.25    0.20
   9   1   4    0.32    0.18
  10  -1   4    0.66    0.65
 -10  -1  -4    0.79    0.58
  10  -1   4    1.01    0.42
  10   1   4    1.38    0.76
 -10   1  -4    1.36    0.69
  10   1   4    1.09    0.19
 -11  -1  -4   -0.10    0.75
  11  -1   4    0.40    0.52
  11  -1   4   -0.06    0.44
  11   1   4    0.47    0.59
 -11   1  -4    0.69    0.77
  11  -2  -4   -0.39    0.55
  11  -2  -4    0.06    0.46
  11   2  -4    0.65    0.61
 -10  -2   4    1.79    0.57
  10  -2  -4    3.35    0.65
  10  -2  -4    1.80    0.83
  10   2  -4    1.79    0.85
 -10   2   4    3.26    0.87
   9  -2  -4    0.26    0.48
   9  -2  -4   -0.15    0.36
   9  -2  -4   -0.41    0.31
  -9  -2   4   -0.29    0.27
  -9   2   4    0.18    0.41
   8  -2  -4    4.05    1.02
  -8  -2   4    3.30    0.67
   8  -2  -4    3.54    0.69
   8   2  -4    2.68    0.81
  -8   2   4    2.74    0.70
  -8   2   4    3.16    0.76
   7  -2  -4    3.71    0.72
   7  -2  -4    4.17    1.04
  -7  -2   4    5.00    0.63
   7  -2  -4    4.86    0.77
  -7   2   4    3.69    0.79
   7   2  -4    4.45    0.94
  -7   2   4    5.33    0.92
  -6  -2   4    3.12    0.50
   6  -2  -4    3.47    0.82
   6  -2  -4    3.74    0.63
   6  -2  -4    3.62    0.72
  -6   2   4    3.44    0.69
  -6   2   4    4.44    0.77
   6   2  -4    3.21    0.73
  -5  -2   4    0.13    0.11
   5  -2  -4   -0.17    0.15
   5  -2  -4   -0.09    0.16
   5  -2  -4    0.46    0.33
   5   2  -4   -0.09    0.17
  -5   2   4    0.00    0.20
  -4  -2   4    7.97    0.70
   4  -2  -4    7.87    0.84
   4  -2  -4    7.87    0.89
  -4   2   4    7.74    0.87
  -4   2   4    9.21    0.93
   3  -2  -4   58.96    4.79
   3  -2  -4   76.45    4.90
   3  -2  -4   62.50    4.85
  -3  -2   4   60.30    4.63
  -3   2   4   57.09    4.80
   2  -2  -4   79.77    6.12
  -2  -2   4   78.20    5.98
   2  -2  -4   85.31    6.18
   2  -2  -4   84.17    6.14
  -2   2   4   82.69    6.14
   2   2  -4   90.02    6.08
   2   2  -4   75.00    5.96
   2   2  -4   79.12    5.97
   1  -2  -4    2.40    0.30
  -1  -2   4    2.16    0.23
  -1   2   4    2.22    0.30
   1   2  -4    2.20    0.24
   0  -2  -4    4.68    0.43
   0  -2   4    4.62    0.44
   0   2   4    4.22    0.44
   0   2  -4    4.60    0.44
   1  -2   4    4.78    0.42
  -1  -2  -4    4.22    0.38
   1  -2   4    4.15    0.46
   1   2   4    4.45    0.40
   1   2   4    4.82    0.45
  -1   2  -4    3.67    0.45
   2  -2   4   17.02    1.55
   2  -2   4   19.74    1.55
  -2  -2  -4   19.26    1.43
  -2   2  -4   17.31    1.57
   2   2   4   21.00    1.57
   2   2   4   18.61    1.42
   3  -2   4   64.13    4.83
  -3  -2  -4   61.14    4.64
   3  -2   4   67.04    4.87
   3  -2   4   64.51    4.83
  -3   2  -4   57.73    4.82
   3   2   4   62.79    4.82
  -4  -2  -4    0.05    0.08
   4  -2   4    0.03    0.13
   4  -2   4   -0.14    0.14
   4  -2   4    0.09    0.25
  -4   2  -4    0.05    0.17
   4   2   4    0.17    0.19
   5  -2   4    3.87    0.62
  -5  -2  -4    4.19    0.45
   5  -2   4    4.53    0.80
   5  -2   4    3.27    0.61
   5   2   4    4.67    0.62
  -5   2  -4    2.49    0.57
   6  -2   4    0.06    0.22
   6  -2   4    0.08    0.32
  -6  -2  -4    0.11    0.18
   6  -2   4    0.15    0.26
  -6   2  -4    0.44    0.33
   6   2   4    0.16    0.32
  -7  -2  -4   -0.14    0.23
   7  -2   4   -0.39    0.22
   7  -2   4   -0.25    0.30
   7  -2   4    0.03    0.37
   7   2   4    0.30    0.35
  -7   2  -4   -0.14    0.33
  -8  -2  -4    3.87    0.70
   8  -2   4    5.55    1.16
   8  -2   4    3.95    0.81
  -8   2  -4    4.48    0.91
   8   2   4    4.82    1.02
   9  -2   4    0.75    0.59
  -9  -2  -4    0.76    0.43
   9  -2   4    0.90    0.55
  -9   2  -4    1.63    0.72
   9   2   4    1.06    0.61
  10  -2   4    0.36    0.39
  10  -2   4   -0.36    0.39
 -10  -2  -4    0.68    0.47
  10   2   4   -0.21    0.41
 -10   2  -4   -0.54    0.73
  11  -2   4    0.88    0.51
 -11  -2  -4    1.16    0.79
  11  -2   4    0.88    0.63
 -11   2  -4    2.03    1.06
  11   2   4    0.84    0.68
  11  -3  -4    0.49    0.63
  11  -3  -4   -0.58    0.64
  11   3  -4   -0.04    0.54
  10  -3  -4   -0.06    0.50
  10  -3  -4    0.97    0.65
 -10  -3   4    1.70    0.50
  10   3  -4    1.41    0.62
   9  -3  -4    1.57    0.80
   9  -3  -4    3.42    0.79
   9  -3  -4    4.88    0.84
  -9  -3   4    3.99    0.70
  -9   3   4    2.69    0.79
   9   3  -4    1.98    0.74
  -8  -3   4    1.35    0.40
   8  -3  -4    1.17    0.63
   8  -3  -4    1.14    0.47
   8  -3  -4    1.90    0.54
   8   3  -4    1.14    0.52
  -8   3   4    1.99    0.62
   7  -3  -4    7.98    1.11
   7  -3  -4    7.49    1.12
   7  -3  -4    6.48    1.09
  -7  -3   4    6.76    0.78
   7   3  -4    9.22    1.07
  -7   3   4    6.72    1.11
  -7   3   4    8.29    1.23
   6  -3  -4   32.25    2.72
   6  -3  -4   27.04    2.72
   6  -3  -4   32.73    2.65
  -6  -3   4   30.63    2.42
  -6   3   4   32.50    2.74
   6   3  -4   26.76    2.61
  -6   3   4   34.00    2.77
  -5  -3   4    4.42    0.50
   5  -3  -4    5.30    0.80
   5  -3  -4    4.82    0.85
   5  -3  -4    7.38    0.87
  -5   3   4    5.27    0.87
   5   3  -4    7.31    0.76
  -5   3   4    5.05    0.82
   4  -3  -4   65.57    4.88
  -4  -3   4   61.95    4.60
   4  -3  -4   62.78    4.93
   4  -3  -4   60.48    4.91
  -4   3   4   62.37    4.90
   4   3  -4   61.11    4.81
  -3  -3   4    5.41    0.41
   3  -3  -4    5.19    0.67
   3  -3  -4    3.58    0.57
   3  -3  -4    5.58    0.64
  -3   3   4    5.66    0.66
   3   3  -4    4.09    0.52
   2  -3  -4    2.98    0.44
  -2  -3   4    3.88    0.35
   2  -3  -4    3.61    0.50
   2  -3  -4    3.78    0.48
   2   3  -4    3.48    0.38
  -2   3   4    3.98    0.49
   1  -3  -4  101.66    7.17
   1  -3  -4   97.60    7.20
   1  -3  -4   92.40    7.16
  -1  -3   4   94.94    7.08
   1   3  -4  100.58    7.04
   1   3  -4   87.39    7.05
   0  -3   4   18.94    1.37
   0  -3   4   17.42    1.46
   0   3   4   16.99    1.45
   0   3  -4   18.13    1.46
  -1  -3  -4   21.01    1.59
   1  -3   4   19.83    1.68
  -1   3  -4   20.24    1.68
   1   3   4   19.97    1.57
   2  -3   4  246.22   16.84
  -2  -3  -4  224.44   16.70
   2  -3   4  218.71   16.88
  -2   3  -4  209.15   16.87
   2   3   4  243.41   16.84
   3  -3   4    3.82    0.62
   3  -3   4    2.17    0.44
  -3  -3  -4    1.75    0.19
   3  -3   4    1.32    0.37
  -3   3  -4    1.58    0.40
  -4  -3  -4    2.24    0.24
   4  -3   4    1.59    0.41
   4  -3   4    2.80    0.55
   4  -3   4    1.72    0.45
  -4   3  -4    2.53    0.56
   4   3   4    1.84    0.50
   5  -3   4    0.20    0.24
  -5  -3  -4    0.12    0.11
   5  -3   4    0.08    0.21
   5  -3   4    0.03    0.25
  -5   3  -4   -0.12    0.21
   5   3   4   -0.02    0.17
   6  -3   4   14.27    1.32
   6  -3   4   14.73    1.35
  -6  -3  -4   11.91    1.05
   6  -3   4    8.44    1.22
   6   3   4    9.72    1.22
  -6   3  -4   11.91    1.33
   7  -3   4   13.89    1.38
  -7  -3  -4   12.73    1.22
   7  -3   4   12.49    1.47
   7  -3   4   13.54    1.45
   7   3   4   11.58    1.41
  -7   3  -4   12.75    1.50
   8  -3   4    0.87    0.49
   8  -3   4    0.37    0.39
  -8  -3  -4    0.55    0.34
   8  -3   4    0.99    0.44
  -8   3  -4    0.60    0.44
   8   3   4    0.35    0.41
   9  -3   4    6.44    1.03
  -9   3  -4    7.32    1.28
  10  -3   4    0.02    0.49
 -10  -3  -4    0.06    0.50
  10  -3   4   -0.34    0.46
 -10   3  -4   -0.84    0.70
  10   3   4    0.26    0.52
  11  -3   4    0.40    0.56
  11  -3   4   -0.84    0.63
 -11  -3  -4    1.33    0.77
 -11   3  -4    0.67    1.16
  11   3   4    0.39    0.60
  11  -4  -4    0.06    0.67
  11   4  -4    0.16    0.52
  10  -4  -4    1.02    0.64
  10  -4  -4   -0.16    0.48
  10   4  -4   -0.35    0.40
   9  -4  -4    0.36    0.52
   9  -4  -4    1.54    0.70
  -9  -4   4    1.89    0.44
   9   4  -4    0.92    0.60
   8  -4  -4    1.42    0.60
   8  -4  -4    1.81    0.65
  -8  -4   4    1.24    0.56
  -8   4   4    2.15    0.68
   8   4  -4    0.64    0.46
   7  -4  -4    0.19    0.32
   7  -4  -4    0.20    0.39
  -7  -4   4   -0.01    0.19
   7  -4  -4    0.46    0.35
  -7   4   4   -0.46    0.27
   7   4  -4    0.26    0.31
   6  -4  -4    4.57    1.01
   6  -4  -4    4.66    0.82
  -6  -4   4    3.90    0.45
   6  -4  -4    4.64    0.86
  -6   4   4    3.46    0.78
   6   4  -4    3.39    0.74
   5  -4  -4    6.00    0.91
   5  -4  -4    9.99    1.12
  -5  -4   4    8.41    0.69
  -5   4   4    9.22    1.07
   4  -4  -4   25.08    2.43
  -4  -4   4   27.00    2.11
   4  -4  -4   30.54    2.46
   4  -4  -4   32.02    2.54
  -4   4   4   30.16    2.49
   4   4  -4   28.08    2.35
   3  -4  -4    0.36    0.24
   3  -4  -4    0.35    0.25
  -3  -4   4    0.27    0.10
   3  -4  -4    0.51    0.29
   3   4  -4    0.24    0.17
  -3   4   4    0.00    0.19
  -2  -4   4    5.99    0.55
   2  -4  -4    5.69    0.68
   2  -4  -4    6.02    0.72
  -2   4   4    5.97    0.71
   1  -4  -4    0.20    0.17
   1  -4  -4    0.23    0.17
   1  -4  -4    0.29    0.17
  -1   4   4    0.37    0.19
   1   4  -4    0.24    0.11
   0  -4   4   11.21    0.93
   0  -4   4   11.45    1.04
   0  -4  -4   11.77    1.03
   0   4   4   11.72    1.01
   0   4  -4   10.79    1.00
   1  -4   4    3.77    0.50
  -1  -4  -4    3.62    0.41
  -1   4  -4    3.45    0.55
   2  -4   4    2.27    0.44
   2  -4   4    2.19    0.44
  -2  -4  -4    1.77    0.25
   2  -4   4    1.68    0.40
  -2   4  -4    2.25    0.47
   3  -4   4   13.35    1.15
  -3  -4  -4   10.91    0.91
   3  -4   4    9.57    1.15
   3  -4   4   12.17    1.18
   3   4   4   12.93    1.12
  -3   4  -4   11.10    1.17
  -4  -4  -4   48.29    3.40
   4  -4   4   45.43    3.75
   4  -4   4   47.92    3.75
   4  -4   4   44.01    3.70
   4   4   4   43.28    3.66
  -4   4  -4   44.51    3.75
   5  -4   4   15.38    1.50
  -5  -4  -4   13.38    1.14
   5  -4   4   15.65    1.49
   5  -4   4   13.36    1.46
   5   4   4   15.54    1.45
  -5   4  -4   13.61    1.47
   6  -4   4   15.93    1.59
   6  -4   4   17.49    1.65
   6  -4   4   15.41    1.64
  -6  -4  -4   15.08    1.29
  -6   4  -4   15.85    1.66
   6   4   4   13.41    1.54
   7  -4   4   11.39    1.54
   7  -4   4   17.19    1.59
   7  -4   4   12.94    1.54
  -7  -4  -4   14.41    1.26
   7   4   4   13.29    1.53
  -7   4  -4   14.97    1.62
   8  -4   4    1.90    0.58
  -8  -4  -4    1.49    0.40
   8  -4   4    1.93    0.76
   8  -4   4    1.38    0.65
   8   4   4    1.34    0.62
  -8   4  -4    2.32    0.77
  -9  -4  -4    0.13    0.39
   9  -4   4    0.07    0.45
   9  -4   4    0.14    0.47
  -9   4  -4   -0.11    0.60
   9   4   4    0.29    0.53
  10  -4   4   -0.19    0.57
 -10  -4  -4   -0.07    0.47
  10  -4   4    0.20    0.46
 -10   4  -4   -0.35    0.84
  10   4   4   -0.12    0.50
  10  -5  -4    0.41    0.68
  10  -5  -4   -0.09    0.63
  10   5  -4    0.99    0.67
   9  -5  -4    0.10    0.45
   9  -5  -4    0.36    0.60
   9   5  -4    0.63    0.48
   8  -5  -4    5.70    1.20
   8  -5  -4    5.00    1.04
   8  -5  -4    3.93    1.10
  -8  -5   4    5.35    0.60
   8   5  -4    4.19    1.01
   7  -5  -4    1.06    0.54
  -7  -5   4    2.12    0.34
   7  -5  -4    1.34    0.67
   7   5  -4    1.26    0.55
  -7   5   4    2.69    0.69
   6  -5  -4   14.93    1.59
   6  -5  -4   15.61    1.69
  -6  -5   4   13.25    1.15
   6  -5  -4   14.65    1.59
   6   5  -4   15.50    1.51
  -6   5   4   14.98    1.60
   5  -5  -4   17.30    1.77
   5  -5  -4   19.38    1.74
   5  -5  -4   15.87    1.73
  -5  -5   4   16.92    1.29
   5   5  -4   15.41    1.57
  -5   5   4   17.41    1.74
   4  -5  -4    8.18    1.17
   4  -5  -4    7.81    0.96
   4  -5  -4    6.71    0.90
  -4  -5   4    6.80    0.58
   4   5  -4    7.13    0.80
  -4   5   4    7.29    0.96
   3  -5  -4    4.35    0.79
   3  -5  -4    5.48    0.71
  -3  -5   4    5.11    0.48
  -3   5   4    5.09    0.82
   2  -5  -4  189.15   13.44
   2  -5  -4  169.82   13.40
   2  -5  -4  179.30   13.47
  -2  -5   4  180.86   13.25
   1  -5  -4    1.77    0.41
   1  -5  -4    1.98    0.48
   1  -5  -4    2.16    0.45
  -1  -5   4    2.56    0.41
  -1   5   4    1.52    0.38
   0  -5   4    2.01    0.39
   0  -5   4    2.31    0.32
   0  -5  -4    2.47    0.45
   0  -5  -4    2.40    0.43
   0   5  -4    2.11    0.39
   1  -5   4   21.07    1.81
  -1  -5  -4   20.42    1.69
   1  -5   4   19.95    1.68
   1  -5   4   20.76    1.81
  -1   5  -4   20.66    1.77
   2  -5   4   17.65    1.62
   2  -5   4   18.12    1.52
  -2  -5  -4   16.88    1.40
   2  -5   4   15.68    1.58
  -2   5  -4   17.74    1.60
   3  -5   4    5.74    0.90
  -3  -5  -4    6.38    0.54
   3  -5   4    5.92    0.74
   3  -5   4    6.10    0.79
   3   5   4    5.41    0.70
  -3   5  -4    5.27    0.85
   4  -5   4    5.31    0.87
   4  -5   4    5.84    0.77
   4  -5   4    5.27    0.90
   4   5   4    4.89    0.69
  -5  -5  -4    2.99    0.32
   5  -5   4    4.08    0.80
   5  -5   4    3.48    0.73
   5  -5   4    3.49    0.78
   5   5   4    2.89    0.70
  -5   5  -4    2.94    0.69
   6  -5   4    2.27    0.66
   6  -5   4    1.51    0.52
   6  -5   4    1.67    0.60
  -6  -5  -4    1.81    0.28
  -6   5  -4    2.18    0.64
   6   5   4    1.16    0.55
   7  -5   4    0.40    0.51
   7  -5   4    0.79    0.54
   7  -5   4    0.41    0.49
  -7  -5  -4    1.16    0.28
   7   5   4    0.89    0.48
  -7   5  -4    0.50    0.48
   8  -5   4    1.17    0.51
   8  -5   4    0.64    0.76
   8  -5   4    0.92    0.73
  -8  -5  -4    1.17    0.34
  -8   5  -4    0.80    0.60
   8   5   4    0.77    0.56
  -9  -5  -4    0.47    0.36
   9  -5   4    0.20    0.53
   9  -5   4   -0.25    0.48
   9   5   4    0.60    0.55
  -9   5  -4    0.04    0.81
  10  -5   4    2.71    1.04
 -10  -5  -4    5.93    0.85
  10  -5   4   -0.36    0.72
 -10   5  -4    6.16    1.45
  10   5   4    2.40    0.90
  10  -6  -4    3.26    0.98
  10   6  -4    3.35    1.02
   9  -6  -4    0.00    0.64
   9  -6  -4    0.38    0.57
   9   6  -4    1.10    0.64
   8  -6  -4   -0.75    0.67
   8  -6  -4   -0.06    0.52
   8  -6  -4    0.06    0.40
   7  -6  -4    3.38    1.43
  -7  -6   4    6.27    0.55
   7  -6  -4    5.94    1.17
   7  -6  -4    7.03    1.14
   7   6  -4    5.80    1.06
   6  -6  -4    5.11    0.92
  -6  -6   4    3.74    0.36
   6  -6  -4    4.72    0.93
   6  -6  -4    4.60    1.09
   6   6  -4    4.24    0.82
  -5  -6   4    6.79    0.56
   5  -6  -4    8.47    1.04
   5  -6  -4    7.43    1.20
   5  -6  -4    6.67    0.98
   5   6  -4    6.82    0.85
   4  -6  -4   11.43    1.41
  -4  -6   4   13.48    1.07
   4  -6  -4   14.64    1.52
   4  -6  -4   13.24    1.44
   4   6  -4   13.90    1.28
   3  -6  -4    0.40    0.33
   3  -6  -4    0.53    0.38
   3  -6  -4    0.25    0.36
  -3  -6   4    0.57    0.20
   3   6  -4    0.54    0.28
  -2  -6   4   65.03    4.76
   2  -6  -4   61.39    4.92
   2  -6  -4   58.25    4.95
   2  -6  -4   63.73    4.95
   1  -6  -4   71.93    5.52
   1  -6  -4   73.12    5.55
  -1  -6   4   71.29    5.44
   1  -6  -4   67.45    5.54
   0  -6  -4   20.10    1.85
   0  -6   4   21.98    1.87
   0  -6   4   21.78    1.86
   0  -6   4   20.36    1.73
   0  -6  -4   21.41    1.83
  -1  -6  -4    3.17    0.52
   1  -6   4    4.33    0.70
  -1  -6  -4    3.35    0.57
   1  -6   4    3.99    0.67
   1  -6   4    3.87    0.51
  -1   6  -4    4.21    0.64
   2  -6   4   10.52    1.13
  -2  -6  -4   10.92    0.96
   2  -6   4    9.69    1.10
   2  -6   4    7.75    0.96
  -2  -6  -4   10.78    0.93
  -2   6  -4    9.91    1.07
   3  -6   4    1.55    0.47
  -3  -6  -4    2.20    0.33
   3  -6   4    2.23    0.56
   3  -6   4    3.16    0.68
  -3   6  -4    2.57    0.59
  -4  -6  -4    5.90    0.52
   4  -6   4    7.01    1.08
   4  -6   4    7.33    0.95
   4  -6   4    4.68    0.95
   4   6   4    4.55    0.91
  -4   6  -4    7.03    1.09
   5  -6   4    0.01    0.39
   5  -6   4    0.85    0.47
  -5  -6  -4    0.38    0.11
   5  -6   4    0.77    0.47
   5   6   4    0.17    0.35
  -5   6  -4    0.66    0.45
   6  -6   4    0.41    0.47
   6  -6   4    0.07    0.39
   6  -6   4    0.24    0.46
  -6  -6  -4    0.46    0.14
   6   6   4    0.66    0.37
  -6   6  -4    0.06    0.47
   7  -6   4    0.54    0.55
  -7  -6  -4    0.18    0.18
   7  -6   4    0.66    0.53
   7  -6   4    0.65    0.55
   7   6   4    0.46    0.44
  -7   6  -4    0.21    0.54
  -8  -6  -4    1.40    0.31
   8  -6   4    0.73    0.60
   8  -6   4   -0.41    0.51
   8  -6   4    2.40    0.88
   8   6   4    1.05    0.58
  -8   6  -4    0.25    0.80
   9  -6   4    0.90    0.58
  -9  -6  -4    1.15    0.40
   9  -6   4   -0.18    0.58
  -9   6  -4    1.41    1.11
   9   6   4    0.72    0.60
   9  -7  -4    0.74    0.96
   9  -7  -4   -0.13    0.60
   9   7  -4    0.34    0.53
   8  -7  -4    0.51    0.61
   8  -7  -4    0.52    0.58
   8  -7  -4   -0.71    0.82
   8   7  -4   -0.38    0.38
   7  -7  -4    0.17    0.52
   7  -7  -4    0.58    0.68
   7  -7  -4    0.70    0.62
   7   7  -4    1.38    0.48
   6  -7  -4    1.10    0.62
   6  -7  -4    1.05    0.53
   6  -7  -4    0.94    0.66
   6   7  -4    1.89    0.61
   5  -7  -4   -0.04    0.37
   5  -7  -4    0.12    0.35
   5  -7  -4   -0.26    0.41
  -5  -7   4   -0.13    0.13
  -5  -7   4    0.09    0.08
   5   7  -4    0.05    0.29
  -4  -7   4    9.91    0.83
   4  -7  -4    8.35    1.18
   4  -7  -4    9.06    1.21
   4  -7  -4    9.44    1.20
   3  -7  -4    2.97    0.72
   3  -7  -4    2.63    0.75
  -3  -7   4    3.12    0.48
  -3  -7   4    3.91    0.47
   3  -7  -4    2.61    0.65
  -2  -7   4   48.74    3.84
   2  -7  -4   45.77    4.01
   2  -7  -4   48.92    4.03
  -2  -7   4   52.20    3.85
   2  -7  -4   48.14    4.05
   1  -7  -4   52.65    4.34
  -1  -7   4   52.96    4.22
  -1  -7   4   59.11    4.25
  -1  -7   4   50.15    4.12
   1  -7  -4   50.62    4.31
   1  -7  -4   56.42    4.32
   0  -7  -4    4.10    0.70
   0  -7  -4    3.49    0.65
   0  -7   4    4.35    0.74
   0  -7   4    3.69    0.65
   0  -7   4    3.80    0.53
   0  -7  -4    5.24    0.86
   1  -7   4    2.09    0.56
   1  -7   4    1.48    0.45
  -1  -7  -4    1.78    0.43
   1  -7   4    1.70    0.52
  -1  -7  -4    1.52    0.42
  -2  -7  -4   12.13    1.20
  -2  -7  -4   12.31    1.16
   2  -7   4   12.91    1.37
   2  -7   4   14.41    1.42
   2  -7   4   12.30    1.26
  -2   7  -4   12.83    1.33
   3  -7   4    6.35    1.02
   3  -7   4    4.65    0.87
   3  -7   4    6.48    1.05
  -3  -7  -4    6.23    0.61
  -3  -7  -4    5.67    0.66
  -3   7  -4    5.34    0.94
   4  -7   4    5.83    1.07
   4  -7   4    6.94    0.88
  -4  -7  -4    5.68    0.61
  -4  -7  -4    5.23    0.52
   4  -7   4    5.84    1.07
  -4   7  -4    5.54    0.99
  -5  -7  -4    8.26    0.66
   5  -7   4   10.43    1.24
   5  -7   4    7.46    1.09
   5  -7   4    9.70    1.21
   5   7   4    5.38    1.09
  -5   7  -4    7.31    1.25
   6  -7   4    3.39    0.97
   6  -7   4    4.03    0.98
  -6  -7  -4    5.08    0.43
   6  -7   4    4.74    0.99
   6   7   4    4.32    1.09
   7  -7   4    1.82    0.88
   7  -7   4    2.50    0.81
   7  -7   4    2.07    0.82
   7   7   4    1.59    0.65
  -7   7  -4    2.47    0.91
   8  -7   4    0.60    0.96
   8  -7   4    0.24    0.59
   8  -7   4    0.48    0.55
   8   7   4    0.15    0.47
   9  -7   4    0.64    0.78
   9  -7   4    2.68    0.90
   9   7   4    1.00    0.66
   8  -8  -4    0.49    0.66
   8  -8  -4    0.54    0.79
   8   8  -4    0.21    0.45
   7  -8  -4   -0.96    0.73
   7  -8  -4    0.28    0.72
   7  -8  -4    0.17    0.52
   6  -8  -4    1.40    0.67
   6  -8  -4    0.04    0.51
   6  -8  -4    0.67    0.64
   6   8  -4    0.72    0.42
  -5  -8   4    2.38    0.29
   5  -8  -4    2.59    0.78
  -5  -8   4    2.60    0.37
   5  -8  -4    2.12    0.79
   4  -8  -4    0.31    0.44
   4  -8  -4    0.35    0.47
  -4  -8   4    0.06    0.22
   4  -8  -4   -0.45    0.42
  -4  -8   4    0.09    0.16
   3  -8  -4   -0.22    0.36
   3  -8  -4    0.66    0.40
  -3  -8   4    0.41    0.25
   3  -8  -4   -0.24    0.34
   2  -8  -4    0.87    0.42
   2  -8  -4    0.76    0.49
  -2  -8   4    1.17    0.34
  -2  -8   4    0.62    0.32
  -1  -8   4    0.34    0.31
   1  -8  -4   -0.12    0.28
   1  -8  -4    0.08    0.31
  -1  -8   4    0.34    0.31
   1  -8  -4   -0.03    0.30
  -1  -8   4    0.43    0.30
   0  -8   4    0.40    0.27
   0  -8  -4    0.44    0.39
   0  -8   4   -0.25    0.22
   0  -8  -4    0.41    0.32
   0  -8  -4    0.35    0.32
   0  -8   4    0.12    0.27
   1  -8   4   31.28    2.82
   1  -8   4   36.14    2.99
   1  -8   4   36.93    3.02
  -1  -8  -4   33.00    2.89
  -1  -8  -4   34.91    2.85
   2  -8   4    5.09    0.98
  -2  -8  -4    5.38    0.74
  -2  -8  -4    6.16    0.72
   2  -8   4    5.85    0.80
   2  -8   4    5.56    0.97
   3  -8   4   -0.03    0.37
  -3  -8  -4    0.37    0.22
   3  -8   4    0.70    0.42
   3  -8   4    0.22    0.39
  -4  -8  -4   -0.06    0.14
   4  -8   4   -0.27    0.42
  -4  -8  -4    0.13    0.20
   4  -8   4    0.17    0.41
   4  -8   4    0.33    0.40
  -4   8  -4   -0.35    0.44
   5  -8   4    0.26    0.56
  -5  -8  -4    0.09    0.12
   5  -8   4   -0.12    0.39
   5  -8   4   -0.28    0.36
  -5  -8  -4   -0.13    0.20
  -6  -8  -4    0.39    0.11
   6  -8   4   -0.34    0.65
   6  -8   4    0.50    0.66
   6  -8   4    0.48    0.55
  -6  -8  -4    0.28    0.12
   6   8   4    0.45    0.47
   7  -8   4    2.00    1.07
   7  -8   4    1.38    0.74
   7   8   4    2.22    0.73
   8  -8   4   -0.17    0.84
   8  -8   4    2.25    0.84
   8   8   4    1.65    0.76
   7  -9  -4    0.76    0.98
   7  -9  -4   -0.15    1.10
   7  -9  -4    2.06    0.85
   6  -9  -4    0.59    0.77
   6  -9  -4    0.23    0.55
   6  -9  -4    0.10    0.82
  -5  -9   4    0.02    0.23
   5  -9  -4    0.64    0.61
  -5  -9   4    0.19    0.17
   5  -9  -4    0.01    0.56
   4  -9  -4   -0.14    0.57
   4  -9  -4    0.17    0.49
   4  -9  -4    0.37    0.56
  -4  -9   4   -0.11    0.28
  -4  -9   4    0.39    0.23
  -3  -9   4   -0.06    0.31
   3  -9  -4    0.02    0.41
  -3  -9   4    0.18    0.28
   3  -9  -4    0.45    0.46
   3  -9  -4   -0.36    0.43
  -2  -9   4    0.41    0.41
   2  -9  -4    0.09    0.40
  -2  -9   4   -0.03    0.28
   2  -9  -4    0.39    0.49
  -2  -9   4   -0.04    0.31
   2  -9  -4    0.58    0.47
   1  -9  -4    0.81    0.44
  -1  -9   4    1.03    0.45
   1  -9  -4    0.72    0.44
  -1  -9   4    0.40    0.38
   1  -9  -4    0.07    0.43
  -1  -9   4    0.59    0.36
   0  -9  -4    0.19    0.37
   0  -9   4    0.17    0.34
   0  -9  -4   -0.27    0.33
   0  -9   4    0.10    0.33
   0  -9   4   -0.07    0.36
   0  -9  -4    0.36    0.43
   1  -9   4    4.28    0.84
  -1  -9  -4    3.02    0.69
  -1  -9  -4    3.57    0.66
   1  -9   4    3.28    0.72
   1  -9   4    2.73    0.71
  -1  -9  -4    2.59    0.74
   2  -9   4    5.29    0.96
  -2  -9  -4    5.74    0.74
  -2  -9  -4    4.75    0.80
   2  -9   4    4.51    0.92
  -3  -9  -4    1.22    0.35
   3  -9   4    0.99    0.50
   3  -9   4    0.79    0.52
  -3  -9  -4    1.06    0.41
   3  -9   4    1.44    0.52
   4  -9   4    1.10    0.55
  -4  -9  -4    1.93    0.45
   4  -9   4    2.38    0.82
   4  -9   4    2.66    0.75
  -4  -9  -4    2.53    0.39
   5  -9   4   -0.47    0.41
  -5  -9  -4    0.41    0.15
  -5  -9  -4    0.16    0.24
   5  -9   4   -0.08    0.51
   5  -9   4   -0.55    0.72
   6  -9   4    0.29    0.99
   6  -9   4    0.77    0.71
   5 -10  -4    0.00    0.72
   5 -10  -4    0.32    0.60
  -5 -10   4    0.53    0.21
  -5 -10   4    0.42    0.28
   5 -10  -4   -1.00    0.81
  -4 -10   4    2.22    0.45
   4 -10  -4    1.19    0.89
   4 -10  -4    1.19    0.75
   4 -10  -4    2.00    0.80
  -4 -10   4    2.40    0.50
  -3 -10   4   -0.11    0.36
   3 -10  -4    0.03    0.53
   3 -10  -4   -0.11    0.56
  -3 -10   4    0.21    0.39
  -3 -10   4    0.20    0.33
   3 -10  -4   -0.59    0.65
  -2 -10   4    1.43    0.50
  -2 -10   4    1.50    0.53
   2 -10  -4    0.97    0.62
   2 -10  -4    0.02    0.58
   2 -10  -4    0.92    0.57
  -2 -10   4    0.64    0.38
  -1 -10   4    0.95    0.46
  -1 -10   4    0.55    0.40
   1 -10  -4    0.75    0.55
  -1 -10   4    0.78    0.51
   1 -10  -4   -0.30    0.48
   1 -10  -4    0.55    0.52
   0 -10   4   -0.07    0.37
   0 -10  -4   -0.49    0.41
   0 -10  -4    0.53    0.50
   0 -10   4    0.38    0.40
   0 -10  -4    0.18    0.47
   0 -10   4   -0.09    0.51
  -1 -10  -4    3.91    0.77
   1 -10   4    2.65    0.68
   1 -10   4    5.19    1.05
   1 -10   4    3.43    0.82
  -1 -10  -4    2.99    0.97
  -1 -10  -4    4.60    0.86
   2 -10   4    3.79    0.86
   2 -10   4    2.93    0.78
  -2 -10  -4    3.93    0.70
   2 -10   4    4.20    1.14
  -2 -10  -4    3.94    0.75
  -2 -10  -4    2.52    0.72
   3 -10   4    4.13    0.99
   3 -10   4    2.26    0.80
   3 -10   4    1.73    0.67
  -3 -10  -4    2.77    0.59
  -3 -10  -4    3.19    0.57
   4 -10   4    0.74    0.77
  -4 -10  -4    0.25    0.25
   4 -10   4    0.01    0.48
   4 -10   4    0.55    0.69
  -4 -10  -4    0.38    0.36
   5 -10   4    0.31    1.02
   5 -10   4    1.09    0.87
  -5 -10  -4   -0.07    0.28
  -5 -10  -4   -0.15    0.17
   5 -10   4   -0.02    0.57
   2 -11  -4   -0.11    0.53
  -2 -11   4    0.07    0.55
  -2 -11   4   -0.07    0.43
   2 -11  -4    0.53    0.65
  -2 -11   4    0.19    0.49
   2 -11  -4    0.27    0.70
  -1 -11   4    4.93    0.83
  -1 -11   4    2.30    0.75
  -1 -11   4    3.10    0.89
   1 -11  -4    4.68    1.01
   1 -11  -4    3.55    1.07
   1 -11  -4    2.37    0.80
   0 -11  -4    1.18    0.61
   0 -11   4    0.86    0.56
   0 -11  -4    0.73    0.67
   0 -11  -4    1.02    0.63
   0 -11   4    1.41    0.57
   0 -11   4    1.10    0.74
   1 -11   4    1.00    0.54
   1 -11   4    1.27    0.80
  -1 -11  -4    0.61    0.59
  -1 -11  -4    1.24    0.54
   1 -11   4    0.76    0.65
  -1 -11  -4    1.10    0.59
   2 -11   4    0.74    0.59
  -2 -11  -4    0.99    0.65
   2 -11   4   -0.50    0.87
   2 -11   4    0.34    0.55
  -2 -11  -4    0.99    0.54
  -2 -11  -4    1.06    0.54
 -11   0   5   -0.19    0.51
  11   0  -5    0.50    0.39
  11   0  -5   -0.33    0.39
  10   0  -5    0.47    0.36
  10   0  -5    0.38    0.55
 -10   0   5   -0.04    0.44
   9   0  -5   -0.02    0.26
   9   0  -5    0.16    0.49
  -9   0   5    0.06    0.41
   9   0  -5   -0.14    0.19
   8   0  -5   -0.11    0.19
   8   0  -5   -0.35    0.24
  -8   0   5   -0.12    0.30
   8   0  -5    0.14    0.46
   7   0  -5   -0.43    0.20
   7   0  -5   -0.05    0.17
  -7   0   5   -0.14    0.23
   7   0  -5    0.24    0.37
   6   0  -5   -0.18    0.18
   6   0  -5    0.13    0.21
  -6   0   5   -0.02    0.15
   6   0  -5    0.00    0.13
   5   0  -5    0.43    0.16
   5   0  -5    0.16    0.26
   5   0  -5    0.57    0.25
  -5   0   5    0.48    0.21
  -4   0   5   -0.01    0.12
   4   0  -5    0.05    0.13
   4   0  -5   -0.01    0.08
   4   0  -5    0.05    0.18
  -3   0   5    0.07    0.11
   3   0  -5    0.07    0.13
   3   0  -5    0.11    0.08
  -2   0   5    0.00    0.06
   2   0  -5    0.07    0.06
   2   0  -5    0.06    0.09
  -1   0   5    0.11    0.07
   1   0  -5    0.04    0.06
   1   0  -5   -0.01    0.07
   0   0   5    0.27    0.08
   1   0   5    0.05    0.07
   1   0   5   -0.05    0.04
   2   0   5    0.01    0.04
  -2   0  -5    0.03    0.08
   2   0   5   -0.02    0.09
   3   0   5   -0.03    0.12
  -3   0  -5    0.03    0.10
   4   0   5    0.07    0.10
   4   0   5    0.16    0.22
   4   0   5   -0.11    0.09
  -4   0  -5   -0.11    0.09
  -5   0  -5   -0.01    0.16
   5   0   5    0.14    0.14
   5   0   5    0.09    0.14
   5   0   5    0.11    0.26
   6   0   5    0.05    0.30
  -6   0  -5   -0.07    0.23
   6   0   5   -0.14    0.18
   6   0   5   -0.05    0.12
  -7   0  -5   -0.08    0.27
   7   0   5    0.04    0.17
   7   0   5    0.06    0.35
   7   0   5    0.08    0.25
   8   0   5    0.05    0.21
   8   0   5    0.02    0.41
  -8   0  -5    0.05    0.36
   8   0   5   -0.26    0.24
   9   0   5   -0.36    0.28
   9   0   5    0.07    0.24
  -9   0  -5   -0.47    0.42
   9   0   5   -0.17    0.31
 -10   0  -5    0.29    0.59
  10   0   5    0.44    0.53
  10   0   5    0.38    0.30
  11   0   5   -0.15    0.54
  11   0   5   -0.23    0.34
 -11   0  -5   -0.58    0.73
  11  -1  -5    0.13    0.57
 -11  -1   5    0.66    0.50
  11  -1  -5    1.38    1.06
  11   1  -5    0.11    0.59
 -11   1   5    0.51    0.65
  10  -1  -5    0.59    0.62
  10  -1  -5    0.38    0.39
 -10  -1   5    0.32    0.38
  10   1  -5    0.46    0.19
  10   1  -5    0.72    0.66
 -10   1   5   -0.15    0.39
  -9  -1   5   10.58    1.20
   9  -1  -5   10.55    1.12
   9  -1  -5    7.74    1.58
   9  -1  -5    8.48    1.01
  -9   1   5    8.26    1.48
   9   1  -5   10.23    0.84
   9   1  -5   10.29    0.89
  -8  -1   5   20.50    1.94
   8  -1  -5   19.23    2.17
   8  -1  -5   20.85    1.82
   8  -1  -5   18.03    1.88
  -8   1   5   20.54    2.04
   8   1  -5   22.56    2.20
   8   1  -5   21.72    1.73
   8   1  -5   23.50    1.67
   7  -1  -5    7.06    1.28
   7  -1  -5    5.11    0.78
  -7  -1   5    4.21    0.70
   7  -1  -5    4.52    0.60
   7   1  -5    5.04    1.02
   7   1  -5    4.53    0.54
  -7   1   5    6.34    0.83
   7   1  -5    5.30    0.50
   6  -1  -5    4.19    0.90
  -6  -1   5    1.66    0.40
   6  -1  -5    2.32    0.44
   6   1  -5    2.10    0.27
   6   1  -5    3.59    0.79
   6   1  -5    2.21    0.37
  -6   1   5    2.09    0.50
   5  -1  -5   36.51    2.75
   5  -1  -5   31.02    2.88
  -5  -1   5   33.36    2.71
   5   1  -5   32.17    2.86
   5   1  -5   32.74    2.66
   5   1  -5   36.99    2.60
  -5   1   5   36.40    2.83
  -4  -1   5    1.70    0.31
   4  -1  -5    1.93    0.35
   4  -1  -5    2.54    0.62
   4  -1  -5    1.42    0.35
   4   1  -5    2.12    0.28
   4   1  -5    2.91    0.54
  -4   1   5    2.18    0.41
   4   1  -5    2.12    0.23
  -3  -1   5    7.13    0.61
   3  -1  -5    7.22    0.67
   3  -1  -5    7.31    0.74
   3  -1  -5    5.65    0.71
  -3   1   5    6.73    0.69
   3   1  -5    6.73    0.72
   3   1  -5    6.75    0.64
   3   1  -5    7.87    0.59
   2  -1  -5  127.14   10.42
   2  -1  -5  149.97   10.50
  -2  -1   5  143.13   10.37
  -2   1   5  128.48   10.44
   2   1  -5  149.73   10.46
   2   1  -5  150.36   10.37
   0  -1  -5  252.76   18.36
   0  -1   5  223.44   18.32
   0   1  -5  237.66   18.22
   0   1   5  238.55   18.21
   1  -1   5    0.04    0.06
  -1  -1  -5    0.11    0.06
   1  -1   5    0.07    0.07
  -1   1  -5    0.01    0.07
   1   1   5    0.17    0.10
   1   1   5    0.07    0.05
  -2  -1  -5    9.53    0.77
   2  -1   5    9.12    0.82
   2  -1   5    9.13    0.83
   2   1   5   10.26    0.76
  -2   1  -5    8.48    0.83
   2   1   5    9.37    0.84
  -3  -1  -5   65.85    5.02
   3  -1   5   65.79    5.08
   3  -1   5   67.18    5.13
   3   1   5   71.18    4.98
   3   1   5   69.41    5.14
  -3   1  -5   62.77    5.10
   3   1   5   68.07    5.04
  -4  -1  -5    3.06    0.39
   4  -1   5    3.69    0.57
   4  -1   5    3.08    0.47
   4  -1   5    3.23    0.61
   4   1   5    3.40    0.33
   4   1   5    3.17    0.60
   4   1   5    3.14    0.38
  -4   1  -5    2.89    0.51
   5  -1   5   13.26    1.23
  -5  -1  -5   12.81    1.15
   5  -1   5   11.20    1.24
   5   1   5   12.49    1.10
   5   1   5   13.24    1.03
  -5   1  -5   12.65    1.23
   5   1   5   11.71    1.25
  -6  -1  -5   24.99    2.09
   6  -1   5   24.81    2.24
   6  -1   5   23.94    2.13
  -6   1  -5   23.25    2.16
   6   1   5   24.62    1.91
   6   1   5   24.48    1.98
   6   1   5   24.90    2.25
   7  -1   5    7.10    1.00
   7  -1   5    7.61    0.83
   7  -1   5    7.43    0.92
  -7  -1  -5    7.37    0.90
   7   1   5    7.48    1.03
   7   1   5    7.33    0.75
   7   1   5    7.96    0.69
  -7   1  -5    6.99    0.97
   8  -1   5   -0.15    0.29
  -8  -1  -5    0.16    0.33
   8  -1   5    0.11    0.23
   8  -1   5    0.00    0.38
   8   1   5   -0.01    0.32
  -8   1  -5   -0.17    0.38
   8   1   5   -0.02    0.19
   8   1   5    0.03    0.13
   9  -1   5    1.22    0.62
  -9  -1  -5    1.04    0.48
   9  -1   5    1.35    0.41
   9  -1   5    1.53    0.47
   9   1   5    2.57    0.77
   9   1   5    1.31    0.30
  -9   1  -5    1.09    0.53
   9   1   5    1.47    0.26
  10  -1   5   -0.09    0.36
  10  -1   5   -0.13    0.32
 -10  -1  -5    0.50    0.58
 -10   1  -5    0.24    0.61
  10   1   5    0.26    0.18
  10   1   5    0.22    0.48
  11  -1   5    5.37    0.79
  11  -1   5    2.36    0.95
 -11  -1  -5    4.62    1.08
 -11   1  -5    3.48    1.00
  11   1   5    2.17    0.92
  11  -2  -5    0.35    0.57
 -11  -2   5   -0.31    0.43
  11  -2  -5    0.58    0.62
  11   2  -5    0.05    0.63
  10  -2  -5    0.34    0.55
  10  -2  -5    0.69    0.47
 -10  -2   5   -0.01    0.34
  10   2  -5    0.00    0.44
 -10   2   5   -0.03    0.53
   9  -2  -5    0.59    0.52
   9  -2  -5   -0.16    0.41
   9  -2  -5    0.17    0.36
  -9  -2   5   -0.01    0.35
  -9   2   5    0.51    0.45
  -8  -2   5   13.38    1.32
   8  -2  -5   15.86    1.40
   8  -2  -5   10.81    1.51
  -8   2   5   12.93    1.51
   8   2  -5   12.35    1.51
   7  -2  -5    0.30    0.39
   7  -2  -5   -0.01    0.25
  -7  -2   5    0.15    0.24
   7  -2  -5    0.17    0.26
   7   2  -5    0.20    0.30
  -7   2   5    0.22    0.33
  -6  -2   5    1.11    0.30
   6  -2  -5    1.81    0.62
   6  -2  -5    2.75    0.51
   6  -2  -5    1.51    0.42
   6   2  -5    1.68    0.54
  -6   2   5    1.29    0.44
  -5  -2   5    8.48    0.79
   5  -2  -5    9.17    0.99
   5  -2  -5    9.91    0.93
   5  -2  -5    9.02    1.05
   5   2  -5    7.81    0.94
  -5   2   5    8.06    0.96
   4  -2  -5   95.02    7.09
   4  -2  -5  100.06    7.21
  -4  -2   5   89.07    6.92
   4  -2  -5   94.73    7.16
   4   2  -5   92.82    6.84
  -4   2   5   89.04    7.12
   4   2  -5   89.44    6.84
   4   2  -5  101.92    7.13
   3  -2  -5   48.43    3.68
   3  -2  -5   45.88    3.66
   3  -2  -5   48.86    3.62
  -3  -2   5   46.79    3.46
   3   2  -5   43.39    3.43
  -3   2   5   45.64    3.64
   3   2  -5   46.22    3.42
   3   2  -5   47.85    3.60
   2  -2  -5   47.12    3.42
  -2  -2   5   45.80    3.23
   2  -2  -5   41.94    3.37
   2  -2  -5   42.52    3.35
   2   2  -5   39.88    3.22
   2   2  -5   44.58    3.30
  -2   2   5   43.32    3.38
  -1  -2   5    0.36    0.11
   1  -2  -5    0.36    0.15
   1  -2  -5    0.81    0.22
   1   2  -5    0.41    0.11
  -1   2   5    0.25    0.13
   0  -2   5  232.18   16.89
   0  -2  -5  232.42   16.87
   0   2  -5  226.39   16.89
  -1  -2  -5    5.71    0.52
   1  -2   5    6.21    0.59
   1  -2   5    6.66    0.54
   1   2   5    6.94    0.59
  -1   2  -5    5.52    0.59
   1   2   5    5.76    0.53
   2  -2   5    0.28    0.15
  -2  -2  -5    0.21    0.07
   2  -2   5    0.22    0.13
   2   2   5    0.36    0.18
  -2   2  -5    0.04    0.11
   2   2   5    0.23    0.08
   3  -2   5   20.22    1.63
   3  -2   5   18.26    1.56
  -3  -2  -5   17.92    1.42
   3  -2   5   19.83    1.58
   3   2   5   16.77    1.40
  -3   2  -5   15.52    1.56
   3   2   5   20.83    1.60
   3   2   5   18.19    1.38
  -4  -2  -5    4.28    0.47
   4  -2   5    4.41    0.70
   4  -2   5    4.68    0.62
   4  -2   5    4.26    0.58
   4   2   5    5.30    0.41
  -4   2  -5    5.34    0.66
   4   2   5    5.13    0.64
   4   2   5    5.05    0.43
   5  -2   5    1.71    0.48
   5  -2   5    1.55    0.40
   5  -2   5    1.47    0.40
  -5  -2  -5    1.53    0.30
   5   2   5    1.59    0.48
  -5   2  -5    1.48    0.43
   5   2   5    1.61    0.18
   5   2   5    1.70    0.17
  -6  -2  -5   80.59    6.19
   6  -2   5   74.20    6.39
   6  -2   5   90.15    6.31
   6  -2   5   82.20    6.36
   6   2   5   82.83    5.96
  -6   2  -5   81.46    6.40
   6   2   5   82.49    6.41
   6   2   5   78.48    5.97
   7  -2   5    5.75    1.14
  -7  -2  -5    5.09    0.71
   7  -2   5    5.22    0.73
   7  -2   5    5.71    0.95
  -7   2  -5    7.54    1.12
   7   2   5    6.45    1.10
  -8  -2  -5    4.75    0.79
   8  -2   5    2.91    0.87
   8  -2   5    5.13    0.81
   8   2   5    3.15    0.91
  -8   2  -5    4.13    0.87
  -9  -2  -5    1.99    0.59
   9  -2   5    0.96    0.58
  -9   2  -5    2.64    0.86
   9   2   5    1.65    0.70
 -10  -2  -5    1.81    0.62
  10  -2   5    1.54    0.52
  10  -2   5    0.80    0.65
  10   2   5    0.60    0.56
 -10   2  -5    1.54    0.87
  11  -2   5    0.96    0.63
  11  -2   5    1.25    0.76
 -11  -2  -5    1.34    0.82
 -11   2  -5    1.02    1.03
  11   2   5    0.58    0.62
  11  -3  -5    0.56    0.61
  11  -3  -5    0.23    0.64
  11   3  -5   -0.51    0.39
 -10  -3   5    0.37    0.39
  10  -3  -5    1.15    0.64
  10  -3  -5    0.52    0.61
 -10   3   5   -0.11    0.56
  10   3  -5    0.55    0.60
   9  -3  -5    5.13    0.93
   9  -3  -5    5.92    1.05
  -9  -3   5    5.52    0.86
   9  -3  -5    4.21    1.16
   9   3  -5    4.31    1.13
  -9   3   5    6.36    1.14
   8  -3  -5    1.11    0.67
   8  -3  -5    0.54    0.44
  -8  -3   5    0.76    0.31
   8  -3  -5    0.80    0.48
   8   3  -5    0.86    0.53
  -8   3   5    0.96    0.47
  -7  -3   5   -0.13    0.18
   7  -3  -5    0.22    0.45
   7  -3  -5    0.52    0.40
   7  -3  -5   -0.13    0.29
   7   3  -5    0.32    0.40
  -7   3   5    0.20    0.29
  -6  -3   5   60.71    4.95
   6  -3  -5   63.72    5.33
   6  -3  -5   67.78    5.18
   6  -3  -5   71.51    5.31
   6   3  -5   63.93    5.20
  -6   3   5   68.20    5.29
   5  -3  -5   35.66    2.91
   5  -3  -5   39.46    3.04
   5  -3  -5   33.95    3.01
  -5  -3   5   33.96    2.67
   5   3  -5   34.68    2.89
  -5   3   5   33.72    2.95
   4  -3  -5    7.41    0.88
   4  -3  -5    8.21    0.86
  -4  -3   5    7.78    0.64
   4  -3  -5    8.16    0.93
  -4   3   5    7.13    0.87
   4   3  -5    7.46    0.80
   3  -3  -5    0.18    0.19
   3  -3  -5    0.29    0.17
   3  -3  -5   -0.18    0.15
  -3   3   5   -0.01    0.17
   3   3  -5    0.10    0.15
   2  -3  -5    1.00    0.30
   2  -3  -5    2.22    0.44
  -2  -3   5    0.86    0.16
   2  -3  -5    0.85    0.26
  -2   3   5    1.48    0.34
  -1  -3   5    4.43    0.43
   1  -3  -5    4.91    0.51
   1  -3  -5    5.05    0.52
   1   3  -5    4.39    0.36
  -1   3   5    2.70    0.49
   1   3  -5    3.73    0.41
   0  -3  -5    0.16    0.10
   0  -3   5   -0.01    0.09
   0  -3   5    0.33    0.09
   0   3   5    0.06    0.09
   0   3  -5    0.09    0.10
   1  -3   5   16.19    1.33
  -1  -3  -5   15.33    1.23
   1  -3   5   17.13    1.27
  -1   3  -5   14.05    1.31
   1   3   5   14.00    1.22
   2  -3   5  194.26   13.08
   2  -3   5  170.04   13.12
  -2  -3  -5  168.27   12.95
   2   3   5  193.12   13.10
  -2   3  -5  166.91   13.14
   2   3   5  169.57   12.91
   3  -3   5    9.10    1.03
  -3  -3  -5   10.51    0.86
   3  -3   5   12.55    1.07
   3  -3   5   11.33    1.11
   3   3   5   12.72    1.08
  -3   3  -5    9.56    1.06
  -4  -3  -5    0.24    0.10
   4  -3   5    0.07    0.21
   4  -3   5    0.17    0.21
   4  -3   5    0.08    0.18
   4   3   5    0.24    0.25
  -4   3  -5    0.38    0.26
  -5  -3  -5    4.63    0.52
   5  -3   5    5.78    0.76
   5  -3   5    5.53    0.74
   5  -3   5    5.37    0.87
  -5   3  -5    5.28    0.87
   5   3   5    6.63    0.78
   6  -3   5    1.37    0.42
  -6  -3  -5    0.89    0.24
   6  -3   5    0.42    0.32
   6  -3   5    1.41    0.54
  -6   3  -5    0.90    0.47
   6   3   5    1.37    0.52
   7  -3   5    2.46    0.64
  -7  -3  -5    2.38    0.48
   7  -3   5    2.76    0.79
   7  -3   5    2.65    0.61
  -7   3  -5    1.28    0.55
   7   3   5    3.26    0.80
   8  -3   5    0.08    0.49
   8  -3   5    0.22    0.32
   8  -3   5    0.28    0.40
  -8  -3  -5   -0.25    0.26
   8   3   5    0.44    0.43
  -8   3  -5    0.74    0.55
   9  -3   5    5.68    0.88
   9  -3   5    4.30    1.15
   9   3   5    2.02    0.81
  -9   3  -5    5.03    1.04
  10  -3   5    0.23    0.46
 -10  -3  -5    0.36    0.51
  10  -3   5   -0.78    0.46
  10   3   5   -0.22    0.36
 -10   3  -5    0.75    0.79
 -11  -3  -5   -0.06    0.70
  11  -3   5    0.10    0.57
  11  -3   5   -0.87    0.60
 -11   3  -5    0.66    1.10
  11   3   5   -0.03    0.53
  11  -4  -5    1.26    0.84
  11   4  -5    2.37    0.91
  10  -4  -5    0.57    0.55
  10  -4  -5    0.05    0.62
 -10  -4   5    0.82    0.40
  10   4  -5    0.29    0.52
  -9  -4   5    0.64    0.40
   9  -4  -5    1.14    0.57
   9  -4  -5    0.16    0.50
   9   4  -5    1.13    0.58
  -9   4   5    1.80    0.65
   8  -4  -5    1.92    0.94
  -8  -4   5    4.73    0.60
   8  -4  -5    4.42    0.90
   8  -4  -5    5.74    0.94
  -8   4   5    3.17    0.87
   8   4  -5    2.31    0.72
   7  -4  -5    0.44    0.44
  -7  -4   5    0.50    0.24
   7  -4  -5    0.11    0.35
   7  -4  -5    0.93    0.48
  -7   4   5    1.15    0.49
   7   4  -5    0.46    0.41
   6  -4  -5   34.10    2.67
   6  -4  -5   26.81    2.71
   6  -4  -5   34.77    2.80
  -6  -4   5   29.44    2.32
  -6   4   5   30.66    2.72
   6   4  -5   25.89    2.54
   5  -4  -5   49.95    4.34
   5  -4  -5   53.74    4.28
   5  -4  -5   53.07    4.37
  -5  -4   5   52.47    3.95
  -5   4   5   54.68    4.36
   5   4  -5   54.53    4.22
   4  -4  -5    8.97    1.04
   4  -4  -5    7.65    0.95
   4  -4  -5   10.25    0.99
  -4  -4   5    8.29    0.66
  -4   4   5    8.92    1.00
   4   4  -5    6.74    0.82
   3  -4  -5    3.56    0.66
  -3  -4   5    2.92    0.31
   3  -4  -5    4.95    0.70
  -3   4   5    2.50    0.53
  -2  -4   5   20.78    1.71
   2  -4  -5   20.49    1.86
   2  -4  -5   23.03    1.89
   2  -4  -5   21.64    1.92
   2   4  -5   23.36    1.72
  -2   4   5   21.67    1.88
   1  -4  -5    1.95    0.37
   1  -4  -5    1.79    0.38
  -1  -4   5    1.68    0.31
   1  -4  -5    2.47    0.46
   1   4  -5    1.78    0.28
   0  -4  -5  226.97   16.00
   0   4   5  218.42   15.99
   0   4  -5  205.70   15.98
  -1  -4  -5   34.79    2.77
   1  -4   5   41.72    2.78
   1  -4   5   34.20    2.87
  -1   4  -5   33.49    2.86
   1   4   5   34.81    2.73
   2  -4   5   97.85    7.15
   2  -4   5   93.19    7.24
  -2  -4  -5   97.54    7.05
  -2   4  -5   88.75    7.23
   2   4   5   98.06    7.18
   3  -4   5    0.68    0.31
   3  -4   5    0.39    0.27
   3  -4   5    0.74    0.30
  -3  -4  -5    0.35    0.11
  -3   4  -5    0.39    0.24
   3   4   5    0.63    0.27
   4  -4   5   10.20    1.12
   4  -4   5    9.12    1.06
   4  -4   5    9.30    1.05
  -4  -4  -5   10.21    0.79
  -4   4  -5    9.77    1.10
   4   4   5    9.60    1.03
   5  -4   5    4.63    0.78
   5  -4   5    3.45    0.69
   5  -4   5    3.38    0.73
  -5  -4  -5    2.42    0.31
  -5   4  -5    3.38    0.70
   5   4   5    2.65    0.63
   6  -4   5   57.83    4.42
   6  -4   5   51.77    4.45
   6  -4   5   57.69    4.48
  -6   4  -5   51.79    4.46
   6   4   5   49.75    4.38
   7  -4   5    0.30    0.42
  -7  -4  -5    1.25    0.34
   7  -4   5    0.66    0.52
   7  -4   5    0.56    0.48
   7   4   5   -0.26    0.33
  -7   4  -5    1.02    0.58
   8  -4   5   -0.06    0.40
  -8  -4  -5    0.27    0.28
   8  -4   5   -0.07    0.36
  -8   4  -5    1.04    0.58
   8   4   5   -0.21    0.30
  -9  -4  -5    1.05    0.46
   9  -4   5    0.28    0.41
   9  -4   5    1.95    0.85
   9   4   5    1.15    0.67
  -9   4  -5    2.33    0.82
 -10  -4  -5    2.32    0.68
  10  -4   5    0.31    0.47
  10  -4   5   -0.12    0.49
  10   4   5    0.97    0.67
 -10   4  -5    1.56    0.99
  10  -5  -5   -0.70    0.73
  10  -5  -5    0.25    0.62
  10   5  -5    0.36    0.56
  -9  -5   5   -0.23    0.28
   9  -5  -5    0.01    0.46
   9  -5  -5    0.08    0.54
   9   5  -5    0.85    0.51
  -8  -5   5    0.22    0.25
   8  -5  -5    0.40    0.55
   8  -5  -5    0.35    0.55
  -8   5   5    0.71    0.55
   8   5  -5    0.51    0.44
   7  -5  -5    0.69    0.53
   7  -5  -5    0.20    0.59
   7  -5  -5    0.69    0.47
  -7  -5   5    0.89    0.25
  -7   5   5    0.82    0.53
   7   5  -5    0.79    0.45
   6  -5  -5   39.47    3.40
  -6  -5   5   37.37    2.89
   6  -5  -5   40.45    3.33
   6   5  -5   33.70    3.17
  -6   5   5   43.50    3.44
  -5  -5   5    4.31    0.38
   5  -5  -5    4.33    0.87
   5  -5  -5    5.26    0.88
   5   5  -5    2.46    0.63
  -5   5   5    4.50    0.87
   4  -5  -5    0.07    0.28
   4  -5  -5    0.64    0.40
   4  -5  -5    0.58    0.41
  -4  -5   5    0.31    0.11
   4   5  -5    0.14    0.23
  -4   5   5    0.74    0.39
   3  -5  -5   54.37    4.21
   3  -5  -5   50.70    4.21
  -3  -5   5   52.14    3.93
   3  -5  -5   55.83    4.29
   3   5  -5   54.86    4.02
  -3   5   5   46.11    4.18
   2  -5  -5   42.55    3.48
   2  -5  -5   44.70    3.51
   2  -5  -5   44.24    3.55
  -2  -5   5   48.71    3.34
  -2   5   5   35.43    3.43
   1  -5  -5   85.73    6.53
   1  -5  -5   89.74    6.53
   1  -5  -5   78.72    6.47
  -1  -5   5   90.11    6.43
  -1   5   5   80.92    6.46
   0  -5  -5    0.41    0.20
   0  -5   5    0.21    0.16
   0  -5  -5    0.16    0.17
   0  -5   5    0.25    0.19
   0   5  -5   -0.06    0.15
   0   5   5    0.03    0.14
   1  -5   5   19.37    1.78
  -1  -5  -5   21.06    1.69
   1  -5   5   21.39    1.68
  -1   5  -5   19.28    1.76
   2  -5   5   36.61    3.23
  -2  -5  -5   39.26    3.03
   2  -5   5   40.82    3.25
   2  -5   5   41.12    3.14
  -2   5  -5   39.68    3.25
   3  -5   5   17.48    1.57
  -3  -5  -5   16.19    1.35
   3  -5   5   16.94    1.66
   3  -5   5   17.55    1.65
   3   5   5   18.85    1.58
  -4  -5  -5   15.03    1.22
   4  -5   5   15.97    1.53
   4  -5   5   14.39    1.55
   4  -5   5   16.23    1.61
  -4   5  -5   17.60    1.67
   4   5   5   16.46    1.51
   5  -5   5    1.83    0.58
   5  -5   5    1.01    0.38
   5  -5   5    0.55    0.36
  -5   5  -5    0.45    0.35
   5   5   5    0.98    0.47
   6  -5   5    1.53    0.59
   6  -5   5    1.17    0.48
  -6  -5  -5    1.20    0.23
   6  -5   5    1.28    0.59
  -6   5  -5    0.74    0.51
   6   5   5    1.14    0.43
   7  -5   5    0.34    0.46
  -7  -5  -5   -0.16    0.18
   7  -5   5    0.18    0.39
   7  -5   5    0.20    0.44
   7   5   5   -0.06    0.36
  -7   5  -5    0.06    0.47
   8  -5   5    0.52    0.50
  -8  -5  -5    1.80    0.38
   8  -5   5    0.53    0.37
   8  -5   5    1.67    0.76
  -8   5  -5    1.39    0.70
   8   5   5    1.43    0.64
  -9  -5  -5    0.02    0.36
   9  -5   5    0.18    0.50
   9  -5   5    0.71    0.60
  -9   5  -5    0.82    0.87
   9   5   5    0.11    0.46
  10  -5   5    0.01    0.68
 -10  -5  -5    0.25    0.49
  10  -5   5    1.04    0.71
 -10   5  -5   -0.33    1.11
  10   5   5    0.37    0.56
   9  -6  -5    0.54    0.63
   9  -6  -5    0.58    0.52
   9   6  -5    0.07    0.38
   8  -6  -5    1.73    0.84
   8  -6  -5    2.06    0.90
  -8  -6   5    2.15    0.33
   8   6  -5    1.40    0.64
   7  -6  -5   -0.05    0.51
   7  -6  -5    0.21    0.50
   7  -6  -5   -0.46    0.46
   7   6  -5    0.12    0.34
   6  -6  -5    3.09    0.80
   6  -6  -5    2.90    0.74
  -6  -6   5    3.06    0.31
   6  -6  -5    2.48    0.83
   6   6  -5    2.90    0.69
   5  -6  -5    1.89    0.71
  -5  -6   5    1.42    0.19
   5  -6  -5    1.02    0.53
   5  -6  -5    1.74    0.54
   5   6  -5    3.05    0.61
  -5   6   5    1.86    0.57
   4  -6  -5   12.16    1.48
   4  -6  -5   13.34    1.47
   4  -6  -5   16.67    1.63
  -4  -6   5   15.86    1.16
   4   6  -5   12.39    1.29
  -4   6   5   16.96    1.60
   3  -6  -5    0.12    0.29
   3  -6  -5    0.17    0.27
  -3  -6   5    0.45    0.19
   3  -6  -5    0.47    0.35
   3   6  -5    0.19    0.23
  -3   6   5    0.31    0.31
   2  -6  -5    0.97    0.41
  -2  -6   5    0.48    0.25
   2  -6  -5    0.59    0.34
   2  -6  -5    0.64    0.32
  -2   6   5    0.72    0.36
   1  -6  -5    1.12    0.37
  -1  -6   5    1.51    0.38
  -1  -6   5    2.56    0.39
   1  -6  -5    0.98    0.36
   1  -6  -5    1.60    0.47
   0  -6   5   13.77    1.10
   0  -6  -5   12.12    1.22
   0  -6   5   11.80    1.19
   0  -6  -5   11.50    1.17
   0   6  -5   12.00    1.13
   1  -6   5   23.63    1.82
   1  -6   5   19.44    1.91
   1  -6   5   21.69    1.94
  -1  -6  -5   22.70    1.83
  -1  -6  -5   20.54    1.85
  -1   6  -5   21.25    1.88
  -2  -6  -5    0.37    0.19
   2  -6   5    0.26    0.25
   2  -6   5    0.67    0.32
   2  -6   5    0.85    0.35
  -2   6  -5    0.53    0.29
   3  -6   5    0.50    0.37
   3  -6   5    0.39    0.36
  -3  -6  -5    0.77    0.19
  -3   6  -5    0.42    0.30
   4  -6   5   12.86    1.49
  -4  -6  -5   12.93    1.10
   4  -6   5   13.00    1.48
   4  -6   5   16.31    1.49
  -4   6  -5   12.17    1.47
   4   6   5   16.63    1.46
   5  -6   5    4.62    0.91
   5  -6   5    3.89    0.84
   5  -6   5    3.32    0.81
  -5  -6  -5    2.95    0.33
  -5   6  -5    3.61    0.77
   5   6   5    4.74    0.88
   6  -6   5    0.10    0.46
   6  -6   5    0.02    0.35
  -6  -6  -5    0.18    0.14
   6  -6   5    0.38    0.43
  -6   6  -5    0.35    0.51
   6   6   5    0.57    0.41
  -7  -6  -5    0.00    0.18
   7  -6   5    1.05    0.62
   7  -6   5    0.37    0.46
   7  -6   5   -0.32    0.34
   7   6   5    0.02    0.36
  -7   6  -5   -0.43    0.55
   8  -6   5    0.15    0.50
   8  -6   5   -0.24    0.67
  -8  -6  -5    0.01    0.25
   8  -6   5    0.15    0.46
  -8   6  -5    0.89    0.86
   8   6   5   -0.05    0.40
   9  -6   5    0.11    0.73
   9  -6   5    0.00    0.52
  -9   6  -5    0.60    1.11
   9   6   5   -0.08    0.43
   9  -7  -5    0.34    0.55
   9  -7  -5    0.19    0.87
   9   7  -5    0.31    0.50
   8  -7  -5    5.11    1.32
   8  -7  -5    7.60    1.45
   8   7  -5    5.93    1.11
   7  -7  -5    1.29    0.62
   7  -7  -5    2.48    0.82
   7  -7  -5    0.98    0.75
   7   7  -5    0.56    0.39
   6  -7  -5    7.44    1.29
  -6  -7   5    5.91    0.51
   6  -7  -5    6.67    1.12
   6   7  -5    6.48    0.85
   5  -7  -5    6.28    1.27
   5  -7  -5    6.70    1.27
   5  -7  -5    9.53    1.33
  -5  -7   5    7.36    0.63
   5   7  -5    8.72    0.92
   4  -7  -5    0.86    0.53
   4  -7  -5    0.86    0.40
   4  -7  -5    0.01    0.39
   3  -7  -5    6.95    1.16
   3  -7  -5   11.22    1.25
   3  -7  -5    9.11    1.16
  -3  -7   5    9.71    0.89
   2  -7  -5   43.87    3.82
   2  -7  -5   40.63    3.84
   2  -7  -5   47.64    3.92
  -2  -7   5   53.84    3.71
  -1  -7   5    7.51    0.91
   1  -7  -5    7.54    1.02
  -1  -7   5    7.85    0.91
   1  -7  -5    8.70    0.97
  -1  -7   5    8.56    0.83
   1  -7  -5    9.05    1.06
   0  -7   5   45.56    3.57
   0  -7  -5   45.96    3.60
   0  -7   5   39.99    3.41
   0  -7  -5   46.23    3.55
   0  -7   5   45.58    3.59
   0  -7  -5   40.53    3.58
   1  -7   5    0.97    0.42
   1  -7   5    0.39    0.31
  -1  -7  -5    0.13    0.27
   1  -7   5    0.18    0.24
  -1  -7  -5    0.30    0.25
  -1   7  -5   -0.10    0.25
   2  -7   5   21.50    2.06
  -2  -7  -5   24.96    2.07
   2  -7   5   23.11    2.22
   2  -7   5   24.59    2.24
  -2  -7  -5   25.72    2.02
  -2   7  -5   25.47    2.20
   3  -7   5    2.23    0.61
   3  -7   5    2.92    0.67
  -3  -7  -5    2.72    0.55
  -3  -7  -5    2.46    0.45
   3  -7   5    3.17    0.70
  -3   7  -5    2.10    0.59
   4  -7   5    1.18    0.51
   4  -7   5    0.63    0.42
   4  -7   5    0.34    0.35
  -4  -7  -5    0.54    0.15
  -4   7  -5    0.43    0.53
   5  -7   5    6.03    1.08
   5  -7   5    6.16    1.14
  -5  -7  -5    6.67    0.55
   5  -7   5    5.33    1.10
   5   7   5    5.72    1.06
  -5   7  -5    5.38    1.07
   6  -7   5    1.12    0.81
   6  -7   5    2.56    0.73
  -6  -7  -5    1.98    0.28
   6  -7   5    2.09    0.75
   6   7   5    1.72    0.66
  -6   7  -5    2.03    0.96
   7  -7   5    0.18    0.57
   7  -7   5    2.09    0.82
  -7  -7  -5    0.64    0.28
   7  -7   5    0.01    0.49
   7   7   5    1.45    0.63
  -7   7  -5   -1.32    0.72
  -8  -7  -5    6.35    0.51
   8  -7   5    4.09    1.13
   8  -7   5    6.98    1.67
   8   7   5    4.29    1.10
   9  -7   5    0.41    0.63
   9   7   5    0.83    0.59
   8  -8  -5    0.14    0.57
   8  -8  -5    0.50    0.81
   8   8  -5   -0.09    0.37
   7  -8  -5    2.17    0.90
   7  -8  -5    0.52    0.59
   7  -8  -5   -0.14    0.68
   7   8  -5    0.52    0.48
   6  -8  -5    0.71    0.64
   6  -8  -5    1.27    0.68
   6  -8  -5    2.28    0.80
  -6  -8   5    1.66    0.17
   6   8  -5    0.70    0.46
   5  -8  -5   -0.04    0.52
  -5  -8   5    0.03    0.20
   5  -8  -5    0.06    0.51
  -5  -8   5    0.16    0.14
   4  -8  -5    3.25    0.97
  -4  -8   5    4.29    0.48
   4  -8  -5    3.33    0.81
   4  -8  -5    5.08    1.00
  -4  -8   5    3.56    0.52
  -3  -8   5    0.64    0.32
   3  -8  -5    0.56    0.39
  -3  -8   5    0.91    0.33
   3  -8  -5    0.22    0.36
   3  -8  -5    0.96    0.52
   2  -8  -5    2.02    0.68
  -2  -8   5    2.42    0.50
  -2  -8   5    1.87    0.45
   2  -8  -5    1.19    0.50
   2  -8  -5    1.16    0.57
  -2  -8   5    2.16    0.45
  -1  -8   5    5.95    0.69
  -1  -8   5    5.73    0.87
   1  -8  -5    6.15    1.12
   1  -8  -5    5.68    0.92
   1  -8  -5    5.26    0.94
  -1  -8   5    5.52    0.84
   0  -8   5    1.32    0.46
   0  -8   5    1.25    0.42
   0  -8  -5    1.37    0.51
   0  -8  -5    1.06    0.41
   0  -8   5    1.05    0.44
   0  -8  -5    1.03    0.44
  -1  -8  -5    0.29    0.30
  -1  -8  -5    0.84    0.42
   1  -8   5    0.61    0.46
   1  -8   5    0.47    0.38
   2  -8   5   19.15    2.04
  -2  -8  -5   22.73    1.83
   2  -8   5   21.86    2.06
  -2  -8  -5   18.85    1.95
   3  -8   5    0.39    0.34
   3  -8   5    0.34    0.34
  -3  -8  -5    0.17    0.25
  -3  -8  -5    0.11    0.18
   3  -8   5    0.75    0.54
  -3   8  -5    0.10    0.49
  -4  -8  -5    0.35    0.23
   4  -8   5    0.38    0.41
  -4  -8  -5    0.20    0.16
   4  -8   5   -0.03    0.37
   4  -8   5    0.74    0.46
  -4   8  -5    0.26    0.49
   5  -8   5   -0.02    0.71
  -5  -8  -5    0.15    0.22
   5  -8   5   -0.03    0.42
  -5  -8  -5    0.14    0.12
   5  -8   5   -0.11    0.45
   6  -8   5    0.31    0.52
   6  -8   5    0.13    0.48
  -6  -8  -5    0.26    0.18
   6  -8   5    0.27    0.70
   6   8   5    0.78    0.58
   7  -8   5    1.16    0.78
   7  -8   5   -0.41    0.57
   7  -8   5    1.38    1.33
   7   8   5    1.46    0.67
   8  -8   5    0.59    0.69
   8  -8   5    0.77    0.89
   8   8   5    0.06    0.40
   7  -9  -5    0.33    0.81
   7  -9  -5    1.88    1.22
   7  -9  -5    0.37    0.62
   6  -9  -5   -0.02    0.76
   6  -9  -5   -0.34    0.80
   6  -9  -5    0.33    0.48
   5  -9  -5    2.17    0.80
  -5  -9   5    0.57    0.28
   5  -9  -5    1.26    0.72
  -5  -9   5    0.86    0.21
   4  -9  -5    0.82    0.65
   4  -9  -5    0.50    0.57
  -4  -9   5    1.19    0.36
   4  -9  -5    2.12    0.76
  -4  -9   5    1.05    0.31
  -3  -9   5   -0.08    0.26
  -3  -9   5   -0.24    0.29
   3  -9  -5    0.29    0.48
   3  -9  -5   -0.55    0.38
   3  -9  -5   -0.19    0.42
  -2  -9   5    1.22    0.43
   2  -9  -5    0.70    0.54
  -2  -9   5    1.29    0.41
   2  -9  -5    1.14    0.55
   1  -9  -5    4.63    0.91
  -1  -9   5    3.42    0.68
   1  -9  -5    3.00    0.85
   1  -9  -5    4.66    0.86
  -1  -9   5    4.95    0.79
  -1  -9   5    4.79    0.83
   0  -9  -5    8.61    1.13
   0  -9   5   10.46    1.20
   0  -9  -5    7.26    1.09
   0  -9   5    6.88    0.93
   0  -9  -5   10.16    1.12
   0  -9   5   10.30    1.14
   1  -9   5    3.36    0.73
  -1  -9  -5    3.73    0.88
   1  -9   5    3.35    0.75
   1  -9   5    3.40    0.81
  -1  -9  -5    3.77    0.71
  -1  -9  -5    2.97    0.72
   2  -9   5   -0.33    0.43
   2  -9   5    0.33    0.39
  -2  -9  -5   -0.24    0.29
   2  -9   5   -0.04    0.35
  -3  -9  -5   -0.27    0.23
   3  -9   5   -0.03    0.40
   3  -9   5   -0.37    0.44
   3  -9   5    0.33    0.51
  -3  -9  -5   -0.03    0.33
   4  -9   5    0.08    0.49
   4  -9   5    0.51    0.55
  -4  -9  -5    1.20    0.39
  -4  -9  -5    0.74    0.23
   4  -9   5    0.92    0.81
   5  -9   5   -0.64    0.74
  -5  -9  -5   -0.10    0.14
   5  -9   5   -0.39    0.52
   5  -9   5    0.07    0.51
  -5  -9  -5   -0.04    0.24
  -6  -9  -5   -0.01    0.12
   6  -9   5   -0.73    0.56
   6  -9   5   -0.31    0.48
  -6  -9  -5    0.12    0.14
   6  -9   5   -1.23    1.04
  -5 -10   5    0.68    0.33
   5 -10  -5    0.21    0.80
  -5 -10   5    1.27    0.25
   5 -10  -5    0.80    0.94
   5 -10  -5    0.44    0.65
  -4 -10   5    1.05    0.34
   4 -10  -5    0.35    0.76
   4 -10  -5    1.26    0.69
  -4 -10   5    0.58    0.43
   4 -10  -5    0.81    0.71
   3 -10  -5    0.79    0.61
  -3 -10   5    0.83    0.44
   3 -10  -5    0.19    0.60
  -3 -10   5    0.67    0.35
  -3 -10   5    0.01    0.35
   3 -10  -5   -0.23    0.57
   2 -10  -5    0.02    0.50
  -2 -10   5    0.42    0.37
   2 -10  -5    0.39    0.56
  -2 -10   5    1.61    0.55
  -2 -10   5    0.80    0.43
   2 -10  -5    0.50    0.61
   1 -10  -5   -0.40    0.48
   1 -10  -5    0.63    0.54
  -1 -10   5    0.55    0.38
   1 -10  -5   -0.06    0.49
  -1 -10   5    0.83    0.52
  -1 -10   5    0.07    0.38
   0 -10  -5    1.14    0.52
   0 -10   5    1.25    0.62
   0 -10   5    0.45    0.39
   0 -10  -5   -0.04    0.49
   0 -10  -5    0.66    0.51
   0 -10   5    0.00    0.40
  -1 -10  -5   -0.26    0.41
  -1 -10  -5   -0.19    0.41
   1 -10   5    0.68    0.64
  -1 -10  -5    0.30    0.40
   1 -10   5    0.42    0.42
   1 -10   5    0.16    0.47
   2 -10   5    2.32    0.57
   2 -10   5    2.30    0.70
  -2 -10  -5    2.00    0.61
  -2 -10  -5    2.89    0.63
  -2 -10  -5    2.18    0.67
   3 -10   5    2.11    0.95
   3 -10   5    2.48    0.74
  -3 -10  -5    2.86    0.68
  -3 -10  -5    3.42    0.58
   3 -10   5    4.31    0.98
   4 -10   5    1.25    0.63
   4 -10   5    1.95    0.84
  -4 -10  -5    1.76    0.48
  -4 -10  -5    2.03    0.39
   4 -10   5    1.50    0.94
   5 -10   5    0.03    0.70
  -5 -10  -5    0.13    0.19
   5 -10   5    0.46    0.59
   5 -10   5    0.33    1.01
  -2 -11   5   -0.05    0.45
   2 -11  -5   -0.08    0.63
  -2 -11   5    0.10    0.56
   2 -11  -5    0.03    0.74
  -2 -11   5    0.28    0.44
   2 -11  -5    0.21    0.55
  -1 -11   5    1.20    0.51
   1 -11  -5    0.94    0.70
   1 -11  -5    1.29    0.72
  -1 -11   5    0.01    0.64
  -1 -11   5    1.05    0.50
   1 -11  -5    1.57    0.71
   0 -11  -5   -0.11    0.64
   0 -11  -5    0.08    0.54
   0 -11  -5   -0.28    0.51
   0 -11   5   -0.78    0.68
   0 -11   5    0.33    0.50
   0 -11   5    0.30    0.48
  -1 -11  -5    0.13    0.47
   1 -11   5   -0.13    0.58
  -1 -11  -5    0.81    0.48
  -1 -11  -5    0.46    0.58
   1 -11   5   -0.95    0.73
   1 -11   5    0.83    0.54
  -2 -11  -5    2.19    0.81
  11   0  -6    0.40    0.44
  11   0  -6    0.03    0.45
 -11   0   6   -0.36    0.45
  10   0  -6    2.34    0.53
  10   0  -6    1.73    0.83
 -10   0   6    1.80    0.61
   9   0  -6    1.53    0.82
  -9   0   6    1.93    0.63
   9   0  -6    1.14    0.31
   9   0  -6    2.09    0.46
  -8   0   6    6.95    0.97
   8   0  -6    6.97    0.85
   8   0  -6    8.20    1.14
   8   0  -6    7.64    0.76
   7   0  -6    7.66    0.93
  -7   0   6    8.43    1.01
   7   0  -6   12.38    1.31
   7   0  -6    9.87    0.89
  -6   0   6    3.07    0.53
   6   0  -6    2.20    0.64
   6   0  -6    2.67    0.48
  -5   0   6  135.83   10.47
   5   0  -6  132.98   10.47
   5   0  -6  152.73   10.38
   5   0  -6  138.57   10.62
   4   0  -6   31.41    2.65
   4   0  -6   37.30    2.59
  -4   0   6   31.06    2.63
  -3   0   6  172.81   13.42
   3   0  -6  181.62   13.38
   3   0  -6  192.97   13.54
   2   0  -6  135.09    9.94
   2   0  -6  136.28   10.02
  -2   0   6  134.52    9.96
   1   0   6   69.07    4.72
  -1   0  -6   58.61    4.71
   1   0   6   62.45    4.70
  -2   0  -6   29.89    2.30
   2   0   6   29.65    2.33
   3   0   6    4.86    0.59
  -3   0  -6    6.22    0.58
   4   0   6   73.12    5.47
   4   0   6   74.71    5.56
  -4   0  -6   71.13    5.54
  -5   0  -6   10.96    1.09
   5   0   6   12.37    1.11
   5   0   6   10.40    1.15
   5   0   6   11.45    1.01
   6   0   6    2.42    0.41
  -6   0  -6    2.57    0.52
   6   0   6    2.57    0.48
   6   0   6    2.41    0.61
   7   0   6   39.43    3.47
   7   0   6   41.00    3.26
  -7   0  -6   38.95    3.35
   7   0   6   41.09    3.16
   8   0   6    2.79    0.45
   8   0   6    1.83    0.47
   8   0   6    1.69    0.61
  -8   0  -6    2.66    0.62
   9   0   6    0.50    0.33
   9   0   6    0.26    0.26
   9   0   6    0.25    0.41
  -9   0  -6    0.07    0.45
  10   0   6    2.14    0.41
  10   0   6    1.03    0.63
 -10   0  -6    1.27    0.72
 -11   0  -6   -0.13    0.79
  11   0   6    0.02    0.57
  11   0   6    0.30    0.39
 -11  -1   6   -0.13    0.48
  11  -1  -6   -0.02    0.56
  11   1  -6    0.45    0.62
 -11   1   6    0.25    0.62
  10  -1  -6    0.79    0.42
 -10  -1   6    0.57    0.42
  10  -1  -6    1.03    0.70
  10   1  -6    0.81    0.61
 -10   1   6    0.69    0.49
  10   1  -6    0.44    0.21
  -9  -1   6    5.59    0.90
   9  -1  -6    5.22    0.86
   9  -1  -6    5.47    0.73
   9   1  -6    6.47    0.58
   9   1  -6    5.91    0.63
   8  -1  -6   -0.03    0.43
   8  -1  -6    0.01    0.24
  -8  -1   6   -0.07    0.25
   8  -1  -6    0.41    0.31
   8   1  -6   -0.06    0.17
   8   1  -6    0.01    0.41
   8   1  -6    0.20    0.15
  -8   1   6   -0.33    0.31
   7  -1  -6    0.28    0.42
   7  -1  -6    0.01    0.25
   7  -1  -6    0.64    0.28
  -7  -1   6    0.44    0.26
  -7   1   6    0.36    0.32
   7   1  -6    0.28    0.14
   7   1  -6    0.17    0.32
   7   1  -6    0.22    0.19
   6  -1  -6   13.10    1.47
  -6  -1   6   14.36    1.29
   6  -1  -6   13.97    1.25
  -6   1   6   13.13    1.35
   6   1  -6   13.87    1.12
   6   1  -6   14.29    1.45
   6   1  -6   13.26    1.19
   5  -1  -6    5.71    0.76
  -5  -1   6    4.06    0.54
   5  -1  -6    5.19    0.59
  -5   1   6    5.16    0.65
   5   1  -6    5.94    0.75
   5   1  -6    5.06    0.47
   5   1  -6    5.37    0.56
   4  -1  -6    9.56    0.95
   4  -1  -6    8.93    0.86
   4   1  -6    9.15    0.84
   4   1  -6   11.67    1.02
  -4   1   6    9.03    0.90
   4   1  -6    8.41    0.75
   3  -1  -6    8.43    0.75
   3  -1  -6    7.10    0.79
   3  -1  -6    7.18    0.81
  -3  -1   6    8.64    0.70
   3   1  -6    8.88    0.67
   3   1  -6    6.91    0.78
   3   1  -6    7.83    0.73
  -3   1   6    8.32    0.79
   2  -1  -6    2.71    0.32
  -2  -1   6    2.85    0.29
   2  -1  -6    2.41    0.46
   2   1  -6    1.89    0.38
  -2   1   6    2.58    0.34
   2   1  -6    3.09    0.28
   0  -1   6    7.66    0.63
   0  -1  -6    6.82    0.61
   0   1  -6    6.93    0.64
   0   1   6    7.94    0.64
   1  -1   6  220.24   16.79
  -1   1  -6  221.98   16.81
   1   1   6  244.95   16.80
  -2  -1  -6   13.09    1.00
   2  -1   6   11.44    1.03
  -2   1  -6   11.10    1.05
   2   1   6   12.95    0.98
   3  -1   6    4.83    0.54
  -3  -1  -6    5.65    0.51
  -3   1  -6    4.66    0.57
   3   1   6    5.26    0.50
  -4  -1  -6   30.42    2.45
   4  -1   6   32.14    2.49
   4  -1   6   30.62    2.57
   4  -1   6   31.67    2.57
   4   1   6   33.15    2.38
   4   1   6   34.04    2.60
   4   1   6   28.34    2.44
  -4   1  -6   28.92    2.53
  -5  -1  -6    0.71    0.26
   5  -1   6    0.04    0.16
   5  -1   6    1.92    0.50
   5  -1   6    0.18    0.16
   5   1   6    0.27    0.12
  -5   1  -6    0.36    0.27
   5   1   6    0.10    0.13
   5   1   6    2.00    0.48
  -6  -1  -6    2.71    0.52
   6  -1   6    4.55    0.71
   6  -1   6    1.77    0.60
   6   1   6    3.77    0.39
   6   1   6    3.32    0.44
   6   1   6    2.33    0.67
  -6   1  -6    3.01    0.62
  -7  -1  -6   46.09    4.03
   7  -1   6   50.71    3.98
   7  -1   6   53.81    4.11
   7  -1   6   51.14    4.24
   7   1   6   54.13    3.82
   7   1   6   48.70    3.89
  -7   1  -6   50.27    4.17
   7   1   6   48.28    4.21
   8  -1   6    3.43    0.70
   8  -1   6    4.12    0.64
  -8  -1  -6    4.13    0.74
   8  -1   6    2.19    0.70
  -8   1  -6    2.59    0.69
   8   1   6    3.65    0.49
   8   1   6    3.56    0.95
   8   1   6    3.90    0.43
   9  -1   6    1.67    0.47
   9  -1   6    2.84    0.89
  -9  -1  -6    2.69    0.69
   9   1   6    2.75    0.35
  -9   1  -6    1.72    0.68
   9   1   6    2.24    0.80
   9   1   6    1.96    0.38
  10  -1   6    0.93    0.62
 -10  -1  -6    1.39    0.66
  10  -1   6    1.45    0.47
 -10   1  -6    1.19    0.72
  10   1   6    1.68    0.74
  10   1   6    1.88    0.28
 -11  -1  -6    0.33    0.75
  11  -1   6    1.11    0.54
  11  -1   6    0.77    0.64
  11   1   6   -0.04    0.55
 -11   1  -6    0.90    0.92
  11  -2  -6    0.40    0.54
  11  -2  -6    0.31    0.64
 -11  -2   6    0.31    0.50
  11   2  -6   -0.67    0.39
 -11   2   6   -0.08    0.67
 -10  -2   6    3.06    0.72
  10  -2  -6    3.12    0.71
  10  -2  -6    2.04    0.94
  10   2  -6    1.46    0.73
 -10   2   6    3.11    0.88
   9  -2  -6   -0.32    0.36
   9  -2  -6   -0.29    0.38
   9  -2  -6    0.20    0.43
  -9  -2   6   -0.36    0.32
  -9   2   6    0.03    0.38
  -8  -2   6    7.27    0.89
   8  -2  -6    8.57    0.95
   8  -2  -6    7.24    1.44
   8   2  -6    6.19    1.21
  -8   2   6    7.47    1.18
   7  -2  -6   23.17    2.16
   7  -2  -6   27.57    2.11
  -7  -2   6   23.95    2.02
   7  -2  -6   18.38    2.21
  -7   2   6   24.20    2.21
   6  -2  -6    6.14    1.08
   6  -2  -6    5.88    0.90
  -6  -2   6    5.32    0.63
   6  -2  -6    5.44    0.71
  -6   2   6    5.76    0.78
   6   2  -6    5.61    0.48
   6   2  -6    5.40    0.45
   6   2  -6    6.54    0.82
   5  -2  -6    8.06    0.95
   5  -2  -6    8.07    0.82
  -5  -2   6    6.48    0.68
   5  -2  -6    7.22    0.87
   5   2  -6    8.15    0.89
   5   2  -6    7.32    0.58
   5   2  -6    7.23    0.60
  -5   2   6    7.24    0.86
   4  -2  -6   54.18    4.20
  -4  -2   6   52.68    3.97
   4  -2  -6   49.42    4.10
   4  -2  -6   58.05    4.25
   4   2  -6   48.19    3.92
   4   2  -6   62.34    4.19
  -4   2   6   50.95    4.16
   4   2  -6   51.00    3.90
  -3  -2   6  121.67    8.45
   3  -2  -6  113.72    8.66
   3  -2  -6  115.13    8.66
   3  -2  -6  117.05    8.59
   3   2  -6  114.21    8.43
   3   2  -6  112.64    8.45
  -3   2   6  108.13    8.61
   3   2  -6  116.04    8.57
  -2  -2   6  109.37    8.15
   2  -2  -6  113.52    8.31
   2  -2  -6  110.91    8.26
   2   2  -6  108.98    8.16
   2   2  -6  121.08    8.22
  -2   2   6  101.72    8.28
   1  -2  -6   60.33    4.57
   1  -2  -6   61.27    4.53
  -1  -2   6   59.83    4.45
   1   2  -6   58.20    4.40
  -1   2   6   59.71    4.53
   1   2  -6   59.83    4.46
   0  -2   6  130.40    9.62
   0  -2  -6  130.63    9.60
   0   2  -6  130.19    9.63
  -1  -2  -6   10.65    0.91
   1  -2   6   12.91    0.91
   1  -2   6   11.33    0.99
  -1   2  -6   10.91    1.00
   1   2   6   10.41    0.92
   1   2   6   11.74    0.98
  -2  -2  -6    2.35    0.24
   2  -2   6    2.16    0.37
   2  -2   6    1.38    0.32
   2   2   6    1.43    0.32
  -2   2  -6    2.48    0.42
   2   2   6    2.30    0.23
   3  -2   6   13.91    1.23
  -3  -2  -6   13.22    1.10
  -3   2  -6   13.09    1.26
   3   2   6   14.27    1.07
  -4  -2  -6   39.63    3.10
   4  -2   6   43.41    3.26
   4  -2   6   38.13    3.26
   4  -2   6   43.45    3.33
   4   2   6   38.72    3.06
   4   2   6   41.51    3.03
   4   2   6   42.74    3.31
  -4   2  -6   39.28    3.29
  -5  -2  -6   30.46    2.41
   5  -2   6   32.46    2.62
   5  -2   6   32.22    2.54
   5  -2   6   27.10    2.56
   5   2   6   30.20    2.31
   5   2   6   32.06    2.27
   5   2   6   28.61    2.59
  -5   2  -6   28.86    2.59
   6  -2   6   39.51    3.27
   6  -2   6   39.24    3.32
   6  -2   6   41.95    3.20
  -6  -2  -6   38.15    3.09
   6   2   6   38.83    2.91
   6   2   6   38.24    3.30
   6   2   6   38.54    2.88
  -6   2  -6   36.55    3.26
  -7  -2  -6    0.28    0.27
   7  -2   6    1.28    0.56
   7  -2   6    0.64    0.30
   7  -2   6    1.06    0.43
   7   2   6    2.22    0.64
  -7   2  -6    1.55    0.53
   7   2   6    0.99    0.13
   7   2   6    0.66    0.11
   8  -2   6    3.68    0.77
   8  -2   6    2.47    0.81
  -8  -2  -6    3.79    0.68
   8   2   6    2.66    0.82
  -8   2  -6    2.34    0.71
   9  -2   6    0.31    0.40
   9  -2   6    0.87    0.59
  -9  -2  -6    0.70    0.41
   9   2   6    0.19    0.41
  -9   2  -6    0.84    0.69
  10  -2   6    0.49    0.44
 -10  -2  -6    0.10    0.54
  10  -2   6    0.94    0.70
 -10   2  -6    0.74    0.72
  10   2   6    0.14    0.45
  11  -2   6    3.84    1.20
 -11  -2  -6    7.35    1.35
  11  -2   6    6.75    1.01
 -11   2  -6    6.05    1.34
  11   2   6    5.07    1.30
  11  -3  -6   -0.67    0.62
  11  -3  -6    0.51    0.56
 -11  -3   6    1.03    0.58
  11   3  -6    0.62    0.71
  10  -3  -6   -0.27    0.53
 -10  -3   6    0.28    0.39
  10  -3  -6    0.13    0.62
  10   3  -6    0.30    0.50
 -10   3   6    0.37    0.54
   9  -3  -6    5.21    1.03
  -9  -3   6    3.77    0.71
   9  -3  -6    2.49    0.88
   9  -3  -6    4.35    0.91
   9   3  -6    3.55    0.98
  -9   3   6    4.03    0.94
   8  -3  -6   -0.19    0.29
  -8  -3   6    0.25    0.27
   8  -3  -6    0.93    0.38
   8  -3  -6    0.43    0.50
  -8   3   6   -0.01    0.37
   8   3  -6    0.12    0.36
  -7  -3   6   16.18    1.30
   7  -3  -6    9.73    1.47
   7  -3  -6   14.96    1.46
   7  -3  -6   14.71    1.52
  -7   3   6   16.43    1.58
   7   3  -6   10.91    1.41
   6  -3  -6   23.21    2.10
   6  -3  -6   24.56    2.29
  -6  -3   6   21.90    1.90
   6  -3  -6   24.67    2.23
  -6   3   6   22.60    2.18
   6   3  -6   26.45    2.18
  -5  -3   6    6.15    0.59
   5  -3  -6    8.68    0.94
   5  -3  -6    8.35    0.85
   5  -3  -6    4.76    0.96
  -5   3   6    6.92    0.86
   5   3  -6    4.91    0.72
   4  -3  -6   11.55    1.19
   4  -3  -6   11.09    1.21
   4  -3  -6   10.83    1.11
  -4  -3   6   11.52    0.92
  -4   3   6    9.98    1.13
   4   3  -6   12.82    1.11
  -3  -3   6   38.26    2.79
   3  -3  -6   39.00    3.04
   3  -3  -6   39.15    3.07
   3  -3  -6   36.36    2.98
  -3   3   6   32.08    2.98
   3   3  -6   38.05    2.91
   2  -3  -6   31.50    2.31
   2  -3  -6   25.70    2.20
   2  -3  -6   28.14    2.24
  -2  -3   6   28.11    2.08
  -2   3   6   26.24    2.23
   2   3  -6   27.16    2.10
   2   3  -6   25.25    2.05
  -1  -3   6    8.69    0.79
   1  -3  -6   10.01    0.89
   1  -3  -6    8.92    0.85
   1   3  -6    9.04    0.79
  -1   3   6    9.28    0.88
   0  -3   6    2.86    0.37
   0  -3  -6    3.15    0.36
   0   3  -6    2.79    0.37
   0   3   6    3.07    0.38
   1  -3   6   16.57    1.35
  -1  -3  -6   15.87    1.25
   1  -3   6   16.69    1.24
   1   3   6   13.75    1.25
  -1   3  -6   14.96    1.34
   2  -3   6    0.29    0.18
   2  -3   6    0.30    0.20
  -2  -3  -6    0.38    0.12
   2   3   6    0.25    0.16
  -2   3  -6    0.53    0.24
   2   3   6    0.16    0.09
  -3  -3  -6    8.94    0.80
   3  -3   6    9.02    0.97
   3  -3   6   11.12    0.99
   3   3   6   12.14    1.02
  -3   3  -6    9.41    1.02
   4  -3   6    0.34    0.23
  -4  -3  -6   -0.01    0.09
   4  -3   6    0.16    0.22
   4  -3   6    0.21    0.21
  -4   3  -6    0.12    0.20
   4   3   6    0.03    0.22
   5  -3   6    6.04    0.84
  -5  -3  -6    7.56    0.67
   5  -3   6    6.19    0.87
   5  -3   6    8.14    0.88
  -5   3  -6    7.19    0.91
   5   3   6    6.03    1.05
   6  -3   6   17.79    1.81
   6  -3   6   20.00    1.86
   6  -3   6   20.11    1.78
  -6  -3  -6   16.08    1.55
  -6   3  -6   18.28    1.85
   6   3   6   21.37    1.88
   7  -3   6   17.10    1.83
  -7  -3  -6   17.68    1.59
   7  -3   6   18.55    1.89
   7  -3   6   17.22    1.71
  -7   3  -6   15.36    1.76
   7   3   6   21.42    1.93
   8  -3   6    3.97    0.77
   8  -3   6    4.23    1.04
  -8  -3  -6    4.05    0.68
  -8   3  -6    3.35    0.90
   9  -3   6    2.59    0.63
  -9  -3  -6    2.15    0.72
   9  -3   6    1.57    0.66
  -9   3  -6    2.70    0.81
   9   3   6    1.77    0.65
 -10  -3  -6    4.40    0.94
  10  -3   6    2.99    1.01
 -10   3  -6    3.77    1.09
  11  -3   6    1.00    0.73
 -11  -3  -6    0.41    0.75
  11   3   6    0.82    0.67
  10  -4  -6   -0.10    0.55
 -10  -4   6    0.07    0.35
  10  -4  -6   -0.11    0.60
  10   4  -6   -0.52    0.35
 -10   4   6    0.36    0.73
  -9  -4   6    1.12    0.41
   9  -4  -6    0.88    0.60
   9  -4  -6    0.10    0.50
   9   4  -6    1.64    0.70
  -9   4   6    1.19    0.66
   8  -4  -6    7.98    1.54
   8  -4  -6    8.04    1.32
   8  -4  -6    8.94    1.15
  -8  -4   6    9.88    0.96
   8   4  -6    8.93    1.19
  -8   4   6    9.91    1.30
   7  -4  -6    3.26    0.92
   7  -4  -6    4.48    0.91
  -7  -4   6    4.00    0.51
   7  -4  -6    3.25    0.76
  -7   4   6    4.70    0.91
   7   4  -6    4.13    0.88
  -6  -4   6    8.48    0.80
   6  -4  -6    8.66    1.18
   6  -4  -6    9.16    1.14
   6  -4  -6    9.54    1.08
  -6   4   6    8.71    1.13
   6   4  -6    8.96    1.04
   5  -4  -6    0.76    0.44
   5  -4  -6    0.10    0.27
  -5  -4   6    0.95    0.18
   5  -4  -6    0.64    0.40
   5   4  -6    0.34    0.30
  -5   4   6    0.82    0.41
   4  -4  -6    1.50    0.44
  -4  -4   6    2.45    0.25
   4  -4  -6    2.11    0.55
   4  -4  -6    2.22    0.61
  -4   4   6    1.63    0.52
   4   4  -6    2.12    0.48
  -3  -4   6    4.72    0.41
   3  -4  -6    3.88    0.73
   3  -4  -6    4.24    0.72
   3  -4  -6    4.61    0.61
   3   4  -6    3.52    0.48
  -3   4   6    4.36    0.70
   2  -4  -6   12.72    1.22
   2  -4  -6   13.30    1.18
   2  -4  -6   12.43    1.18
  -2  -4   6   11.32    1.00
  -2   4   6   12.42    1.17
   2   4  -6   11.57    0.98
   1  -4  -6    0.66    0.24
  -1  -4   6    0.74    0.21
   1  -4  -6    1.14    0.31
   1   4  -6    0.75    0.19
   0  -4   6   78.17    5.13
   0  -4   6   68.37    5.27
   0  -4  -6   66.52    5.24
   0   4  -6   64.63    5.24
   0   4   6   66.89    5.31
  -1  -4  -6   27.92    2.23
   1  -4   6   29.68    2.46
   1   4   6   28.79    2.22
  -1   4  -6   28.11    2.34
  -2  -4  -6  134.93   10.15
   2  -4   6  142.03   10.24
   2  -4   6  138.78   10.35
   2   4   6  144.65   10.30
  -2   4  -6  128.82   10.34
   3  -4   6    0.65    0.27
  -3  -4  -6    0.42    0.12
   3  -4   6    0.50    0.29
   3  -4   6    1.88    0.46
  -3   4  -6    0.11    0.24
   3   4   6    0.34    0.20
  -4  -4  -6   14.63    1.10
   4  -4   6   13.11    1.41
   4  -4   6   13.07    1.43
   4  -4   6   14.78    1.40
  -4   4  -6   11.89    1.37
   4   4   6   14.29    1.34
   5  -4   6    1.03    0.37
   5  -4   6    0.22    0.30
  -5  -4  -6    0.40    0.13
   5  -4   6    1.67    0.52
   5   4   6    2.44    0.63
  -5   4  -6    0.62    0.36
   6  -4   6    0.65    0.43
  -6  -4  -6    0.41    0.16
   6  -4   6    0.22    0.35
   6  -4   6   -0.34    0.25
   6   4   6    0.70    0.42
  -6   4  -6    0.43    0.42
  -7  -4  -6    1.55    0.36
   7  -4   6    1.38    0.54
   7  -4   6    2.44    0.78
   7  -4   6    2.60    0.69
   7   4   6    1.83    0.63
  -7   4  -6    1.40    0.60
  -8  -4  -6    1.34    0.41
   8  -4   6    1.50    0.69
   8  -4   6    1.21    0.53
   8  -4   6    0.78    0.61
   9  -4   6    0.39    0.42
   9  -4   6    1.46    0.69
  -9  -4  -6    1.13    0.49
  -9   4  -6    1.18    0.71
   9   4   6    0.92    0.60
  10  -4   6   -0.70    0.47
 -10  -4  -6    0.79    0.58
  10  -4   6    0.12    0.55
  10   4   6    0.91    0.62
 -10   4  -6    0.41    0.97
  10  -5  -6    0.76    0.72
  10  -5  -6    1.43    0.77
  10   5  -6    0.69    0.55
   9  -5  -6   -0.49    0.41
  -9  -5   6    0.20    0.31
   9  -5  -6    0.02    0.57
   9   5  -6    0.28    0.47
  -9   5   6   -0.12    0.62
  -8  -5   6    7.00    0.70
   8  -5  -6    3.98    1.02
   8  -5  -6    3.97    1.14
   8   5  -6    5.09    1.09
  -8   5   6    6.30    1.16
   7  -5  -6   11.79    1.50
  -7  -5   6   11.21    1.03
   7  -5  -6   12.86    1.41
   7  -5  -6   10.85    1.45
   7   5  -6   10.95    1.30
  -7   5   6   14.49    1.55
   6  -5  -6    2.16    0.64
  -6  -5   6    2.88    0.35
   6  -5  -6    2.91    0.84
   6  -5  -6    3.47    0.73
  -6   5   6    2.83    0.70
   6   5  -6    2.98    0.72
   5  -5  -6    0.18    0.31
  -5  -5   6    0.34    0.12
   5  -5  -6    0.16    0.37
   5  -5  -6    0.63    0.37
   5   5  -6    0.26    0.32
  -5   5   6    0.67    0.49
   4  -5  -6  120.98    9.14
  -4  -5   6  119.94    8.78
   4  -5  -6  124.52    9.25
   4  -5  -6  113.04    9.18
   4   5  -6  121.45    8.98
  -4   5   6  117.29    9.17
   3  -5  -6    8.49    0.98
   3  -5  -6    8.48    1.04
   3  -5  -6   10.01    1.07
  -3  -5   6    7.87    0.76
  -3   5   6    9.35    1.02
   3   5  -6    9.31    0.83
   2  -5  -6   25.11    2.11
   2  -5  -6   24.83    2.13
  -2  -5   6   24.25    1.91
   2  -5  -6   22.55    2.04
  -2   5   6   22.00    2.05
   1  -5  -6    2.05    0.44
   1  -5  -6    2.36    0.53
  -1  -5   6    2.15    0.40
   1  -5  -6    2.01    0.46
   1   5  -6    2.27    0.30
  -1   5   6    1.96    0.42
   0  -5   6   13.96    1.24
   0  -5   6   12.00    1.08
   0  -5  -6   14.68    1.22
   0   5  -6   13.76    1.28
   0   5   6   13.22    1.19
   1  -5   6    0.27    0.18
   1  -5   6    0.36    0.24
  -1  -5  -6    0.20    0.15
  -2  -5  -6    0.72    0.20
   2  -5   6    0.80    0.29
   2  -5   6    0.39    0.27
   2  -5   6    0.48    0.28
   3  -5   6   32.06    2.75
   3  -5   6   32.11    2.72
   3  -5   6   31.70    2.61
  -3  -5  -6   30.99    2.41
  -3   5  -6   29.05    2.81
   3   5   6   33.83    2.65
   4  -5   6   61.27    5.04
   4  -5   6   69.16    5.06
   4  -5   6   61.65    4.94
  -4  -5  -6   60.13    4.64
   4   5   6   63.91    4.95
  -4   5  -6   60.51    5.04
  -5  -5  -6    1.41    0.24
   5  -5   6    1.33    0.52
   5  -5   6    1.49    0.52
   5  -5   6    1.47    0.52
  -5   5  -6    1.21    0.50
   5   5   6    1.40    0.48
   6  -5   6    2.00    0.64
   6  -5   6    1.13    0.58
  -6  -5  -6    1.34    0.27
   6  -5   6    2.39    0.68
   6   5   6    0.75    0.45
  -6   5  -6    1.64    0.65
  -7  -5  -6   -0.02    0.20
   7  -5   6   -0.22    0.35
   7  -5   6   -0.13    0.48
   7  -5   6    0.11    0.41
  -7   5  -6    0.62    0.56
   7   5   6    0.03    0.37
   8  -5   6    0.14    0.36
   8  -5   6    0.53    0.49
   8  -5   6    0.52    0.66
  -8  -5  -6    0.04    0.28
   8   5   6    0.74    0.53
  -8   5  -6    0.10    0.61
   9  -5   6   -0.07    0.54
   9  -5   6    0.77    0.67
  -9  -5  -6    1.44    0.47
  -9   5  -6    2.21    0.98
   9   5   6    1.75    0.72
  10  -5   6   -0.23    0.48
 -10  -5  -6   -0.11    0.51
  10  -5   6    0.64    0.69
  10   5   6    0.91    0.62
 -10   5  -6    2.40    1.29
   9  -6  -6    1.86    0.93
   9  -6  -6    1.32    0.72
   9   6  -6    2.61    0.80
   8  -6  -6   -0.25    0.70
   8  -6  -6    0.48    0.56
  -8  -6   6    0.31    0.22
   8  -6  -6    0.34    0.60
   8   6  -6    0.81    0.54
   7  -6  -6    2.11    0.70
  -7  -6   6    2.94    0.36
   7  -6  -6    1.83    0.78
   7  -6  -6    2.22    0.80
   7   6  -6    1.98    0.66
  -7   6   6    3.10    0.87
  -6  -6   6    2.42    0.29
   6  -6  -6    2.01    0.74
   6  -6  -6    3.82    0.76
   6  -6  -6    3.25    0.84
   6   6  -6    2.17    0.56
   5  -6  -6    2.24    0.75
  -5  -6   6    2.10    0.23
   5  -6  -6    2.15    0.72
   5  -6  -6    2.31    0.65
   5   6  -6    1.11    0.39
  -5   6   6    1.75    0.58
   4  -6  -6    0.70    0.49
  -4  -6   6    0.57    0.17
   4  -6  -6    0.41    0.46
   4  -6  -6    1.13    0.45
  -4   6   6    0.45    0.37
   4   6  -6    1.06    0.35
   3  -6  -6    0.43    0.30
   3  -6  -6    1.04    0.49
   3  -6  -6    0.15    0.32
  -3  -6   6    0.64    0.19
  -3   6   6    0.36    0.33
   2  -6  -6   44.50    3.73
   2  -6  -6   40.69    3.67
   2  -6  -6   45.41    3.67
  -2  -6   6   49.28    3.53
  -2   6   6   44.86    3.82
  -1  -6   6    0.17    0.16
  -1  -6   6    0.64    0.26
   1  -6  -6    0.21    0.27
   1  -6  -6    0.03    0.21
   1  -6  -6   -0.06    0.21
  -1   6   6    0.46    0.27
   0  -6   6    7.69    0.86
   0  -6   6    7.25    0.71
   0  -6  -6    7.72    0.86
   0  -6  -6    8.61    0.86
   0   6  -6    6.40    0.77
   1  -6   6    6.74    0.76
  -1  -6  -6    8.00    0.81
   1  -6   6   10.16    0.99
   1  -6   6    8.66    0.96
  -1   6  -6    7.44    0.86
   2  -6   6   26.66    2.29
  -2  -6  -6   26.24    2.07
   2  -6   6   24.81    2.14
   2  -6   6   23.53    2.27
  -2   6  -6   26.95    2.28
   3  -6   6   30.22    2.62
  -3  -6  -6   31.50    2.30
   3  -6   6   26.41    2.46
   3  -6   6   28.43    2.61
  -3   6  -6   30.23    2.61
  -4  -6  -6   67.32    4.82
   4  -6   6   59.45    5.11
   4  -6   6   69.39    5.27
   4  -6   6   68.63    5.30
   4   6   6   58.70    5.11
  -4   6  -6   65.97    5.27
   5  -6   6    8.06    1.03
   5  -6   6    5.94    1.06
  -5  -6  -6    5.86    0.55
   5  -6   6    5.90    1.06
  -5   6  -6    6.35    1.14
   5   6   6    5.97    1.07
  -6  -6  -6    4.04    0.44
   6  -6   6    3.77    0.89
   6  -6   6    5.31    0.97
   6  -6   6    4.08    1.00
   6   6   6    4.24    0.92
  -6   6  -6    3.79    0.92
  -7  -6  -6    0.14    0.21
   7  -6   6   -0.19    0.40
   7  -6   6    0.02    0.56
   7  -6   6   -0.61    0.47
   7   6   6    0.39    0.44
  -7   6  -6    0.27    0.63
   8  -6   6    3.44    1.06
   8  -6   6    0.75    0.56
  -8  -6  -6    4.36    0.55
   8  -6   6    2.43    0.85
  -8   6  -6    4.83    1.20
   8   6   6    2.20    0.73
   9  -6   6   -0.06    0.79
   9  -6   6    0.37    0.53
  -9   6  -6    2.92    1.30
   9   6   6    1.07    0.62
   9  -7  -6    1.42    0.83
   9  -7  -6   -0.27    0.82
   9   7  -6    1.00    0.56
   8  -7  -6    0.24    0.65
   8  -7  -6   -0.35    0.77
   8  -7  -6    0.44    0.67
   8   7  -6    1.08    0.55
  -7  -7   6    1.74    0.23
   7  -7  -6    0.63    0.60
   7  -7  -6    1.52    0.79
   7  -7  -6    2.31    0.85
   7   7  -6    1.08    0.52
   6  -7  -6    2.75    0.77
  -6  -7   6    2.41    0.26
   6  -7  -6    1.60    0.70
   6  -7  -6    1.70    0.69
   6   7  -6    2.00    0.57
   5  -7  -6    7.09    1.21
   5  -7  -6    4.87    0.92
  -5  -7   6    5.92    0.50
   5  -7  -6    2.86    0.91
   5   7  -6    5.45    0.72
  -4  -7   6   17.14    1.30
   4  -7  -6   16.68    1.75
   4  -7  -6   15.12    1.66
   4  -7  -6   12.75    1.64
   3  -7  -6   -0.03    0.32
   3  -7  -6   -0.07    0.32
   3  -7  -6    0.32    0.36
  -3  -7   6    0.46    0.21
   2  -7  -6    0.62    0.37
   2  -7  -6    0.54    0.39
  -2  -7   6    0.33    0.25
   2  -7  -6    1.42    0.54
  -1  -7   6    6.06    0.70
   1  -7  -6    7.22    0.95
   1  -7  -6    7.60    0.97
   1  -7  -6    8.74    0.94
  -1  -7   6    9.00    0.90
   0  -7  -6    1.11    0.37
   0  -7   6    1.55    0.38
   0  -7   6    1.05    0.43
   0  -7  -6    1.34    0.43
   0  -7  -6    1.09    0.49
   0  -7   6    1.20    0.40
   1  -7   6    8.69    0.99
  -1  -7  -6    7.87    0.92
  -1  -7  -6    8.68    0.87
   1  -7   6    9.19    1.03
   1  -7   6    6.79    0.79
  -1   7  -6    7.81    0.91
   2  -7   6    3.20    0.66
   2  -7   6    2.92    0.61
   2  -7   6    2.38    0.62
  -2  -7  -6    3.43    0.57
  -2  -7  -6    3.33    0.51
  -2   7  -6    1.89    0.55
   3  -7   6    0.20    0.34
   3  -7   6    0.22    0.30
   3  -7   6    0.47    0.35
  -3   7  -6    0.70    0.43
  -4  -7  -6   20.09    1.60
   4  -7   6   16.89    1.86
   4  -7   6   23.02    2.07
   4  -7   6   22.75    2.09
  -4   7  -6   21.12    2.07
   5  -7   6   -0.25    0.43
   5  -7   6   -0.27    0.43
  -5  -7  -6    0.07    0.12
   5  -7   6   -0.06    0.35
   5   7   6   -0.01    0.33
  -5   7  -6    0.42    0.53
   6  -7   6   -0.29    0.54
  -6  -7  -6    0.11    0.15
   6  -7   6    0.11    0.45
   6  -7   6    0.07    0.43
  -6   7  -6    0.66    0.66
   6   7   6    0.56    0.50
   7  -7   6    1.00    0.91
  -7  -7  -6    0.87    0.25
   7  -7   6    0.27    0.48
   7  -7   6    0.44    0.49
   7   7   6    0.77    0.56
  -7   7  -6    0.67    0.86
   8  -7   6   -0.06    0.46
  -8  -7  -6    0.22    0.23
   8  -7   6   -0.17    0.61
   8   7   6    0.31    0.41
   8  -8  -6    0.55    0.61
   8  -8  -6    0.35    0.85
   8   8  -6   -0.03    0.35
   7  -8  -6    1.21    0.92
   7  -8  -6    0.52    0.77
   7  -8  -6    1.24    0.80
   7   8  -6   -0.11    0.34
   6  -8  -6    4.90    1.13
  -6  -8   6    4.79    0.40
   6  -8  -6    3.34    1.03
  -6  -8   6    4.59    0.56
   6  -8  -6    4.26    0.97
   6   8  -6    2.51    0.68
  -5  -8   6   17.63    1.31
  -5  -8   6   15.60    1.39
   5  -8  -6   17.32    1.92
   5  -8  -6   14.57    1.84
   5  -8  -6   15.50    1.79
   4  -8  -6    5.14    1.06
  -4  -8   6    5.71    0.68
   4  -8  -6    5.90    1.05
   4  -8  -6    5.97    1.27
  -4  -8   6    6.26    0.62
   3  -8  -6    4.58    0.94
   3  -8  -6    4.54    1.01
   3  -8  -6    4.29    0.87
  -3  -8   6    3.69    0.62
  -3  -8   6    4.41    0.57
   2  -8  -6    6.57    1.10
   2  -8  -6    6.13    1.18
  -2  -8   6    6.25    0.68
   2  -8  -6    6.55    1.06
  -2  -8   6    5.75    0.78
  -1  -8   6   -0.01    0.24
  -1  -8   6    0.00    0.28
  -1  -8   6    0.01    0.25
   1  -8  -6   -0.26    0.27
   1  -8  -6   -0.20    0.33
   1  -8  -6   -0.08    0.31
   0  -8  -6   10.92    1.37
   0  -8  -6   12.99    1.30
   0  -8   6   13.05    1.34
   0  -8   6   11.86    1.17
   0  -8   6   14.31    1.38
   0  -8  -6   12.83    1.38
   1  -8   6   -0.34    0.31
  -1  -8  -6    0.19    0.28
   1  -8   6    0.10    0.36
   1  -8   6    0.06    0.26
  -1  -8  -6   -0.01    0.30
   2  -8   6   -0.21    0.35
  -2  -8  -6    0.37    0.28
   2  -8   6    0.44    0.62
   2  -8   6    0.68    0.40
  -2   8  -6    0.04    0.39
   3  -8   6    0.29    0.35
  -3  -8  -6    0.05    0.27
   3  -8   6    0.33    0.52
   3  -8   6    0.48    0.39
  -3  -8  -6    0.36    0.20
  -3   8  -6    0.64    0.43
  -4  -8  -6    0.39    0.18
   4  -8   6    0.52    0.54
   4  -8   6    0.05    0.40
  -4  -8  -6    0.18    0.26
   4  -8   6    0.59    0.55
  -4   8  -6    0.61    0.54
   5  -8   6   -0.53    0.41
  -5  -8  -6   -0.01    0.12
  -5  -8  -6   -0.10    0.23
   5  -8   6   -0.03    0.46
   6  -8   6    1.52    0.76
  -6  -8  -6    0.56    0.17
   6  -8   6    0.05    0.56
   6  -8   6    0.94    0.56
  -6  -8  -6    0.35    0.24
   7  -8   6    0.47    0.60
   7  -8   6    0.19    0.57
   7   8   6    0.26    0.51
  -6  -9   6    1.10    0.21
   6  -9  -6    1.73    0.88
   6  -9  -6    0.51    0.56
   6  -9  -6    0.96    0.91
  -6  -9   6    1.33    0.17
   5  -9  -6    0.74    0.78
  -5  -9   6    1.56    0.37
   5  -9  -6    1.61    0.83
  -5  -9   6    1.62    0.27
   4  -9  -6    3.17    0.82
   4  -9  -6    2.88    0.83
  -4  -9   6    1.91    0.38
   4  -9  -6    2.11    0.86
  -4  -9   6    2.18    0.46
  -3  -9   6    3.99    0.69
  -3  -9   6    5.78    0.70
  -3  -9   6    4.90    0.74
   3  -9  -6    5.31    1.08
   3  -9  -6    6.19    1.09
   2  -9  -6   -0.09    0.37
  -2  -9   6    0.37    0.31
  -2  -9   6   -0.04    0.27
   2  -9  -6   -0.44    0.39
   2  -9  -6   -0.26    0.31
   1  -9  -6    1.00    0.48
  -1  -9   6    1.31    0.46
   1  -9  -6    0.69    0.48
   1  -9  -6    0.35    0.38
  -1  -9   6    0.97    0.39
  -1  -9   6    0.75    0.39
   0  -9  -6    4.93    0.93
   0  -9  -6    3.59    0.92
   0  -9  -6    5.86    0.90
   0  -9   6    6.54    0.98
   0  -9   6    3.49    0.65
   0  -9   6    4.53    0.88
  -1  -9  -6    1.79    0.61
   1  -9   6    2.46    0.71
  -1  -9  -6    2.37    0.56
  -1  -9  -6    1.64    0.55
   1  -9   6    1.60    0.54
   2  -9   6    1.48    0.60
  -2  -9  -6    1.63    0.50
   2  -9   6    1.11    0.49
   2  -9   6    2.10    0.65
   3  -9   6    0.35    0.43
   3  -9   6    0.22    0.37
   3  -9   6   -0.30    0.49
  -3  -9  -6    0.30    0.25
  -3  -9  -6    0.19    0.31
   4  -9   6    1.78    0.61
  -4  -9  -6    1.91    0.47
   4  -9   6    1.85    0.69
   4  -9   6    1.97    0.82
  -4  -9  -6    2.66    0.39
  -5  -9  -6    0.52    0.28
   5  -9   6    0.58    0.79
   5  -9   6    0.07    0.55
  -5  -9  -6    0.59    0.20
   5  -9   6    0.53    0.49
   6  -9   6    2.91    0.93
   6  -9   6    3.22    1.18
  -6  -9  -6    3.30    0.36
   6  -9   6    1.01    0.68
  -6  -9  -6    2.81    0.40
   5 -10  -6   -0.03    0.51
  -5 -10   6    0.31    0.24
  -5 -10   6    0.42    0.35
   5 -10  -6   -0.17    1.04
   5 -10  -6   -0.33    0.73
   4 -10  -6    0.93    0.70
  -4 -10   6   -0.17    0.38
   4 -10  -6    0.22    0.76
  -4 -10   6    0.20    0.38
   4 -10  -6   -0.34    0.48
  -4 -10   6   -0.14    0.26
   3 -10  -6    0.53    0.62
   3 -10  -6    0.24    0.64
  -3 -10   6    0.25    0.46
  -3 -10   6    1.39    0.43
  -3 -10   6    0.80    0.39
   3 -10  -6    0.54    0.67
   2 -10  -6    0.20    0.55
  -2 -10   6    0.26    0.39
  -2 -10   6    1.30    0.44
   2 -10  -6    0.24    0.62
   2 -10  -6    0.67    0.68
  -2 -10   6    0.07    0.46
  -1 -10   6    0.33    0.40
   1 -10  -6    0.86    0.49
   1 -10  -6    0.35    0.52
  -1 -10   6    0.59    0.53
   1 -10  -6    0.45    0.51
  -1 -10   6    0.77    0.40
   0 -10  -6    0.29    0.40
   0 -10  -6   -0.30    0.42
   0 -10   6   -0.22    0.39
   0 -10   6   -0.46    0.51
   0 -10   6   -0.16    0.34
   0 -10  -6    0.08    0.42
  -1 -10  -6    0.41    0.45
  -1 -10  -6   -0.31    0.41
  -1 -10  -6    0.18    0.46
   1 -10   6    0.35    0.43
   1 -10   6    0.19    0.41
   1 -10   6   -0.64    0.48
  -2 -10  -6    0.82    0.46
   2 -10   6    1.50    0.76
   2 -10   6    0.87    0.50
  -2 -10  -6    0.99    0.44
  -2 -10  -6    0.28    0.45
   2 -10   6    0.71    0.48
   3 -10   6    1.10    0.57
   3 -10   6    0.49    0.49
  -3 -10  -6    0.39    0.41
   3 -10   6   -0.09    0.77
  -3 -10  -6    0.17    0.32
   4 -10   6    0.45    0.86
  -4 -10  -6    0.15    0.27
  -4 -10  -6   -0.01    0.38
   4 -10   6   -0.23    0.54
   4 -10   6    0.00    0.51
  -1 -11   6    0.15    0.58
   1 -11  -6   -0.18    0.67
   1 -11  -6   -0.15    0.68
   1 -11  -6   -0.02    0.57
  -1 -11   6   -0.04    0.72
  -1 -11   6    0.78    0.50
   0 -11   6    2.69    0.71
   0 -11   6    0.67    0.60
   0 -11  -6    1.08    0.58
   0 -11   6    2.03    0.90
   0 -11  -6    1.34    0.61
   0 -11  -6    1.76    0.79
  -1 -11  -6    1.29    0.63
   1 -11   6    1.35    0.62
   1 -11   6    0.66    0.54
   1 -11   6    0.28    0.84
  -1 -11  -6    0.10    0.50
  -1 -11  -6    1.88    0.69
  11   0  -7    0.44    0.46
  11   0  -7   -0.41    0.45
 -11   0   7   -0.27    0.48
  10   0  -7    0.04    0.39
 -10   0   7    0.59    0.51
  10   0  -7    0.50    0.50
  -9   0   7    0.50    0.43
   9   0  -7   -0.12    0.21
   9   0  -7    0.05    0.39
   9   0  -7    0.22    0.31
   8   0  -7   -0.02    0.26
   8   0  -7    0.00    0.34
   8   0  -7    0.11    0.20
  -8   0   7   -0.06    0.29
   7   0  -7    1.02    0.49
   7   0  -7    0.16    0.18
  -7   0   7    0.36    0.26
   7   0  -7    0.57    0.30
  -6   0   7   -0.12    0.18
   6   0  -7   -0.06    0.19
   6   0  -7    0.10    0.27
   6   0  -7   -0.12    0.13
   5   0  -7   -0.04    0.23
   5   0  -7   -0.03    0.12
  -5   0   7    0.02    0.16
   5   0  -7   -0.16    0.15
  -4   0   7    0.22    0.15
   4   0  -7    0.21    0.25
   4   0  -7    0.13    0.13
   4   0  -7    0.11    0.16
  -3   0   7    0.15    0.12
   3   0  -7    0.13    0.19
   3   0  -7   -0.04    0.08
   2   0  -7    0.02    0.07
   2   0  -7    0.11    0.13
  -2   0   7    0.08    0.10
   1   0  -7    0.18    0.12
  -1   0   7    0.37    0.11
   1   0  -7    0.03    0.07
   0   0   7    0.13    0.08
   0   0  -7    0.25    0.09
   1   0   7    0.02    0.08
  -1   0  -7   -0.10    0.06
   1   0   7    0.08    0.07
   2   0   7    0.02    0.09
  -2   0  -7   -0.08    0.07
   2   0   7    0.05    0.11
  -3   0  -7   -0.02    0.11
   3   0   7    0.06    0.14
  -4   0  -7    0.20    0.16
   4   0   7    0.17    0.16
   4   0   7    0.07    0.17
   4   0   7    0.04    0.11
   5   0   7    0.04    0.20
  -5   0  -7    0.03    0.15
   5   0   7    0.14    0.12
   6   0   7    0.16    0.23
   6   0   7   -0.04    0.14
   6   0   7    0.03    0.30
  -6   0  -7   -0.31    0.15
  -7   0  -7    0.40    0.29
   7   0   7    0.49    0.43
   7   0   7    0.16    0.28
   7   0   7    0.27    0.21
   8   0   7    0.56    0.41
  -8   0  -7    0.65    0.39
   8   0   7   -0.07    0.31
   8   0   7    0.02    0.23
   9   0   7    0.24    0.42
   9   0   7    0.08    0.25
  -9   0  -7    0.04    0.41
  10   0   7   -0.30    0.39
 -10   0  -7   -0.55    0.53
  10   0   7    0.03    0.29
  11   0   7   -0.22    0.39
  11   0   7   -0.75    0.45
 -11   0  -7    0.24    0.67
  11  -1  -7   -0.08    0.54
 -11  -1   7    0.17    0.50
  11  -1  -7   -1.02    0.82
 -11   1   7    0.05    0.60
  11   1  -7    0.94    0.68
  10  -1  -7    0.83    0.46
  10  -1  -7   -0.26    0.41
 -10  -1   7    0.11    0.41
 -10   1   7    0.52    0.50
  10   1  -7    0.21    0.21
  10   1  -7    0.61    0.62
   9  -1  -7   17.06    1.43
   9  -1  -7   14.70    1.50
   9  -1  -7   10.69    1.68
  -9  -1   7   16.92    1.61
   9   1  -7   16.05    1.31
   9   1  -7   14.12    3.02
   9   1  -7   14.34    1.22
   8  -1  -7    6.49    0.90
  -8  -1   7    9.18    1.00
   8  -1  -7    8.21    0.85
   8  -1  -7    4.49    1.17
   8   1  -7    6.71    0.74
   8   1  -7    4.86    1.17
  -8   1   7    7.87    1.01
   8   1  -7    8.75    0.70
   7  -1  -7    0.48    0.26
   7  -1  -7    0.00    0.25
   7  -1  -7    0.13    0.37
  -7  -1   7    0.12    0.21
  -7   1   7    0.04    0.26
   7   1  -7    0.11    0.35
   7   1  -7    0.32    0.14
   7   1  -7    0.13    0.19
  -6  -1   7    0.04    0.19
   6  -1  -7   -0.02    0.19
   6  -1  -7    0.02    0.30
   6   1  -7    0.61    0.38
   6   1  -7    0.07    0.11
   6   1  -7    0.05    0.16
  -6   1   7    0.03    0.17
   5  -1  -7    0.11    0.19
   5  -1  -7    0.60    0.23
  -5  -1   7    0.45    0.21
   5  -1  -7    1.13    0.48
   5   1  -7    0.55    0.14
   5   1  -7    0.40    0.16
   5   1  -7    1.76    0.47
  -5   1   7    0.41    0.24
   4  -1  -7   31.55    2.33
   4  -1  -7   25.73    2.12
   4  -1  -7   27.21    2.23
  -4  -1   7   25.35    2.09
   4   1  -7   27.64    2.03
   4   1  -7   23.07    2.09
  -4   1   7   22.70    2.15
   4   1  -7   30.16    2.28
  -3  -1   7    0.82    0.18
   3  -1  -7    0.10    0.16
   3   1  -7    0.67    0.26
  -2  -1   7    1.78    0.23
   2  -1  -7    1.60    0.29
   2  -1  -7    3.29    0.51
   2   1  -7    2.59    0.31
  -2   1   7    2.61    0.32
   2   1  -7    1.87    0.23
   1  -1  -7 1000.00   74.35
   0  -1  -7  147.47   10.91
   0  -1   7  145.88   10.92
   0   1  -7  144.38   10.94
   0   1   7  156.56   10.93
   1  -1   7    6.41    0.58
  -1  -1  -7    7.98    0.61
   1  -1   7    6.93    0.63
   1   1   7    6.85    0.63
  -1   1  -7    6.42    0.64
   2  -1   7    1.40    0.28
  -2  -1  -7    0.66    0.16
   2  -1   7    0.82    0.21
  -2   1  -7    0.72    0.22
   2   1   7    1.61    0.32
   3  -1   7   36.31    2.88
   3  -1   7   35.97    2.84
  -3  -1  -7   34.80    2.79
   3   1   7   38.45    2.91
   3   1   7   38.45    2.76
  -3   1  -7   34.37    2.87
  -4  -1  -7   40.03    3.15
   4  -1   7   41.82    3.19
   4  -1   7   41.98    3.37
   4  -1   7   39.65    3.27
   4   1   7   41.31    3.08
   4   1   7   45.40    3.32
  -4   1  -7   36.13    3.23
   4   1   7   39.94    3.17
  -5  -1  -7    3.54    0.55
   5  -1   7    3.52    0.49
   5  -1   7    4.51    0.70
   5  -1   7    4.56    0.62
   5   1   7    3.74    0.56
  -5   1  -7    3.68    0.65
   5   1   7    3.86    0.41
   5   1   7    5.23    0.86
   6  -1   7   12.69    1.39
   6  -1   7   13.32    1.34
  -6  -1  -7   13.71    1.28
  -6   1  -7   12.61    1.36
   6   1   7   11.33    1.37
   6   1   7   15.10    1.13
   6   1   7   12.99    1.21
   7  -1   7   22.13    2.13
   7  -1   7   23.74    2.28
   7  -1   7   24.56    2.05
  -7  -1  -7   25.15    2.15
   7   1   7   25.65    1.90
  -7   1  -7   22.44    2.19
   7   1   7   25.20    2.32
   7   1   7   22.39    1.97
  -8  -1  -7    0.68    0.39
   8  -1   7    0.90    0.35
   8  -1   7    1.39    0.62
   8   1   7    0.95    0.54
   8   1   7    1.12    0.33
   8   1   7    1.37    0.26
  -8   1  -7    0.86    0.49
   9  -1   7    2.86    0.94
  -9  -1  -7    3.34    0.76
   9  -1   7    2.41    0.55
   9   1   7    2.51    0.82
  -9   1  -7    3.24    0.79
   9   1   7    3.00    0.46
   9   1   7    3.58    0.42
  10  -1   7   -0.05    0.34
 -10  -1  -7   -0.81    0.50
  10  -1   7    0.08    0.48
  10   1   7   -0.21    0.35
 -10   1  -7    0.76    0.64
  10   1   7    0.11    0.19
 -11  -1  -7    3.15    0.98
  11  -1   7    0.54    0.53
  11  -1   7    0.11    0.48
 -11   1  -7    0.09    0.86
  11   1   7    0.45    0.61
  11  -2  -7    1.32    0.74
  11  -2  -7    0.63    0.63
 -11  -2   7    1.53    0.70
  11   2  -7    0.93    0.79
 -11   2   7    2.18    0.82
  10  -2  -7    0.87    0.55
 -10  -2   7    1.19    0.49
  10  -2  -7    0.29    0.58
  10   2  -7    0.51    0.63
 -10   2   7    0.51    0.45
  -9  -2   7    5.77    0.94
   9  -2  -7    6.93    0.89
   9  -2  -7    6.36    1.01
   9  -2  -7    5.60    1.37
  -9   2   7    5.54    1.10
   8  -2  -7    0.30    0.33
   8  -2  -7    0.18    0.45
  -8  -2   7    0.15    0.28
  -8   2   7    0.15    0.40
   8   2  -7    0.26    0.43
   7  -2  -7    2.89    0.54
   7  -2  -7    2.22    0.54
  -7  -2   7    2.23    0.48
   7  -2  -7    2.46    0.74
   7   2  -7    2.20    0.20
   7   2  -7    1.78    0.65
   7   2  -7    2.10    0.22
  -7   2   7    1.89    0.56
   6  -2  -7    5.79    0.79
   6  -2  -7    5.81    0.71
   6  -2  -7    5.26    1.02
  -6  -2   7    6.09    0.65
  -6   2   7    6.43    0.82
   6   2  -7    5.41    0.50
   6   2  -7    4.90    0.93
   6   2  -7    5.82    0.48
   5  -2  -7    0.67    0.32
   5  -2  -7    0.62    0.27
  -5  -2   7    0.71    0.20
   5  -2  -7    0.59    0.37
   5   2  -7    0.80    0.14
  -5   2   7    0.29    0.24
   5   2  -7    0.85    0.38
   5   2  -7    0.56    0.15
   4  -2  -7    2.84    0.47
   4  -2  -7    3.32    0.67
   4  -2  -7    2.22    0.48
  -4  -2   7    2.23    0.29
   4   2  -7    3.62    0.63
   4   2  -7    2.13    0.25
   4   2  -7    2.25    0.28
  -4   2   7    2.60    0.49
   3  -2  -7  108.71    8.04
   3  -2  -7   95.79    7.92
  -3  -2   7  105.23    7.81
   3  -2  -7  111.90    8.04
   3   2  -7  106.49    7.84
  -3   2   7  100.10    7.97
   3   2  -7  114.20    7.95
   3   2  -7  105.96    7.80
  -2  -2   7   13.11    0.99
   2  -2  -7   11.66    1.07
   2  -2  -7   12.78    1.12
  -2   2   7   11.53    1.10
   2   2  -7   12.71    1.04
   2   2  -7   11.90    1.00
   1  -2  -7   96.91    6.62
  -1  -2   7   79.65    6.50
   1  -2  -7   89.23    6.56
   1   2  -7   82.05    6.52
  -1   2   7   82.41    6.58
   1   2  -7   97.57    6.46
   0  -2   7    2.71    0.33
   0   2  -7    2.83    0.34
   1  -2   7   36.04    2.54
  -1  -2  -7   33.12    2.56
   1  -2   7   31.48    2.62
   1   2   7   32.86    2.57
   1   2   7   37.19    2.64
  -1   2  -7   31.77    2.65
   2  -2   7   39.13    3.21
   2  -2   7   43.72    3.17
  -2  -2  -7   41.76    3.11
  -2   2  -7   38.24    3.23
   2   2   7   40.42    3.10
   2   2   7   44.49    3.22
   3  -2   7  103.31    7.28
   3  -2   7   93.65    7.27
  -3  -2  -7   94.36    7.14
   3   2   7  100.59    7.31
   3   2   7   96.07    7.11
  -3   2  -7   91.54    7.31
   4  -2   7   44.02    3.40
   4  -2   7   41.93    3.42
  -4  -2  -7   38.26    3.22
   4  -2   7   44.23    3.36
  -4   2  -7   39.39    3.40
   4   2   7   43.50    3.42
   4   2   7   43.55    3.22
   4   2   7   43.15    3.15
   5  -2   7    0.81    0.34
   5  -2   7   -0.02    0.18
  -5  -2  -7    0.21    0.14
   5  -2   7    0.29    0.24
   5   2   7    0.90    0.42
   5   2   7    0.16    0.09
   5   2   7    0.08    0.13
  -5   2  -7   -0.02    0.23
   6  -2   7    3.69    0.75
  -6  -2  -7    3.44    0.59
   6  -2   7    4.42    0.69
   6  -2   7    5.90    0.78
   6   2   7    4.22    0.39
   6   2   7    5.23    0.94
  -6   2  -7    4.64    0.83
   6   2   7    4.18    0.44
   7  -2   7    0.88    0.35
   7  -2   7    0.89    0.48
  -7  -2  -7    0.78    0.35
   7  -2   7    0.78    0.44
   7   2   7    1.01    0.54
  -7   2  -7    1.22    0.51
   7   2   7    0.58    0.15
   8  -2   7    2.43    0.73
  -8  -2  -7    1.95    0.52
   8   2   7    0.80    0.51
  -8   2  -7    0.90    0.55
   9  -2   7    0.09    0.44
   9  -2   7    0.24    0.42
  -9  -2  -7    0.54    0.38
   9   2   7    0.55    0.55
  -9   2  -7    0.58    0.55
  10  -2   7    4.03    0.75
 -10  -2  -7    2.01    0.76
  10  -2   7    2.63    0.98
  10   2   7    1.70    0.77
 -10   2  -7    3.10    1.04
  11  -2   7    4.81    0.91
 -11  -2  -7    5.68    1.14
  11   2   7    3.26    1.16
 -11   2  -7    5.07    1.36
  11  -3  -7   -0.35    0.72
  11  -3  -7    0.70    0.65
 -11  -3   7    0.32    0.47
 -11   3   7    2.91    0.90
  11   3  -7    0.06    0.47
  10  -3  -7    0.29    0.83
 -10  -3   7   -0.04    0.34
  10  -3  -7    0.35    0.65
 -10   3   7   -0.02    0.53
  10   3  -7   -0.22    0.41
  -9  -3   7    2.79    0.60
   9  -3  -7    1.03    0.70
   9  -3  -7    3.94    0.85
  -9   3   7    3.08    0.86
   9   3  -7    1.27    0.70
   8  -3  -7    3.01    0.72
   8  -3  -7    2.85    0.84
   8  -3  -7    4.62    0.79
  -8   3   7    4.14    0.88
   8   3  -7    3.39    0.92
   7  -3  -7   -0.06    0.39
   7  -3  -7    0.31    0.44
  -7  -3   7   -0.12    0.17
   7  -3  -7    0.66    0.41
  -7   3   7    0.17    0.33
   7   3  -7   -0.03    0.29
   6  -3  -7    3.78    0.75
   6  -3  -7    3.90    0.89
   6  -3  -7    3.31    0.65
  -6  -3   7    3.44    0.45
   6   3  -7    4.51    0.84
  -6   3   7    3.58    0.75
   5  -3  -7    0.10    0.23
  -5  -3   7    0.21    0.13
   5  -3  -7    0.28    0.30
   5  -3  -7   -0.06    0.22
  -5   3   7    0.15    0.33
   5   3  -7    0.71    0.30
   4  -3  -7   83.44    6.55
   4  -3  -7   86.53    6.46
   4  -3  -7   89.30    6.58
  -4  -3   7   83.54    6.24
  -4   3   7   79.90    6.50
   4   3  -7   83.98    6.41
   3  -3  -7    7.45    0.77
  -3  -3   7    7.06    0.59
   3  -3  -7    6.60    0.81
   3   3  -7    6.78    0.54
   3   3  -7    6.73    0.54
  -3   3   7    7.59    0.81
   2  -3  -7   42.24    3.13
   2  -3  -7   42.68    3.27
  -2  -3   7   37.40    2.99
   2   3  -7   36.17    2.98
   2   3  -7   43.10    3.00
  -2   3   7   36.98    3.14
   1  -3  -7  134.23    9.71
   1  -3  -7  133.46    9.66
  -1  -3   7  131.51    9.56
  -1   3   7  126.05    9.64
   1   3  -7  121.93    9.56
   0  -3  -7   65.52    4.72
   0  -3   7   63.06    4.74
   0   3   7   60.92    4.73
   0   3  -7   60.66    4.74
  -1  -3  -7   26.62    2.02
   1  -3   7   25.27    1.97
   1  -3   7   26.94    2.12
  -1   3  -7   23.97    2.11
   1   3   7   27.16    2.04
   2  -3   7    1.10    0.27
  -2  -3  -7    1.08    0.19
   2  -3   7    0.79    0.25
   2   3   7    0.67    0.16
   2   3   7    1.48    0.34
  -2   3  -7    0.82    0.29
  -3  -3  -7   13.21    1.05
   3  -3   7   15.15    1.21
   3  -3   7   13.05    1.23
   3   3   7   14.65    1.24
   3   3   7   11.76    1.00
  -3   3  -7   11.12    1.23
   4  -3   7    8.07    0.86
   4  -3   7    6.90    0.82
  -4  -3  -7    6.91    0.66
   4  -3   7    8.38    0.92
  -4   3  -7    7.80    0.90
   4   3   7    7.62    0.86
   5  -3   7   -0.17    0.24
   5  -3   7    0.03    0.26
   5  -3   7    0.33    0.28
  -5  -3  -7    0.00    0.12
   5   3   7    0.24    0.27
  -5   3  -7    0.59    0.35
   6  -3   7   23.45    2.01
   6  -3   7   19.76    2.03
   6  -3   7   24.61    2.13
  -6  -3  -7   20.12    1.78
  -6   3  -7   23.45    2.11
   6   3   7   20.48    2.05
  -7  -3  -7    1.91    0.40
   7  -3   7    1.82    0.53
   7  -3   7    1.27    0.56
   7  -3   7    0.97    0.52
   7   3   7    1.50    0.59
  -7   3  -7    1.69    0.55
   8  -3   7    0.30    0.36
   8  -3   7    0.40    0.54
  -8  -3  -7    0.00    0.25
   8  -3   7    0.00    0.31
   8   3   7   -0.11    0.32
  -8   3  -7   -0.52    0.39
  -9  -3  -7    3.54    0.69
   9  -3   7    4.58    0.80
   9  -3   7    3.83    1.10
  -9   3  -7    4.86    1.01
   9   3   7    3.29    1.02
  10  -3   7    0.27    0.57
 -10  -3  -7    0.79    0.65
  10  -3   7   -0.37    0.40
  10   3   7    1.59    0.78
 -10   3  -7    1.68    0.87
  10  -4  -7    0.03    0.61
 -10  -4   7    2.92    0.62
  10  -4  -7    0.98    0.68
  10   4  -7    1.05    0.65
 -10   4   7    3.21    0.97
  -9  -4   7   -0.24    0.27
   9  -4  -7   -0.17    0.49
   9  -4  -7   -0.70    0.41
  -9   4   7    0.36    0.56
   9   4  -7   -0.11    0.34
   8  -4  -7    3.01    0.86
   8  -4  -7    3.04    0.91
   8  -4  -7    1.99    0.66
  -8  -4   7    3.40    0.54
   8   4  -7    2.71    0.77
  -8   4   7    2.80    0.82
   7  -4  -7    9.36    1.34
  -7  -4   7    8.19    0.77
   7  -4  -7    4.60    1.16
   7  -4  -7    7.69    0.98
  -7   4   7    8.84    1.32
   7   4  -7    5.05    1.03
   6  -4  -7    5.18    0.94
   6  -4  -7    5.16    0.87
   6  -4  -7    6.60    1.18
  -6  -4   7    4.25    0.52
   6   4  -7    6.34    0.81
  -6   4   7    4.71    0.93
   5  -4  -7   40.07    3.33
   5  -4  -7   37.71    3.31
  -5  -4   7   36.98    2.90
   5  -4  -7   42.26    3.24
  -5   4   7   35.57    3.25
   5   4  -7   39.11    3.14
   4  -4  -7    2.77    0.62
  -4  -4   7    2.96    0.31
   4  -4  -7    2.59    0.54
   4  -4  -7    5.05    0.91
  -4   4   7    2.05    0.54
   4   4  -7    3.37    0.46
   3  -4  -7   73.44    5.76
  -3  -4   7   71.99    5.53
   3  -4  -7   78.48    5.88
   3  -4  -7   75.91    5.83
  -3   4   7   70.38    5.79
   3   4  -7   78.26    5.63
  -2  -4   7    9.05    0.82
   2  -4  -7    9.71    1.02
   2  -4  -7    9.39    0.95
   2  -4  -7   10.38    1.00
   2   4  -7    8.42    0.76
  -2   4   7    9.14    0.97
   2   4  -7   10.21    0.78
   1  -4  -7    1.85    0.44
  -1  -4   7    1.50    0.28
   1  -4  -7    1.16    0.29
   1   4  -7    1.31    0.27
   0  -4   7    9.06    0.80
   0  -4  -7    7.63    0.76
   0   4  -7    6.55    0.74
   1  -4   7    1.85    0.31
  -1  -4  -7    1.29    0.26
   1  -4   7    1.47    0.39
   1   4   7    1.27    0.26
  -1   4  -7    1.28    0.33
   2  -4   7    6.88    0.83
  -2  -4  -7    7.91    0.68
   2  -4   7    7.61    0.74
   2   4   7    7.78    0.65
  -2   4  -7    6.86    0.84
   2   4   7    8.33    0.83
   3  -4   7    2.83    0.56
  -3  -4  -7    2.82    0.31
   3  -4   7    3.44    0.60
   3  -4   7    2.16    0.54
  -3   4  -7    2.56    0.57
   3   4   7    3.55    0.62
  -4  -4  -7    3.01    0.35
   4  -4   7    4.51    0.78
   4  -4   7    3.40    0.62
   4   4   7    4.15    0.74
  -4   4  -7    3.02    0.68
  -5  -4  -7    6.04    0.60
   5  -4   7    6.40    1.02
   5  -4   7    6.43    0.84
   5  -4   7    6.78    0.85
   5   4   7    6.06    0.84
  -5   4  -7    7.31    0.93
   6  -4   7    2.22    0.67
  -6  -4  -7    3.30    0.40
   6  -4   7    1.83    0.62
   6  -4   7    2.88    0.66
  -6   4  -7    2.54    0.72
   6   4   7    1.83    0.63
  -7  -4  -7    4.17    0.58
   7  -4   7    4.49    0.84
   7  -4   7    4.78    1.03
   7  -4   7    4.07    0.90
   7   4   7    4.16    0.96
  -7   4  -7    4.04    0.86
   8  -4   7   17.41    1.59
  -8  -4  -7   16.01    1.39
   8  -4   7   10.26    1.51
   8  -4   7   15.96    1.70
   8   4   7    9.92    1.49
   9  -4   7    1.27    0.72
  -9  -4  -7    2.98    0.64
   9  -4   7    0.01    0.49
  -9   4  -7    2.86    0.95
   9   4   7    2.15    0.83
  10  -4   7    3.88    1.09
 -10  -4  -7    3.87    0.86
  10   4   7    3.04    0.96
 -10   4  -7    5.40    1.26
  10  -5  -7   -0.21    0.44
  10  -5  -7   -0.23    0.70
 -10  -5   7   -0.48    0.34
  10   5  -7    0.06    0.43
  -9  -5   7    0.04    0.29
   9  -5  -7    0.56    0.63
   9  -5  -7    0.25    0.59
  -9   5   7   -0.41    0.56
   9   5  -7   -0.03    0.43
  -8  -5   7    0.34    0.27
   8  -5  -7    0.45    0.61
   8  -5  -7   -0.01    0.59
   8  -5  -7    1.04    0.67
  -8   5   7    0.78    0.55
   8   5  -7    0.61    0.41
  -7  -5   7    9.24    0.91
   7  -5  -7    8.12    1.62
   7  -5  -7    9.82    1.51
   7  -5  -7   12.60    1.31
   7   5  -7    9.81    1.19
  -7   5   7   13.08    1.45
   6  -5  -7   14.44    1.48
   6  -5  -7   15.11    1.59
   6  -5  -7   13.89    1.61
  -6  -5   7   11.73    1.09
  -6   5   7   12.38    1.49
   6   5  -7   15.57    1.43
   5  -5  -7   30.51    2.91
   5  -5  -7   34.39    2.85
  -5  -5   7   31.75    2.47
   5  -5  -7   33.20    2.94
   5   5  -7   32.64    2.72
  -5   5   7   34.45    2.93
   4  -5  -7   48.99    4.15
  -4  -5   7   48.73    3.83
   4  -5  -7   53.35    4.27
   4  -5  -7   50.94    4.26
  -4   5   7   52.72    4.24
   4   5  -7   54.85    4.02
   3  -5  -7   21.01    1.94
  -3  -5   7   21.08    1.71
   3  -5  -7   20.92    2.01
   3  -5  -7   21.94    2.01
   3   5  -7   22.23    1.75
  -3   5   7   22.95    2.00
   2  -5  -7    5.25    0.67
  -2  -5   7    5.27    0.56
   2  -5  -7    5.12    0.71
   2  -5  -7    4.97    0.83
  -2   5   7    5.00    0.68
   1  -5  -7    0.25    0.24
   1  -5  -7    0.86    0.29
  -1  -5   7    0.78    0.24
   1  -5  -7    0.44    0.30
  -1   5   7    0.78    0.30
   0  -5   7    0.45    0.14
   0  -5   7   -0.08    0.16
   0  -5  -7    0.17    0.16
   0   5   7    0.08    0.16
   0   5  -7    0.21    0.21
   1  -5   7   31.38    2.57
   1  -5   7   32.87    2.41
  -1  -5  -7   30.58    2.45
  -1   5  -7   29.32    2.56
   1   5   7   29.90    2.41
   2  -5   7    0.37    0.28
   2  -5   7    1.12    0.30
  -2  -5  -7    0.45    0.16
  -2   5  -7    0.43    0.28
   3  -5   7    9.71    1.00
  -3  -5  -7    9.62    0.83
   3  -5   7   10.98    1.13
   3  -5   7    8.69    1.10
  -3   5  -7    9.98    1.11
   3   5   7    9.87    1.04
  -4  -5  -7   59.98    4.27
   4  -5   7   55.07    4.54
   4  -5   7   62.40    4.67
   4  -5   7   52.96    4.65
   4   5   7   55.35    4.56
  -4   5  -7   56.89    4.68
   5  -5   7    9.90    1.21
  -5  -5  -7    8.88    0.84
   5  -5   7   10.99    1.19
   5  -5   7   10.48    1.16
   5   5   7   11.06    1.16
  -5   5  -7    8.52    1.16
   6  -5   7    3.80    0.82
   6  -5   7    2.92    0.75
   6  -5   7    3.67    0.80
  -6  -5  -7    3.09    0.40
   6   5   7    2.80    0.76
  -6   5  -7    3.28    0.84
   7  -5   7    2.08    0.74
  -7  -5  -7    1.29    0.34
   7  -5   7    0.85    0.59
   7  -5   7    2.62    0.73
  -7   5  -7    1.82    0.71
   7   5   7    0.66    0.51
   8  -5   7    0.17    0.48
  -8  -5  -7    0.08    0.32
   8  -5   7    1.42    0.70
  -8   5  -7    1.52    0.75
   8   5   7    0.17    0.50
   9  -5   7   -0.02    0.55
   9  -5   7   -0.38    0.50
  -9  -5  -7    1.87    0.58
   9   5   7    1.13    0.66
  -9   5  -7    0.87    0.93
  10  -5   7    0.03    0.48
 -10  -5  -7   -0.44    0.52
  10  -5   7    0.25    0.71
 -10   5  -7    0.78    1.16
  10   5   7    0.51    0.60
   9  -6  -7   -0.04    0.66
  -9  -6   7    1.27    0.34
   9  -6  -7    0.19    0.49
   9   6  -7    0.35    0.53
   8  -6  -7    1.46    0.83
  -8  -6   7    2.60    0.40
   8  -6  -7    2.84    0.90
   8   6  -7    2.05    0.69
   7  -6  -7    2.08    0.79
  -7  -6   7    1.54    0.30
   7  -6  -7    1.04    0.65
   7  -6  -7    2.53    0.74
  -7   6   7    2.45    0.77
   7   6  -7    1.85    0.60
   6  -6  -7    0.11    0.45
   6  -6  -7    0.71    0.44
   6  -6  -7    0.00    0.42
  -6  -6   7    0.20    0.13
  -6   6   7    0.03    0.47
   6   6  -7    0.79    0.37
   5  -6  -7   -0.30    0.36
   5  -6  -7    0.18    0.44
  -5  -6   7   -0.08    0.10
   5  -6  -7    0.02    0.36
  -5   6   7   -0.48    0.28
   5   6  -7   -0.16    0.20
   4  -6  -7   -0.04    0.30
  -4  -6   7   -0.05    0.11
   4  -6  -7   -0.03    0.33
   4  -6  -7   -0.03    0.33
  -4   6   7   -0.07    0.33
   3  -6  -7   59.97    5.04
  -3  -6   7   63.88    4.71
   3  -6  -7   63.16    4.97
   3  -6  -7   62.27    5.05
  -3   6   7   60.90    4.98
   2  -6  -7    2.67    0.56
   2  -6  -7    1.85    0.51
   2  -6  -7    1.51    0.57
  -2  -6   7    2.30    0.41
   1  -6  -7    2.95    0.61
  -1  -6   7    2.75    0.35
   1  -6  -7    3.41    0.62
  -1  -6   7    3.27    0.53
   1  -6  -7    2.55    0.66
  -1   6   7    3.67    0.61
   1   6  -7    3.90    0.42
   0  -6   7   21.02    1.75
   0  -6   7   24.04    1.97
   0  -6  -7   24.74    2.02
   0  -6  -7   22.50    1.91
   0   6  -7   21.35    1.87
   0   6   7   20.94    1.86
  -1  -6  -7    1.27    0.32
   1  -6   7    2.30    0.39
   1  -6   7    1.65    0.42
  -1   6  -7    1.56    0.41
   2  -6   7    1.33    0.47
  -2  -6  -7    1.62    0.32
   2  -6   7    1.66    0.42
   2  -6   7    1.42    0.46
  -2   6  -7    1.94    0.49
   3  -6   7    6.49    0.77
  -3  -6  -7    6.08    0.61
   3  -6   7    6.93    0.88
   3  -6   7    6.31    1.00
  -3   6  -7    5.56    0.94
  -4  -6  -7    3.24    0.34
   4  -6   7    2.98    0.77
   4  -6   7    2.68    0.65
   4  -6   7    1.61    0.53
  -4   6  -7    3.03    0.73
   4   6   7    1.83    0.58
   5  -6   7   -0.06    0.40
   5  -6   7    0.30    0.33
   5  -6   7   -0.08    0.33
  -5  -6  -7    0.21    0.13
   5   6   7   -0.17    0.27
  -5   6  -7   -0.01    0.44
   6  -6   7    1.39    0.66
  -6  -6  -7    1.86    0.30
   6  -6   7    3.31    0.80
   6  -6   7    1.77    0.68
   6   6   7    1.73    0.63
  -6   6  -7    3.40    0.87
  -7  -6  -7    1.80    0.36
   7  -6   7    1.48    0.68
   7  -6   7    2.06    0.76
   7  -6   7    2.17    0.75
   7   6   7    1.00    0.56
  -7   6  -7    1.34    0.72
   8  -6   7    1.40    0.78
   8  -6   7    0.33    0.43
  -8  -6  -7   -0.26    0.28
   8  -6   7    0.31    0.61
   8   6   7    0.36    0.45
  -8   6  -7    0.34    0.92
   9  -6   7   -0.24    0.78
   9  -6   7    0.64    0.59
  -9   6  -7    2.14    1.25
   9   6   7   -0.06    0.51
   9  -7  -7    1.43    1.04
   9  -7  -7   -0.38    0.39
   9   7  -7   -0.19    0.39
   8  -7  -7    0.43    0.82
  -8  -7   7    0.20    0.17
   8  -7  -7    0.87    0.72
   8  -7  -7    0.05    0.49
   8   7  -7    0.58    0.54
   7  -7  -7   -0.19    0.61
   7  -7  -7   -0.18    0.52
  -7  -7   7    0.05    0.15
   7  -7  -7    0.34    0.57
   7   7  -7    0.20    0.36
  -6  -7   7    2.81    0.31
   6  -7  -7    1.80    0.83
   6  -7  -7    4.31    1.00
   6  -7  -7    3.38    0.87
  -6   7   7    1.96    0.66
   6   7  -7    2.62    0.64
   5  -7  -7    5.76    1.32
   5  -7  -7   11.81    1.40
  -5  -7   7    8.53    0.80
   5  -7  -7   10.75    1.23
  -5   7   7   11.30    1.30
   4  -7  -7   17.98    1.67
   4  -7  -7   11.57    1.48
   4  -7  -7   11.56    1.39
  -4  -7   7   12.64    1.09
  -4   7   7   13.28    1.47
   3  -7  -7    0.56    0.38
   3  -7  -7    0.61    0.36
  -3  -7   7    0.50    0.21
   3  -7  -7    0.46    0.39
  -3   7   7   -0.14    0.28
   2  -7  -7    1.26    0.50
   2  -7  -7    2.12    0.62
  -2  -7   7    1.11    0.34
   2  -7  -7    1.00    0.44
  -1  -7   7    7.32    0.82
  -1  -7   7    6.09    0.66
   1  -7  -7    9.21    0.94
   1  -7  -7    5.19    1.01
   1  -7  -7    7.32    0.95
   0  -7  -7    0.52    0.37
   0  -7   7    0.27    0.29
   0  -7  -7    0.12    0.30
   0  -7  -7   -0.11    0.23
   0  -7   7    0.15    0.22
   0   7  -7    0.18    0.23
   1  -7   7    0.36    0.34
  -1  -7  -7    0.31    0.23
   1  -7   7    0.26    0.23
   1  -7   7    0.14    0.28
  -1  -7  -7    0.04    0.26
  -1   7  -7    0.20    0.30
  -2  -7  -7   -0.07    0.19
   2  -7   7   -0.14    0.26
   2  -7   7   -0.06    0.28
   2  -7   7    0.05    0.24
  -2   7  -7   -0.03    0.31
   3  -7   7    3.48    0.77
  -3  -7  -7    4.25    0.49
   3  -7   7    3.65    0.78
  -3   7  -7    4.51    0.83
  -4  -7  -7    2.51    0.34
   4  -7   7    2.80    0.69
   4  -7   7    2.95    0.77
   4  -7   7    3.35    0.67
  -4   7  -7    2.50    0.71
   5  -7   7    1.24    0.67
  -5  -7  -7    0.56    0.18
   5  -7   7    1.08    0.47
   5  -7   7   -0.13    0.40
   5   7   7    0.42    0.41
   6  -7   7    0.43    0.63
  -6  -7  -7    0.51    0.19
   6  -7   7   -0.02    0.49
   6  -7   7    0.81    0.52
  -6   7  -7    0.47    0.62
   6   7   7    0.41    0.44
  -7  -7  -7    0.01    0.22
   7  -7   7    0.52    0.51
   7  -7   7   -0.47    0.73
   7  -7   7   -0.26    0.50
   7   7   7    0.16    0.39
  -7   7  -7    0.49    0.97
  -8  -7  -7    0.16    0.28
   8  -7   7    0.69    0.56
   8  -7   7    0.47    0.61
   8   7   7    0.50    0.41
   8  -8  -7    2.80    1.05
   8  -8  -7   -0.17    0.92
   8   8  -7   -0.43    0.35
   7  -8  -7    0.61    0.73
   7  -8  -7    0.84    0.80
   7  -8  -7   -0.02    0.56
   7   8  -7   -0.24    0.29
   6  -8  -7    0.13    0.65
   6  -8  -7   -0.91    0.60
   6  -8  -7   -0.05    0.50
  -6  -8   7    0.11    0.13
   6   8  -7   -0.31    0.28
   5  -8  -7    0.46    0.47
  -5  -8   7    1.37    0.24
   5  -8  -7    1.16    0.69
   5  -8  -7    1.35    0.74
  -4  -8   7    1.23    0.31
   4  -8  -7    1.61    0.68
   4  -8  -7    1.19    0.68
   4  -8  -7    1.55    0.58
   3  -8  -7    1.32    0.73
  -3  -8   7    0.83    0.31
   3  -8  -7    1.99    0.65
   3  -8  -7    1.43    0.53
   2  -8  -7    1.41    0.62
   2  -8  -7    1.04    0.43
  -2  -8   7    1.60    0.45
  -2  -8   7    1.21    0.43
   2  -8  -7    1.81    0.59
  -2  -8   7    0.91    0.33
   1  -8  -7    9.31    1.20
   1  -8  -7    8.66    1.09
  -1  -8   7    8.57    1.03
   1  -8  -7    9.07    1.17
  -1  -8   7   10.81    1.17
  -1  -8   7    9.02    0.88
   0  -8   7   39.97    3.10
   0  -8  -7   37.80    3.14
   0  -8  -7   35.21    3.18
   0  -8   7   37.51    3.13
   0  -8  -7   39.19    3.06
   0  -8   7   30.85    2.84
  -1  -8  -7    0.60    0.31
   1  -8   7    0.44    0.38
   1  -8   7    0.63    0.49
   1  -8   7    0.40    0.32
  -2  -8  -7    0.21    0.24
   2  -8   7   -0.42    0.31
  -2  -8  -7   -0.25    0.26
   2  -8   7    0.01    0.29
   2  -8   7    0.13    0.32
  -2   8  -7    0.22    0.39
  -3  -8  -7    0.99    0.27
   3  -8   7    0.83    0.61
   3  -8   7    0.00    0.34
   3  -8   7    0.83    0.45
  -3  -8  -7    0.62    0.30
  -3   8  -7    1.58    0.59
   4  -8   7    0.25    0.51
   4  -8   7    0.24    0.47
   4  -8   7    0.61    0.48
  -4  -8  -7    0.76    0.20
  -4  -8  -7    0.51    0.30
  -4   8  -7    1.94    0.82
  -5  -8  -7    1.45    0.25
  -5  -8  -7    1.60    0.39
   5  -8   7    1.33    0.62
   5  -8   7    1.71    0.67
   5  -8   7    2.16    0.75
   6  -8   7    0.86    0.80
   6  -8   7    0.14    0.50
   6  -8   7   -0.12    0.51
  -6  -8  -7    0.68    0.21
  -7  -8  -7    6.01    0.60
   7  -8   7    5.42    1.41
  -7  -8  -7    7.00    0.61
   7   8   7    4.81    1.17
  -6  -9   7    1.22    0.28
   6  -9  -7    1.26    0.82
   6  -9  -7    0.28    0.87
  -6  -9   7    0.64    0.16
   6  -9  -7   -0.07    0.58
  -5  -9   7   -0.01    0.16
   5  -9  -7   -0.26    0.61
  -5  -9   7    0.02    0.29
   5  -9  -7   -0.03    0.42
   5  -9  -7    0.38    0.68
  -4  -9   7    0.36    0.22
   4  -9  -7    0.82    0.58
  -4  -9   7    0.10    0.32
   4  -9  -7    0.24    0.59
   4  -9  -7    0.17    0.55
  -3  -9   7   -0.24    0.22
  -3  -9   7   -0.24    0.32
   3  -9  -7    0.12    0.42
  -3  -9   7    0.28    0.30
   3  -9  -7    0.06    0.42
   3  -9  -7    0.20    0.50
   2  -9  -7    1.53    0.59
  -2  -9   7    1.23    0.46
  -2  -9   7    0.92    0.39
   2  -9  -7    1.03    0.50
  -2  -9   7    0.56    0.33
  -1  -9   7    2.37    0.66
   1  -9  -7    3.67    0.74
  -1  -9   7    2.86    0.61
   1  -9  -7    2.13    0.76
   1  -9  -7    1.76    0.63
  -1  -9   7    2.78    0.54
   0  -9  -7    1.76    0.55
   0  -9  -7    2.11    0.55
   0  -9   7    1.45    0.41
   0  -9   7    1.52    0.51
   0  -9   7    1.68    0.56
   0  -9  -7    1.44    0.65
  -1  -9  -7    0.94    0.42
   1  -9   7    0.83    0.45
   1  -9   7    0.55    0.38
  -1  -9  -7    0.77    0.42
   1  -9   7    1.04    0.60
  -1  -9  -7    0.44    0.50
   2  -9   7    0.06    0.36
  -2  -9  -7    0.54    0.50
   2  -9   7   -0.01    0.49
  -2  -9  -7   -0.11    0.34
   3  -9   7    1.72    0.78
   3  -9   7    2.14    0.59
  -3  -9  -7    2.85    0.48
   3  -9   7    2.69    0.74
  -3  -9  -7    2.85    0.57
   4  -9   7   -0.08    0.45
  -4  -9  -7   -0.25    0.20
  -4  -9  -7   -0.16    0.27
   4  -9   7    0.16    0.41
   4  -9   7    0.15    0.63
   5  -9   7    0.33    0.59
  -5  -9  -7    0.69    0.33
  -5  -9  -7    0.52    0.20
   5  -9   7    1.04    1.02
   5  -9   7    0.37    0.57
   6  -9   7    1.88    1.08
   6  -9   7    0.34    0.64
   6  -9   7    0.31    0.56
  -6  -9  -7    0.22    0.27
   5 -10  -7    0.04    0.60
   5 -10  -7    0.65    0.81
  -5 -10   7   -0.35    0.36
   5 -10  -7   -1.19    0.93
  -4 -10   7   -0.09    0.46
   4 -10  -7   -1.35    0.65
   4 -10  -7    0.62    0.72
  -4 -10   7    0.85    0.39
   4 -10  -7    0.36    0.55
  -4 -10   7    0.60    0.32
   3 -10  -7    2.95    0.88
  -3 -10   7    2.75    0.55
   3 -10  -7    2.46    0.89
   3 -10  -7    1.61    0.80
  -3 -10   7    1.97    0.59
  -3 -10   7    2.06    0.53
   2 -10  -7    0.94    0.52
  -2 -10   7    1.59    0.64
  -2 -10   7    2.76    0.52
   2 -10  -7    1.67    0.65
  -2 -10   7    1.94    0.49
  -1 -10   7   -0.14    0.52
   1 -10  -7   -0.13    0.38
   1 -10  -7    0.91    0.56
   1 -10  -7    0.36    0.54
  -1 -10   7    0.35    0.39
  -1 -10   7    0.60    0.41
   0 -10  -7   -0.13    0.38
   0 -10   7    0.56    0.41
   0 -10  -7    1.04    0.50
   0 -10   7    1.68    0.52
   0 -10   7    0.53    0.64
   0 -10  -7    0.26    0.48
   1 -10   7    0.14    0.58
  -1 -10  -7    0.70    0.49
   1 -10   7    0.66    0.43
  -1 -10  -7    0.93    0.47
  -1 -10  -7    1.23    0.51
   1 -10   7    0.74    0.46
  -2 -10  -7    0.41    0.37
   2 -10   7   -0.33    0.64
  -2 -10  -7   -0.10    0.42
   2 -10   7   -0.05    0.47
   2 -10   7    0.28    0.43
  -2 -10  -7    0.28    0.47
   3 -10   7    0.12    0.48
  -3 -10  -7   -0.15    0.37
   3 -10   7   -1.50    0.78
   3 -10   7    0.42    0.60
  -3 -10  -7    0.10    0.31
   4 -10   7    0.47    0.55
   4 -10   7    1.33    1.03
  -4 -10  -7    0.24    0.29
   4 -10   7    2.37    0.74
  -1 -11   7    0.67    0.47
   1 -11  -7   -0.88    0.65
   1 -11  -7    0.59    0.72
   1 -11  -7   -0.54    0.50
   0 -11  -7   -0.38    0.58
   0 -11   7   -0.05    0.75
   0 -11  -7   -0.12    0.48
   0 -11   7    0.77    0.56
   0 -11  -7    0.37    0.62
  -1 -11  -7   -0.11    0.46
  11   0  -8    0.52    0.48
  11   0  -8    0.86    0.72
 -11   0   8    1.15    0.57
 -10   0   8    8.81    1.34
  10   0  -8   10.40    1.11
  10   0  -8    5.70    1.42
   9   0  -8    1.37    0.71
   9   0  -8    2.37    0.39
  -9   0   8    0.55    0.42
   9   0  -8    1.08    0.36
   8   0  -8   16.52    1.56
   8   0  -8   17.98    1.45
   8   0  -8   14.84    1.83
  -8   0   8   16.82    1.67
   7   0  -8   18.69    2.04
  -7   0   8   20.86    1.90
   7   0  -8   18.98    1.81
   7   0  -8   23.15    1.73
  -6   0   8   66.70    5.40
   6   0  -8   71.24    5.26
   6   0  -8   75.21    5.64
   6   0  -8   66.40    5.38
   5   0  -8    6.86    0.83
   5   0  -8   10.80    1.06
   5   0  -8    8.14    0.76
  -5   0   8    8.36    0.85
   4   0  -8  226.82   16.61
   4   0  -8  232.10   16.38
   4   0  -8  209.48   16.57
   3   0  -8   86.19    6.54
  -3   0   8   82.70    6.59
   3   0  -8   96.33    6.71
   2   0  -8    6.33    0.61
  -2   0   8    6.09    0.56
   2   0  -8    5.10    0.52
   1   0  -8  104.71    8.35
  -1   0   8  117.21    8.35
   1   0  -8  117.23    8.34
   0   0   8    0.63    0.15
   0   0  -8    0.42    0.13
   1   0   8  406.17   29.68
   2   0   8   18.56    1.53
   2   0   8   20.80    1.59
  -2   0  -8   18.51    1.63
  -3   0  -8  487.75   38.31
   3   0   8  560.30   38.39
   4   0   8    2.04    0.48
   5   0   8   32.27    2.58
  -5   0  -8   32.02    2.69
   5   0   8   33.22    2.70
   5   0   8   34.34    2.80
   6   0   8    0.07    0.16
  -6   0  -8    0.17    0.24
   6   0   8    0.42    0.22
   6   0   8    0.29    0.29
   7   0   8    1.00    0.37
  -7   0  -8    0.66    0.36
   7   0   8    1.12    0.51
   7   0   8    0.71    0.26
   8   0   8   59.72    5.12
  -8   0  -8   62.80    5.01
   8   0   8   55.12    4.93
   8   0   8   66.97    4.74
   9   0   8   16.32    1.36
  -9   0  -8   13.98    1.65
   9   0   8   13.72    1.74
  10   0   8    2.50    0.97
 -10   0  -8    3.25    0.90
  10   0   8    3.66    0.54
  11   0   8    5.59    0.73
 -11   0  -8    5.94    1.30
  11   0   8    2.72    1.04
  11  -1  -8    0.40    0.50
 -11  -1   8    1.40    0.61
 -11   1   8    0.67    0.67
  11   1  -8   -0.10    0.52
 -10  -1   8    0.11    0.42
  10  -1  -8   -0.03    0.44
  10  -1  -8   -0.41    0.42
  10   1  -8    0.27    0.45
  10   1  -8    0.16    0.24
 -10   1   8   -0.37    0.41
   9  -1  -8    3.72    0.61
   9  -1  -8    3.03    0.67
   9  -1  -8    3.55    1.07
  -9  -1   8    3.80    0.76
   9   1  -8    2.43    0.97
   9   1  -8    4.02    0.43
  -9   1   8    2.78    0.84
   9   1  -8    3.70    0.52
   8  -1  -8    4.54    1.09
   8  -1  -8    4.59    0.84
  -8  -1   8    5.28    0.87
   8  -1  -8    6.69    0.72
   8   1  -8    6.42    0.58
   8   1  -8    3.61    0.98
   8   1  -8    5.80    0.65
  -8   1   8    5.77    0.99
   7  -1  -8    1.58    0.47
   7  -1  -8    1.27    0.60
   7  -1  -8    1.48    0.36
  -7  -1   8    1.27    0.38
  -7   1   8    0.96    0.42
   7   1  -8    1.43    0.35
   7   1  -8    1.95    0.28
   7   1  -8    1.12    0.55
  -6  -1   8    9.06    0.91
   6  -1  -8    9.34    0.89
   6  -1  -8    6.72    1.04
  -6   1   8    8.18    0.97
   6   1  -8    6.47    0.99
   6   1  -8    8.00    0.85
   6   1  -8   10.97    0.79
   5  -1  -8   17.23    1.73
  -5  -1   8   17.52    1.54
   5  -1  -8   18.92    1.66
   5  -1  -8   21.63    1.58
  -5   1   8   18.04    1.64
   5   1  -8   15.89    1.52
   5   1  -8   18.17    1.72
  -4  -1   8   89.26    6.91
   4  -1  -8   96.89    7.12
   4  -1  -8   92.84    6.94
   4  -1  -8   90.14    7.05
  -4   1   8   89.40    7.01
   4   1  -8   96.05    7.08
   4   1  -8   90.36    6.94
   4   1  -8   95.98    6.85
  -3  -1   8   92.59    7.06
   3  -1  -8   95.61    7.21
   3  -1  -8   96.06    7.10
   3   1  -8  101.27    7.19
   3   1  -8   96.93    7.03
  -3   1   8   88.60    7.14
   2  -1  -8  106.90    7.99
   2  -1  -8  113.70    7.93
  -2  -1   8  108.93    7.88
   2   1  -8  110.24    7.88
  -2   1   8   98.41    7.94
   2   1  -8  101.88    7.93
  -1  -1   8    0.43    0.13
   1  -1  -8    0.26    0.17
   1  -1  -8    0.71    0.17
   1   1  -8    0.56    0.15
  -1   1   8    0.29    0.13
   1   1  -8    0.26    0.11
   0  -1  -8    4.19    0.39
   0  -1   8    3.29    0.37
   0   1  -8    3.87    0.41
   0   1   8    3.97    0.40
   1  -1   8  448.25   32.71
  -2  -1  -8   54.04    4.08
   2  -1   8   55.36    4.12
   2  -1   8   51.41    4.10
   2   1   8   53.18    4.13
  -2   1  -8   56.05    4.17
   2   1   8   55.48    4.10
  -3  -1  -8    3.43    0.41
   3  -1   8    3.34    0.42
   3  -1   8    3.66    0.46
   3   1   8    4.04    0.49
  -3   1  -8    3.42    0.47
   3   1   8    3.22    0.36
  -4  -1  -8   13.68    1.26
   4  -1   8   15.93    1.31
   4   1   8   15.55    1.19
  -4   1  -8   13.70    1.33
   4   1   8   14.12    1.37
  -5  -1  -8   31.27    2.51
   5  -1   8   31.83    2.51
   5  -1   8   30.97    2.64
   5   1   8   31.01    2.66
   5   1   8   28.71    2.49
   5   1   8   33.41    2.40
  -5   1  -8   28.63    2.58
   6  -1   8   54.10    4.57
  -6  -1  -8   57.74    4.45
   6  -1   8   55.61    4.52
   6   1   8   57.12    4.38
   6   1   8   53.32    4.57
  -6   1  -8   53.87    4.52
   6   1   8   61.81    4.27
   7  -1   8    0.28    0.34
  -7  -1  -8   -0.16    0.26
   7  -1   8    0.15    0.31
   7  -1   8    0.05    0.23
  -7   1  -8    0.16    0.29
   7   1   8    0.05    0.40
   7   1   8   -0.04    0.21
   7   1   8    0.07    0.15
   8  -1   8    2.18    0.71
   8  -1   8    2.60    0.61
   8  -1   8    1.78    0.41
  -8  -1  -8    1.36    0.48
   8   1   8    1.60    0.69
  -8   1  -8    2.39    0.63
   8   1   8    2.51    0.35
   9  -1   8    6.73    1.42
   9  -1   8    9.25    0.96
  -9  -1  -8    8.19    1.09
   9   1   8    8.80    0.77
  -9   1  -8    7.15    1.24
   9   1   8    6.38    1.33
  10  -1   8   -0.31    0.39
 -10  -1  -8    1.04    0.69
  10  -1   8   -0.10    0.37
 -10   1  -8    0.00    0.63
  10   1   8    0.06    0.21
  10   1   8    0.20    0.47
  11  -1   8    0.22    0.59
  11  -1   8    0.40    0.52
 -11  -1  -8    0.38    0.83
  11   1   8   -0.09    0.39
 -11   1  -8    0.67    0.94
  11  -2  -8    1.25    0.74
  11  -2  -8    0.33    0.55
 -11   2   8    0.14    0.60
  11   2  -8   -0.04    0.56
  10  -2  -8   -0.03    0.52
 -10  -2   8    0.12    0.40
  10  -2  -8   -0.38    0.49
 -10   2   8    0.37    0.57
  10   2  -8    0.12    0.51
   9  -2  -8    6.57    1.41
  -9  -2   8    8.49    1.03
   9  -2  -8    8.31    1.09
  -9   2   8    7.88    1.47
  -8  -2   8    1.17    0.42
   8  -2  -8    1.27    0.40
   8  -2  -8    0.25    0.48
  -8   2   8    1.28    0.54
   8   2  -8    0.69    0.51
   7  -2  -8   21.17    1.79
   7  -2  -8   19.63    1.89
   7  -2  -8   18.68    2.02
  -7  -2   8   16.90    1.71
  -7   2   8   20.83    1.94
   7   2  -8   20.39    1.51
   7   2  -8   21.41    2.01
  -6  -2   8   21.03    1.73
   6  -2  -8   21.53    1.81
   6  -2  -8   21.10    1.92
   6   2  -8   19.95    1.56
   6   2  -8   19.07    1.89
   6   2  -8   21.10    1.61
  -6   2   8   18.34    1.87
   5  -2  -8    1.26    0.36
   5  -2  -8    0.63    0.42
  -5  -2   8    1.19    0.25
   5  -2  -8    0.58    0.31
  -5   2   8    0.84    0.33
   5   2  -8    0.31    0.28
   5   2  -8    1.27    0.22
   4  -2  -8   36.58    2.92
  -4  -2   8   37.85    2.70
   4  -2  -8   32.22    2.89
   4  -2  -8   37.02    2.81
   4   2  -8   33.33    2.68
   4   2  -8   34.76    2.64
   4   2  -8   33.60    2.83
  -4   2   8   34.19    2.86
   3  -2  -8   64.53    5.42
   3  -2  -8   72.42    5.37
   3  -2  -8   74.36    5.27
  -3   2   8   69.60    5.31
   3   2  -8   65.32    5.23
   3   2  -8   68.38    5.13
   2  -2  -8  137.42    9.97
   2  -2  -8  143.87   10.04
  -2  -2   8  136.13    9.87
  -2   2   8  129.30    9.99
   2   2  -8  132.71    9.90
   2   2  -8  126.33    9.88
   1  -2  -8   45.62    3.21
  -1  -2   8   38.64    3.09
   1  -2  -8   40.38    3.13
   1   2  -8   45.30    3.05
   1   2  -8   38.20    3.11
  -1   2   8   37.14    3.15
   0  -2  -8    1.04    0.20
   0  -2   8    1.09    0.22
   0   2   8    0.92    0.20
   0   2  -8    1.44    0.27
  -1  -2  -8    3.37    0.33
   1  -2   8    3.01    0.38
   1  -2   8    2.54    0.29
   1   2   8    3.42    0.40
  -1   2  -8    2.81    0.40
   1   2   8    3.54    0.35
   2  -2   8   21.99    1.94
   2  -2   8   26.00    1.92
  -2  -2  -8   25.06    1.87
   2   2   8   23.19    1.86
  -2   2  -8   22.78    1.99
   2   2   8   24.72    1.96
   3  -2   8    2.94    0.48
  -3  -2  -8    2.58    0.32
   3  -2   8    3.06    0.42
   3   2   8    2.39    0.29
   3   2   8    3.32    0.44
  -3   2  -8    2.85    0.52
   4  -2   8   13.53    1.30
   4  -2   8   13.96    1.28
  -4  -2  -8   13.34    1.17
  -4   2  -8   12.68    1.32
   4   2   8   13.72    1.18
   4   2   8   15.08    1.11
   4   2   8   14.15    1.34
   5  -2   8   21.43    1.88
  -5  -2  -8   19.22    1.67
   5  -2   8   20.71    1.77
   5  -2   8   19.56    1.84
  -5   2  -8   20.14    1.86
   5   2   8   19.96    1.63
   5   2   8   20.36    1.56
   5   2   8   20.12    1.88
   6  -2   8    5.35    0.95
   6  -2   8    3.69    0.73
  -6  -2  -8    2.90    0.54
   6  -2   8    3.79    0.66
   6   2   8    3.21    0.42
   6   2   8    3.48    0.80
   6   2   8    3.59    0.36
  -6   2  -8    4.47    0.81
   7  -2   8   31.30    2.51
   7  -2   8   29.01    2.60
   7  -2   8   24.68    2.60
  -7  -2  -8   31.40    2.49
  -7   2  -8   31.43    2.69
   7   2   8   25.37    2.62
   7   2   8   29.86    2.24
  -8  -2  -8    0.42    0.36
   8  -2   8    1.54    0.65
   8  -2   8    0.65    0.53
  -8   2  -8    0.69    0.49
   8   2   8    0.80    0.11
   8   2   8    2.18    1.25
   8   2   8    0.70    0.11
  -9  -2  -8    2.26    0.64
   9  -2   8    1.70    0.77
   9  -2   8    2.41    0.54
  -9   2  -8    1.46    0.70
   9   2   8    1.55    0.70
  10  -2   8    1.72    0.50
  10  -2   8    0.81    0.62
 -10  -2  -8    2.39    0.76
 -10   2  -8    1.63    0.79
  10   2   8    0.68    0.52
  11  -2   8   -0.64    0.62
  11  -2   8   -0.04    0.53
 -11  -2  -8    0.64    0.82
  11   2   8   -0.10    0.55
 -11   2  -8   -1.84    1.00
 -11  -3   8    0.83    0.50
  11  -3  -8    1.23    0.78
  11  -3  -8   -0.17    0.49
  11   3  -8    0.29    0.59
 -11   3   8    0.85    0.67
  10  -3  -8    0.14    0.64
 -10  -3   8    0.66    0.40
  10   3  -8    0.04    0.53
 -10   3   8    0.62    0.66
   9  -3  -8    0.07    0.49
  -9  -3   8    0.06    0.30
   9  -3  -8   -0.49    0.43
  -9   3   8   -0.54    0.40
   9   3  -8    0.13    0.50
   8  -3  -8    2.90    1.50
   8  -3  -8    4.01    0.80
   8  -3  -8    3.29    0.80
  -8  -3   8    3.53    0.70
  -8   3   8    3.95    0.87
   8   3  -8    3.89    0.88
  -7  -3   8    9.66    1.02
   7  -3  -8   11.10    1.27
   7  -3  -8   13.89    1.25
   7  -3  -8   10.00    1.35
  -7   3   8   12.09    1.32
   7   3  -8    8.94    1.18
   6  -3  -8    6.38    1.02
  -6  -3   8    6.46    0.66
   6  -3  -8    4.48    1.06
   6  -3  -8    7.85    0.87
   6   3  -8    5.33    0.98
  -6   3   8    7.33    0.94
   5  -3  -8   25.29    2.06
   5  -3  -8   21.17    2.14
   5  -3  -8   21.88    2.13
  -5  -3   8   23.17    1.85
   5   3  -8   24.86    2.06
   4  -3  -8   -0.01    0.18
   4  -3  -8    0.17    0.29
  -4  -3   8    0.10    0.07
   4  -3  -8    0.11    0.27
   4   3  -8    0.00    0.19
  -4   3   8    0.07    0.19
   3  -3  -8   25.99    2.25
  -3  -3   8   25.63    1.99
   3  -3  -8   31.00    2.29
   3  -3  -8   24.40    2.14
  -3   3   8   23.10    2.18
   3   3  -8   23.05    1.97
   3   3  -8   30.24    2.10
  -2  -3   8   10.87    0.86
   2  -3  -8    9.87    1.01
   2  -3  -8    9.77    0.96
   2   3  -8    9.09    0.84
   2   3  -8   10.48    0.87
  -2   3   8   11.43    1.03
  -1  -3   8   90.22    6.98
   1  -3  -8  101.27    7.11
   1  -3  -8   96.96    7.04
   1   3  -8   90.37    6.99
  -1   3   8   91.07    7.06
   0  -3  -8  150.92   10.62
   0  -3   8  144.32   10.64
   0   3  -8  141.39   10.66
   0   3   8  137.38   10.71
   1  -3   8   32.92    2.32
   1  -3   8   32.45    2.48
  -1  -3  -8   30.93    2.38
   1   3   8   28.75    2.41
  -1   3  -8   29.05    2.49
   2  -3   8   74.38    5.41
   2  -3   8   73.33    5.30
  -2  -3  -8   71.31    5.25
   2   3   8   67.83    5.26
  -2   3  -8   66.62    5.42
   2   3   8   69.87    5.38
   3  -3   8    2.78    0.50
   3  -3   8    2.26    0.44
  -3  -3  -8    1.98    0.26
   3   3   8    2.20    0.47
  -3   3  -8    1.71    0.45
   3   3   8    2.00    0.24
  -4  -3  -8   20.32    1.66
   4  -3   8   23.80    1.89
   4  -3   8   20.14    1.91
   4  -3   8   22.58    1.87
   4   3   8   20.01    1.57
  -4   3  -8   19.47    1.89
   4   3   8   20.44    1.58
   4   3   8   22.75    1.90
   5  -3   8   37.94    3.16
  -5  -3  -8   34.08    2.85
   5  -3   8   36.50    3.08
   5  -3   8   41.11    3.09
   5   3   8   36.34    3.11
  -5   3  -8   36.70    3.14
   6  -3   8    1.46    0.48
   6  -3   8    2.65    0.66
   6  -3   8    5.26    0.93
  -6  -3  -8    2.03    0.41
   6   3   8    4.94    0.92
  -6   3  -8    1.87    0.62
   7  -3   8    5.58    1.15
   7  -3   8    9.84    1.16
   7  -3   8    8.58    1.00
  -7  -3  -8    6.89    0.82
  -7   3  -8    7.94    1.24
   7   3   8    5.34    1.12
   8  -3   8    0.19    0.32
  -8  -3  -8    0.23    0.36
   8  -3   8   -0.53    0.42
   8  -3   8    0.45    0.45
  -8   3  -8   -0.10    0.51
   8   3   8    0.39    0.51
  -9  -3  -8   -0.11    0.39
   9  -3   8    0.27    0.42
   9  -3   8   -0.02    0.45
  -9   3  -8    0.46    0.66
   9   3   8    0.23    0.54
 -10  -3  -8    3.08    0.76
  10  -3   8    2.14    0.89
 -10   3  -8    2.92    0.99
  10   3   8    1.52    0.80
  10  -4  -8    0.26    0.57
  10  -4  -8    0.05    0.57
 -10  -4   8    0.11    0.40
  10   4  -8    0.24    0.51
 -10   4   8    0.61    0.78
   9  -4  -8    3.44    1.04
   9  -4  -8    0.81    0.58
  -9  -4   8    5.45    0.67
   9   4  -8    2.54    0.78
  -9   4   8    4.57    1.06
  -8  -4   8    2.07    0.44
   8  -4  -8    0.93    0.62
   8  -4  -8    1.42    0.55
  -8   4   8    1.38    0.65
   8   4  -8    0.68    0.47
   7  -4  -8    0.19    0.35
  -7  -4   8    0.44    0.21
   7  -4  -8    0.21    0.38
   7  -4  -8    0.57    0.59
  -7   4   8    0.43    0.45
   7   4  -8    0.08    0.37
  -6  -4   8    2.46    0.41
   6  -4  -8    5.01    0.79
   6  -4  -8    3.72    0.92
   6  -4  -8    3.65    0.82
   6   4  -8    4.49    0.81
  -6   4   8    2.98    0.70
   5  -4  -8    3.91    0.78
  -5  -4   8    2.41    0.30
   5  -4  -8    1.68    0.60
   5  -4  -8    2.67    0.59
   5   4  -8    2.13    0.51
  -5   4   8    2.05    0.60
   4  -4  -8   -0.02    0.24
  -4  -4   8    0.17    0.10
   4  -4  -8    0.47    0.28
   4  -4  -8    0.55    0.40
   4   4  -8    0.35    0.26
  -4   4   8    0.49    0.27
   3  -4  -8    5.38    0.69
   3  -4  -8    5.57    0.75
   3  -4  -8    5.79    0.78
  -3  -4   8    5.96    0.53
  -3   4   8    4.31    0.77
   3   4  -8    5.84    0.59
  -2  -4   8    7.87    0.69
   2  -4  -8    6.53    0.81
   2  -4  -8    8.93    0.84
   2   4  -8    6.39    0.61
   2   4  -8    7.75    0.66
  -2   4   8    7.67    0.83
   1  -4  -8   11.52    1.08
   1  -4  -8   13.43    1.16
  -1  -4   8   10.90    1.02
   1   4  -8   11.28    1.03
   0  -4  -8  102.71    7.37
   0  -4   8  105.12    7.41
   0   4   8   96.03    7.38
   0   4  -8   89.64    7.38
   1  -4   8   18.67    1.34
  -1  -4  -8   17.36    1.41
   1  -4   8   17.58    1.52
  -1   4  -8   16.09    1.51
   1   4   8   15.51    1.41
   2  -4   8   11.23    0.92
  -2  -4  -8   10.09    0.87
   2   4   8    9.27    0.85
   2   4   8   11.24    1.03
  -2   4  -8    9.02    1.03
   3  -4   8    0.10    0.19
   3  -4   8    0.40    0.24
  -3  -4  -8    0.05    0.08
  -3   4  -8    0.25    0.24
   3   4   8    0.15    0.25
   4  -4   8    0.63    0.34
  -4  -4  -8    0.34    0.14
   4  -4   8    0.10    0.28
  -4   4  -8    0.04    0.28
   4   4   8    0.78    0.36
   5  -4   8    7.73    0.92
   5  -4   8    6.81    0.95
   5  -4   8    8.34    0.97
  -5  -4  -8    6.85    0.69
  -5   4  -8    7.10    0.98
   5   4   8    8.60    0.98
   6  -4   8    1.13    0.53
   6  -4   8    2.13    0.62
  -6  -4  -8    1.88    0.36
   6  -4   8    1.39    0.49
   6   4   8    2.03    0.65
  -6   4  -8    1.11    0.53
   7  -4   8    8.88    1.24
   7  -4   8   11.05    1.23
   7  -4   8    9.89    1.30
  -7   4  -8   10.38    1.34
   7   4   8    9.13    1.21
   8  -4   8   -0.13    0.42
  -8  -4  -8    0.07    0.32
   8  -4   8    0.10    0.43
   8  -4   8   -0.41    0.60
   8   4   8    0.46    0.50
  -8   4  -8    0.42    0.57
   9  -4   8    0.33    0.54
   9  -4   8   -0.04    0.48
  -9  -4  -8   -0.37    0.41
   9   4   8    0.04    0.30
  -9   4  -8    1.05    0.85
  10  -4   8   -0.40    0.49
 -10  -4  -8    1.96    0.73
  10  -4   8    0.41    0.63
 -10   4  -8    0.80    0.96
  10   4   8    1.36    0.77
  10  -5  -8    0.37    0.91
 -10  -5   8    1.74    0.75
  10  -5  -8    0.94    0.71
  10   5  -8    1.18    0.61
 -10   5   8    1.30    0.88
   9  -5  -8    0.28    0.60
  -9  -5   8    1.83    0.47
   9  -5  -8    1.33    0.71
   9   5  -8    0.59    0.47
  -9   5   8    3.11    0.97
   8  -5  -8    0.62    0.54
   8  -5  -8    0.24    0.48
  -8  -5   8    0.31    0.25
   8   5  -8    0.03    0.35
  -8   5   8    0.00    0.58
   7  -5  -8    1.53    0.68
   7  -5  -8    1.50    0.52
   7   5  -8    0.34    0.41
  -7   5   8    1.44    0.60
   6  -5  -8    3.98    0.85
   6  -5  -8    1.94    0.75
  -6  -5   8    3.76    0.40
   6  -5  -8    4.24    0.79
  -6   5   8    4.26    0.87
   6   5  -8    2.16    0.62
   5  -5  -8   35.91    2.96
  -5  -5   8   33.02    2.59
   5  -5  -8   30.88    3.02
   5  -5  -8   37.30    3.11
  -5   5   8   34.33    3.02
   5   5  -8   35.08    2.82
   4  -5  -8    4.11    0.81
  -4  -5   8    2.78    0.34
   4  -5  -8    2.39    0.60
   4  -5  -8    3.19    0.83
   4   5  -8    3.72    0.59
  -4   5   8    2.86    0.65
  -3  -5   8    0.02    0.11
   3  -5  -8    0.23    0.27
   3  -5  -8   -0.12    0.23
   3  -5  -8   -0.23    0.19
  -3   5   8    0.24    0.28
   3   5  -8   -0.05    0.15
   2  -5  -8    0.64    0.28
   2  -5  -8    0.39    0.25
   2  -5  -8    1.15    0.43
  -2  -5   8    1.04    0.24
  -2   5   8    0.98    0.35
  -1  -5   8    9.93    0.76
  -1  -5   8    9.64    0.93
   1  -5  -8   10.96    1.07
   1  -5  -8    9.72    0.97
   1   5  -8    8.46    0.88
  -1   5   8    9.57    1.00
   0  -5  -8    0.90    0.28
   0  -5   8    1.06    0.28
   0   5   8    0.83    0.27
   0   5  -8    0.89    0.28
  -1  -5  -8    8.82    0.78
   1  -5   8    8.31    0.87
  -1   5  -8    6.05    0.82
   1   5   8    7.64    0.75
   2  -5   8    0.81    0.26
   2  -5   8    0.86    0.33
  -2  -5  -8    0.73    0.20
  -2   5  -8    0.73    0.33
   3  -5   8   11.69    1.24
   3  -5   8   12.62    1.21
   3  -5   8    9.56    1.02
  -3  -5  -8   11.06    0.90
  -3   5  -8   10.65    1.19
   3   5   8    9.02    1.07
   4  -5   8   11.15    1.24
  -4  -5  -8   10.47    0.91
   4  -5   8    9.57    1.23
   4  -5   8   11.97    1.17
  -4   5  -8    9.66    1.24
   4   5   8   11.94    1.21
  -5  -5  -8    3.16    0.40
   5  -5   8    2.83    0.72
   5  -5   8    2.68    0.67
   5  -5   8    3.96    0.76
   5   5   8    3.20    0.73
  -5   5  -8    4.85    0.91
   6  -5   8    0.69    0.33
   6  -5   8    0.87    0.45
   6  -5   8    0.38    0.46
  -6  -5  -8    0.27    0.18
   6   5   8    0.32    0.36
  -6   5  -8    0.36    0.45
   7  -5   8    0.57    0.50
  -7  -5  -8    0.21    0.21
   7  -5   8   -0.20    0.34
   7  -5   8    0.67    0.52
   7   5   8    0.43    0.37
  -7   5  -8   -0.20    0.48
  -8  -5  -8    3.48    0.59
   8  -5   8    2.58    0.90
   8  -5   8    1.67    0.80
  -8   5  -8    4.00    1.06
   8   5   8    1.95    0.71
   9  -5   8    0.85    0.58
   9  -5   8    0.25    0.49
  -9  -5  -8    2.32    0.63
  -9   5  -8    2.39    1.16
   9   5   8    1.98    0.72
  10  -5   8   -0.26    0.68
  10  -5   8    0.27    0.57
 -10  -5  -8    2.08    0.65
  10   5   8    0.75    0.69
  -9  -6   8    0.24    0.29
   9  -6  -8    0.57    0.62
   9  -6  -8    1.50    0.91
  -9   6   8    0.26    0.64
   9   6  -8    0.46    0.47
  -8  -6   8    6.25    0.65
   8  -6  -8    4.67    1.30
   8  -6  -8    6.03    1.14
   8   6  -8    4.11    0.93
   7  -6  -8    0.13    0.50
  -7  -6   8    0.35    0.19
   7  -6  -8    0.53    0.51
   7  -6  -8    0.62    0.59
   7   6  -8   -0.02    0.33
  -7   6   8   -0.06    0.47
  -6  -6   8    1.21    0.22
   6  -6  -8    1.23    0.59
   6  -6  -8    1.51    0.70
   6  -6  -8    0.85    0.49
  -6   6   8    1.23    0.59
   6   6  -8    2.28    0.57
   5  -6  -8    0.55    0.44
   5  -6  -8    0.41    0.45
  -5  -6   8    0.50    0.15
   5  -6  -8    0.34    0.43
  -5   6   8    1.13    0.52
   5   6  -8    0.56    0.33
   4  -6  -8    0.69    0.44
  -4  -6   8    0.61    0.17
   4  -6  -8    0.40    0.38
   4  -6  -8    0.67    0.38
  -4   6   8    0.65    0.39
   4   6  -8    1.53    0.38
   3  -6  -8  133.96   10.38
   3  -6  -8  135.15   10.39
  -3  -6   8  136.41   10.02
   3  -6  -8  138.18   10.29
  -3   6   8  131.90   10.31
   2  -6  -8    7.16    0.92
   2  -6  -8    9.79    1.07
  -2  -6   8    7.78    0.80
   2  -6  -8    6.95    0.98
  -1  -6   8    3.08    0.53
   1  -6  -8    2.49    0.52
   1  -6  -8    3.26    0.72
   1  -6  -8    2.11    0.54
   1   6  -8    2.82    0.43
  -1   6   8    1.79    0.44
   0  -6   8    2.92    0.34
   0  -6   8    3.01    0.55
   0  -6  -8    3.01    0.53
   0   6  -8    3.20    0.52
   0   6   8    3.00    0.51
   1  -6   8    0.64    0.34
   1  -6   8    0.97    0.28
  -1  -6  -8    1.09    0.28
  -1   6  -8    1.14    0.37
   2  -6   8   10.67    1.12
  -2  -6  -8   10.50    0.90
   2  -6   8   10.15    1.13
   2  -6   8    8.46    0.90
  -2   6  -8    8.80    1.06
   3  -6   8    0.90    0.36
  -3  -6  -8    0.54    0.18
   3  -6   8    0.24    0.29
   3  -6   8    0.52    0.37
  -3   6  -8    0.45    0.41
  -4  -6  -8   10.69    1.11
   4  -6   8   11.97    1.39
   4  -6   8   13.79    1.29
   4  -6   8   13.32    1.38
   4   6   8   11.04    1.27
  -4   6  -8   11.70    1.40
   5  -6   8   21.36    2.28
   5  -6   8   25.90    2.26
  -5  -6  -8   24.36    1.82
   5  -6   8   19.55    2.07
   5   6   8   22.10    2.18
  -5   6  -8   25.61    2.35
   6  -6   8    0.18    0.40
   6  -6   8    0.13    0.39
   6  -6   8    0.29    0.48
  -6  -6  -8    0.11    0.14
   6   6   8    0.24    0.47
  -6   6  -8   -0.73    0.52
   7  -6   8    2.22    0.80
   7  -6   8    3.27    0.78
   7  -6   8    1.43    0.81
  -7  -6  -8    3.20    0.48
  -7   6  -8    3.53    1.08
   7   6   8    2.11    0.73
   8  -6   8   -0.52    0.56
  -8  -6  -8    0.89    0.36
   8  -6   8    0.36    0.55
   8  -6   8    1.74    1.06
   8   6   8    0.68    0.55
  -9  -6  -8    0.58    0.52
   9  -6   8    0.44    0.58
   9  -6   8   -0.34    0.72
  -9   6  -8    0.08    1.08
   9   6   8    0.08    0.44
   9  -7  -8    0.14    0.59
   9   7  -8    0.05    0.36
  -8  -7   8    0.24    0.21
   8  -7  -8   -0.41    0.69
   8  -7  -8    0.30    0.88
   8  -7  -8    0.10    0.56
   7  -7  -8   -0.12    0.53
   7  -7  -8    0.33    0.59
  -7  -7   8    0.53    0.19
   7  -7  -8   -0.30    0.54
  -7   7   8    0.72    0.59
   7   7  -8   -0.29    0.32
   6  -7  -8    1.84    0.75
   6  -7  -8    1.00    0.64
  -6  -7   8    1.48    0.24
   6  -7  -8    1.97    0.65
  -6   7   8    0.83    0.63
   6   7  -8    1.08    0.49
   5  -7  -8    0.15    0.44
   5  -7  -8   -0.21    0.37
   5  -7  -8    0.34    0.48
  -5  -7   8    0.09    0.13
   5   7  -8    0.14    0.26
  -5   7   8    0.20    0.42
  -4  -7   8    0.77    0.21
   4  -7  -8    0.87    0.40
   4  -7  -8   -0.08    0.41
   4  -7  -8    0.22    0.43
  -4   7   8    0.59    0.39
  -3  -7   8    2.51    0.44
   3  -7  -8    2.33    0.73
   3  -7  -8    2.84    0.76
   3  -7  -8    2.26    0.59
   2  -7  -8    3.87    0.78
  -2  -7   8    2.91    0.40
   2  -7  -8    3.19    0.80
   2  -7  -8    4.01    0.72
  -2  -7   8    4.20    0.55
  -1  -7   8    0.66    0.23
  -1  -7   8    0.78    0.32
   1  -7  -8    0.17    0.37
   1  -7  -8    0.32    0.28
   1  -7  -8    0.86    0.42
   0  -7  -8    1.77    0.59
   0  -7   8    2.25    0.53
   0  -7   8    2.19    0.39
   0  -7  -8    2.41    0.53
   0  -7  -8    2.20    0.51
   0   7  -8    1.91    0.42
   1  -7   8    2.09    0.42
  -1  -7  -8    2.31    0.56
  -1  -7  -8    2.51    0.50
   1  -7   8    2.19    0.54
   1  -7   8    2.70    0.58
  -1   7  -8    2.86    0.55
   2  -7   8    1.49    0.45
   2  -7   8    0.71    0.42
   2  -7   8    1.75    0.43
  -2  -7  -8    1.40    0.32
  -2   7  -8    1.55    0.50
   3  -7   8    1.29    0.48
   3  -7   8    1.04    0.48
  -3  -7  -8    1.31    0.29
   3  -7   8    1.28    0.45
  -3   7  -8    0.63    0.50
  -4  -7  -8    7.91    0.72
   4  -7   8    7.61    0.94
   4  -7   8    7.73    1.28
   4  -7   8    8.22    1.08
  -4   7  -8    7.44    1.23
   5  -7   8    2.48    0.71
  -5  -7  -8    2.34    0.31
   5  -7   8    1.86    0.61
  -5   7  -8    1.91    0.78
   6  -7   8    0.50    0.41
   6  -7   8   -0.43    0.47
   6  -7   8    0.63    0.64
  -6  -7  -8    0.05    0.16
   6   7   8    0.10    0.44
  -6   7  -8   -0.48    0.61
   7  -7   8    0.49    0.58
  -7  -7  -8    1.93    0.37
   7  -7   8    0.75    0.53
   7  -7   8    2.26    0.95
  -7   7  -8    2.26    1.20
   7   7   8    0.83    0.50
  -8  -7  -8    2.50    0.46
   8  -7   8    0.79    0.69
   8  -7   8    1.19    0.69
   8   7   8    1.12    0.70
   8  -8  -8   -0.14    0.63
   8   8  -8   -0.08    0.35
   7  -8  -8    0.46    0.63
  -7  -8   8    0.81    0.18
   7  -8  -8   -0.27    0.71
   7   8  -8    0.09    0.35
  -6  -8   8    0.35    0.16
   6  -8  -8    0.65    0.60
   6  -8  -8   -0.58    0.70
   6  -8  -8    1.01    0.77
   6   8  -8    0.03    0.33
   5  -8  -8    1.25    0.67
   5  -8  -8   -0.49    0.39
  -5  -8   8    0.54    0.19
   4  -8  -8    0.29    0.46
   4  -8  -8   -0.71    0.39
   4  -8  -8    0.50    0.59
  -4  -8   8    0.36    0.22
   3  -8  -8    2.16    0.72
  -3  -8   8    2.50    0.45
   3  -8  -8    1.28    0.67
   3  -8  -8    3.87    0.76
   2  -8  -8    1.35    0.54
  -2  -8   8    0.76    0.32
   2  -8  -8    0.52    0.45
  -2  -8   8    0.65    0.28
   2  -8  -8    0.71    0.41
  -1  -8   8    5.79    0.68
  -1  -8   8    8.21    0.97
   1  -8  -8    7.02    0.93
   1  -8  -8    6.31    1.21
   1  -8  -8    9.24    1.08
   0  -8  -8    0.73    0.39
   0  -8   8    1.33    0.50
   0  -8   8    0.79    0.44
   0  -8  -8    0.92    0.51
   0  -8  -8    1.24    0.49
   0  -8   8    0.88    0.32
   1  -8   8    7.75    1.03
  -1  -8  -8    6.42    1.15
  -1  -8  -8    7.93    0.87
   1  -8   8    7.37    1.09
   1  -8   8    6.28    0.73
  -1   8  -8    7.18    0.93
  -2  -8  -8    0.77    0.34
   2  -8   8    0.75    0.35
  -2  -8  -8    0.81    0.30
   2  -8   8    0.34    0.40
   2  -8   8    0.46    0.39
  -2   8  -8    0.56    0.44
  -3  -8  -8    3.96    0.49
   3  -8   8    3.56    0.77
  -3  -8  -8    3.84    0.66
   3  -8   8    4.30    0.97
   3  -8   8    3.17    0.82
  -3   8  -8    3.36    0.87
  -4  -8  -8    0.17    0.18
   4  -8   8    0.38    0.40
   4  -8   8    0.03    0.52
   4  -8   8    0.08    0.36
  -5  -8  -8    0.81    0.22
   5  -8   8    1.03    0.53
   5  -8   8   -0.26    0.60
   5  -8   8    0.58    0.57
   6  -8   8    0.44    0.43
   6  -8   8   -0.09    0.59
  -6  -8  -8    0.23    0.20
   6  -8   8    0.01    0.78
   7  -8   8    0.85    0.57
  -7  -8  -8    0.13    0.25
   7  -8   8    1.18    1.08
   7   8   8    0.14    0.50
   6  -9  -8    0.82    0.88
  -6  -9   8    0.50    0.29
   6  -9  -8    0.43    0.88
   6  -9  -8    0.00    0.56
  -6  -9   8    0.23    0.16
   5  -9  -8    0.39    0.76
   5  -9  -8    0.86    0.72
   5  -9  -8   -0.40    0.41
  -5  -9   8    0.16    0.33
  -5  -9   8    0.07    0.18
   4  -9  -8    0.59    0.59
  -4  -9   8    0.35    0.23
   4  -9  -8    0.82    0.54
  -4  -9   8    0.18    0.34
   4  -9  -8   -0.05    0.48
   3  -9  -8    0.94    0.53
  -3  -9   8    2.58    0.56
   3  -9  -8    2.77    0.82
  -3  -9   8    2.28    0.43
   3  -9  -8    1.34    0.78
  -3  -9   8    1.29    0.43
  -2  -9   8   -0.20    0.36
   2  -9  -8    0.37    0.47
   2  -9  -8   -0.29    0.36
  -2  -9   8    0.23    0.33
  -2  -9   8    0.32    0.32
   2  -9  -8   -0.47    0.38
  -1  -9   8    1.10    0.42
  -1  -9   8    0.80    0.49
   1  -9  -8    0.17    0.40
   1  -9  -8    0.54    0.47
  -1  -9   8    0.09    0.29
   0  -9   8    9.25    1.11
   0  -9  -8    9.20    1.06
   0  -9   8    6.06    0.78
   0  -9   8   10.08    1.07
   0  -9  -8    8.43    1.10
  -1  -9  -8    7.70    1.00
   1  -9   8    5.98    0.74
  -1  -9  -8    8.42    0.93
   1  -9   8    5.89    1.13
   1  -9   8    6.28    1.04
   2  -9   8    0.15    0.38
   2  -9   8   -0.29    0.45
  -2  -9  -8    0.19    0.31
  -2  -9  -8    0.44    0.37
   2  -9   8    0.46    0.38
  -3  -9  -8    0.04    0.24
   3  -9   8    0.29    0.40
  -3  -9  -8    0.47    0.37
   3  -9   8   -0.04    0.48
   3  -9   8    0.40    0.58
  -4  -9  -8   -0.11    0.32
  -4  -9  -8   -0.14    0.20
   4  -9   8   -0.06    0.66
   4  -9   8   -0.11    0.48
   4  -9   8    0.04    0.45
   5  -9   8    1.08    0.83
  -5  -9  -8    0.72    0.33
  -5  -9  -8    0.34    0.22
   5  -9   8    1.11    0.67
   5  -9   8    0.24    0.50
   6  -9   8    2.27    0.88
  -6  -9  -8    2.24    0.35
   6  -9   8    1.54    0.63
  -6  -9  -8    2.14    0.43
   6  -9   8    0.46    1.11
   4 -10  -8   -0.43    0.75
  -4 -10   8    0.34    0.33
   4 -10  -8    0.16    0.70
  -4 -10   8   -0.18    0.45
   4 -10  -8   -0.03    0.51
  -4 -10   8   -0.19    0.40
   3 -10  -8    3.32    1.02
  -3 -10   8    1.97    0.65
  -3 -10   8    5.71    0.76
  -3 -10   8    4.30    0.82
   3 -10  -8    3.43    0.83
   3 -10  -8    3.92    1.17
   2 -10  -8    5.05    1.34
  -2 -10   8    9.10    1.01
   2 -10  -8    7.61    1.29
   2 -10  -8    7.84    1.28
  -2 -10   8    7.54    1.15
   1 -10  -8    0.63    0.56
   1 -10  -8    1.11    0.58
  -1 -10   8    1.01    0.59
  -1 -10   8    0.92    0.50
   1 -10  -8    0.79    0.62
   0 -10  -8    2.99    0.67
   0 -10  -8    1.98    0.63
   0 -10   8    1.23    0.66
   0 -10  -8    1.36    0.67
   0 -10   8    1.97    0.63
  -1 -10  -8    0.19    0.45
  -1 -10  -8    0.51    0.49
  -1 -10  -8    0.35    0.53
   1 -10   8    0.79    0.56
   1 -10   8   -0.17    0.53
   2 -10   8    0.55    0.46
   2 -10   8    0.04    0.69
  -2 -10  -8    0.26    0.43
  -2 -10  -8    0.61    0.57
   2 -10   8    0.79    0.56
  -2 -10  -8    0.84    0.42
   3 -10   8    2.40    0.72
  -3 -10  -8    1.33    0.56
   3 -10   8    1.56    0.86
   3 -10   8    1.61    0.54
  -3 -10  -8    0.72    0.39
   4 -10   8    0.17    0.63
  -4 -10  -8    0.86    0.30
   4 -10   8    0.11    1.04
   4 -10   8   -0.20    0.50
  11   0  -9    0.48    0.52
  11   0  -9    0.14    0.50
 -11   0   9    0.44    0.55
 -10   0   9    0.45    0.39
  10   0  -9   -0.25    0.45
  10   0  -9    0.07    0.45
   9   0  -9    0.20    0.42
  -9   0   9    0.14    0.35
   9   0  -9    0.41    0.36
   9   0  -9    0.37    0.29
  -8   0   9   -0.33    0.28
   8   0  -9    0.51    0.34
   8   0  -9    0.01    0.21
   8   0  -9    0.15    0.44
   7   0  -9    0.16    0.27
   7   0  -9   -0.07    0.34
   7   0  -9   -0.09    0.17
  -7   0   9    0.10    0.23
  -6   0   9    0.05    0.16
   6   0  -9    0.41    0.28
   6   0  -9    0.21    0.16
   6   0  -9    0.58    0.39
   5   0  -9   -0.13    0.26
   5   0  -9   -0.02    0.16
  -5   0   9   -0.09    0.13
  -4   0   9   -0.15    0.11
   4   0  -9    0.25    0.14
   3   0  -9   -0.16    0.14
   3   0  -9    0.12    0.09
  -3   0   9    0.17    0.12
  -2   0   9    0.03    0.09
   2   0  -9   -0.03    0.13
   2   0  -9   -0.01    0.07
   1   0  -9    0.10    0.11
  -1   0   9    0.07    0.09
   1   0  -9    0.10    0.10
   0   0   9    0.19    0.09
   0   0  -9    0.00    0.08
   1   0   9   -0.07    0.09
   1   0   9    0.05    0.09
   2   0   9    0.10    0.10
  -2   0  -9   -0.03    0.11
   2   0   9    0.01    0.12
   3   0   9    0.06    0.10
  -3   0  -9    0.24    0.17
   3   0   9    0.26    0.21
  -4   0  -9   -0.04    0.14
   4   0   9    0.22    0.20
   5   0   9   -0.01    0.26
   5   0   9    0.27    0.23
   5   0   9    0.19    0.13
  -5   0  -9   -0.07    0.15
  -6   0  -9    0.07    0.20
   6   0   9   -0.16    0.25
   6   0   9    0.04    0.24
   6   0   9   -0.06    0.12
   7   0   9   -0.12    0.26
   7   0   9   -0.04    0.27
  -7   0  -9   -0.03    0.30
   7   0   9   -0.04    0.20
   8   0   9    0.64    0.43
   8   0   9    0.33    0.36
   8   0   9    0.17    0.25
  -8   0  -9    0.18    0.37
   9   0   9    0.13    0.38
   9   0   9    0.02    0.26
  -9   0  -9    0.71    0.49
  10   0   9   -0.11    0.50
 -10   0  -9    0.09    0.68
  10   0   9    0.17    0.35
  11   0   9    0.29    0.47
 -11   0  -9   -0.27    0.72
  11   0   9    0.09    0.66
  11  -1  -9    0.39    0.67
  11  -1  -9    0.36    0.49
 -11  -1   9    1.28    0.62
 -11   1   9    0.72    0.60
  11   1  -9   -0.25    0.45
  10  -1  -9    0.15    0.48
  10  -1  -9    0.36    0.50
 -10  -1   9    0.61    0.46
 -10   1   9    0.17    0.50
  10   1  -9    0.37    0.28
  10   1  -9    0.78    0.62
  -9  -1   9    5.33    0.95
   9  -1  -9    4.31    1.20
   9  -1  -9    5.41    0.90
   9   1  -9    5.59    0.56
   9   1  -9    5.42    1.32
  -9   1   9    5.94    1.05
   9   1  -9    5.67    0.67
   8  -1  -9    2.85    0.95
  -8  -1   9    5.57    0.88
   8  -1  -9    3.77    0.79
   8  -1  -9    7.01    0.74
   8   1  -9    3.37    1.00
   8   1  -9    6.19    0.56
   8   1  -9    5.53    0.64
  -8   1   9    6.37    1.02
   7  -1  -9   11.54    1.09
  -7  -1   9   10.79    1.14
   7  -1  -9   11.68    1.22
   7  -1  -9   10.17    1.34
   7   1  -9    9.34    1.29
   7   1  -9   10.53    1.06
  -7   1   9    9.92    1.20
   7   1  -9   13.04    0.97
  -6  -1   9    1.42    0.38
   6  -1  -9    2.09    0.63
   6  -1  -9    2.35    0.43
  -6   1   9    1.97    0.49
   6   1  -9    2.71    0.73
   6   1  -9    1.82    0.40
   6   1  -9    2.31    0.31
  -5  -1   9    1.65    0.35
   5  -1  -9    1.55    0.40
   5  -1  -9    1.81    0.34
   5  -1  -9    3.92    0.80
   5   1  -9    1.02    0.31
  -5   1   9    0.76    0.31
   5   1  -9    1.36    0.24
   5   1  -9    2.64    0.63
   4  -1  -9    3.92    0.76
   4  -1  -9    2.96    0.56
   4  -1  -9    2.93    0.41
  -4  -1   9    3.21    0.40
   4   1  -9    3.27    0.36
  -4   1   9    2.84    0.52
   4   1  -9    3.57    0.67
   4   1  -9    3.52    0.45
  -3  -1   9    2.74    0.36
   3  -1  -9    4.29    0.70
   3  -1  -9    3.29    0.40
  -3   1   9    2.94    0.49
   3   1  -9    3.20    0.34
   3   1  -9    3.51    0.61
   2  -1  -9  132.07    9.06
   2  -1  -9  114.77    8.95
  -2  -1   9  117.12    8.93
   2   1  -9  129.88    9.00
   2   1  -9  120.58    8.93
  -2   1   9  112.36    8.99
   1  -1  -9   43.05    3.06
   1  -1  -9   35.13    2.98
  -1  -1   9   38.21    2.97
   1   1  -9   36.07    2.99
   1   1  -9   44.45    2.99
  -1   1   9   39.08    3.02
   0  -1  -9   89.91    6.55
   0  -1   9   90.62    6.56
   0   1   9   87.94    6.56
   0   1  -9   84.55    6.58
   1  -1   9   14.36    1.25
  -1  -1  -9   17.73    1.30
   1  -1   9   16.31    1.31
  -1   1  -9   15.81    1.34
   1   1   9   14.61    1.30
   1   1   9   16.83    1.29
   2  -1   9    7.51    0.80
   2  -1   9   10.18    0.83
  -2  -1  -9    8.49    0.80
   2   1   9   10.29    0.86
  -2   1  -9    8.66    0.86
   3  -1   9   52.95    4.18
  -3  -1  -9   51.34    4.16
   3  -1   9   60.01    4.24
   3   1   9   56.47    4.11
  -3   1  -9   53.10    4.24
  -4  -1  -9   32.55    2.85
   4  -1   9   34.51    2.87
   4  -1   9   40.18    2.99
   4   1   9   40.25    3.02
  -4   1  -9   33.62    2.94
   4   1   9   38.28    2.79
   5  -1   9   12.99    1.41
   5  -1   9   15.36    1.33
   5  -1   9   15.51    1.45
  -5  -1  -9   14.10    1.32
   5   1   9   16.19    1.23
   5   1   9   15.16    1.34
  -5   1  -9   14.69    1.42
   5   1   9   13.25    1.43
   6  -1   9    0.93    0.35
   6  -1   9    0.60    0.38
  -6  -1  -9    1.05    0.36
   6   1   9    1.10    0.33
  -6   1  -9    1.39    0.44
   6   1   9    1.32    0.26
   6   1   9    1.33    0.54
   7  -1   9    1.11    0.43
   7  -1   9    1.09    0.55
  -7  -1  -9    0.90    0.40
   7  -1   9    0.92    0.37
   7   1   9    1.55    0.39
   7   1   9    1.02    0.51
  -7   1  -9    0.92    0.40
   7   1   9    1.28    0.25
   8  -1   9    0.75    0.47
   8  -1   9    0.90    0.51
  -8  -1  -9    1.16    0.46
   8  -1   9    0.98    0.37
   8   1   9    0.87    0.24
   8   1   9    1.08    0.38
  -8   1  -9    0.88    0.48
   8   1   9    1.70    0.60
   9  -1   9    3.43    1.05
   9  -1   9    4.02    0.67
  -9  -1  -9    3.16    0.73
   9   1   9    3.33    1.01
   9   1   9    4.48    0.50
  -9   1  -9    4.45    0.98
  10  -1   9    0.27    0.40
 -10  -1  -9    0.23    0.55
  10  -1   9   -0.13    0.47
  10   1   9    0.57    0.56
  10   1   9   -0.06    0.23
 -10   1  -9   -0.53    0.72
 -11  -1  -9    0.48    0.83
  11  -1   9    0.79    0.72
  11  -1   9    1.13    0.59
  11   1   9    1.32    0.84
 -11   1  -9    0.87    1.02
  11  -2  -9   -0.29    0.71
  11  -2  -9    0.22    0.59
 -11  -2   9    0.24    0.55
 -11   2   9   -0.08    0.65
  11   2  -9    0.33    0.62
 -10  -2   9    0.76    0.48
  10  -2  -9    0.50    0.60
  10  -2  -9    0.04    0.54
  10   2  -9   -0.20    0.49
 -10   2   9    0.41    0.54
   9  -2  -9    0.27    0.42
   9  -2  -9    0.71    0.62
  -9  -2   9   -0.08    0.32
   9   2  -9    0.11    0.55
   8  -2  -9    5.54    1.27
   8  -2  -9    7.35    1.06
  -8  -2   9    7.53    0.87
   8   2  -9    6.40    0.49
  -8   2   9    9.39    1.13
   8   2  -9    3.79    1.01
   7  -2  -9    0.03    0.21
   7  -2  -9   -0.01    0.36
   7  -2  -9   -0.11    0.30
  -7  -2   9    0.17    0.24
   7   2  -9    0.11    0.36
   7   2  -9    0.01    0.10
  -7   2   9   -0.26    0.26
   6  -2  -9    3.12    0.83
   6  -2  -9    4.43    0.74
   6  -2  -9    4.19    0.65
  -6  -2   9    3.22    0.55
   6   2  -9    4.03    0.44
   6   2  -9    3.28    0.76
   6   2  -9    4.07    0.39
  -6   2   9    3.92    0.73
   5  -2  -9    0.74    0.35
   5  -2  -9    0.73    0.29
  -5  -2   9    1.02    0.25
   5  -2  -9    0.36    0.35
   5   2  -9    1.26    0.45
   5   2  -9    1.14    0.19
  -5   2   9    0.85    0.37
   5   2  -9    0.99    0.23
  -4  -2   9    0.44    0.16
   4  -2  -9    2.07    0.55
   4  -2  -9    0.38    0.20
   4  -2  -9    0.79    0.32
  -4   2   9    0.51    0.25
   4   2  -9    0.69    0.33
   4   2  -9    0.54    0.15
   4   2  -9    0.33    0.16
   3  -2  -9    1.32    0.42
   3  -2  -9    1.40    0.30
  -3  -2   9    1.43    0.23
   3   2  -9    1.03    0.20
   3   2  -9    0.78    0.28
  -3   2   9    0.61    0.26
   2  -2  -9   17.58    1.59
   2  -2  -9   20.80    1.70
  -2   2   9   16.00    1.62
   2   2  -9   20.87    1.57
   2   2  -9   22.00    1.57
  -1  -2   9   12.69    1.08
   1  -2  -9   13.52    1.18
   1  -2  -9   13.73    1.12
  -1   2   9   13.76    1.16
   1   2  -9   13.11    1.11
   1   2  -9   12.57    1.03
   0  -2   9   41.31    3.21
   0  -2  -9   39.69    3.18
   0   2  -9   43.50    3.10
   0   2  -9   41.37    3.24
   0   2   9   43.47    3.23
  -1  -2  -9   10.66    0.86
   1  -2   9    9.04    0.90
   1   2   9   11.41    0.95
  -1   2  -9    9.41    0.93
   2  -2   9    1.08    0.25
   2  -2   9    0.84    0.24
  -2  -2  -9    0.88    0.19
   2   2   9    1.24    0.37
   2   2   9    0.95    0.19
  -2   2  -9    0.66    0.25
   3  -2   9    2.63    0.45
  -3  -2  -9    2.57    0.32
   3  -2   9    2.17    0.45
  -3   2  -9    2.04    0.45
   3   2   9    2.23    0.27
   3   2   9    1.59    0.40
   4  -2   9    1.14    0.32
  -4  -2  -9    1.07    0.24
  -4   2  -9    0.71    0.30
   4   2   9    0.89    0.19
   4   2   9    1.38    0.40
  -5  -2  -9  122.53    9.76
   5  -2   9  133.46    9.95
   5  -2   9  134.60    9.87
  -5   2  -9  123.35    9.95
   5   2   9  136.10    9.65
   5   2   9  133.73    9.99
   5   2   9  133.47    9.74
   6  -2   9    1.26    0.52
   6  -2   9    0.64    0.30
   6  -2   9    0.65    0.33
  -6  -2  -9    0.89    0.32
   6   2   9    0.44    0.30
   6   2   9    0.78    0.25
   6   2   9    1.05    0.20
  -6   2  -9    0.86    0.40
   7  -2   9    2.27    0.72
   7  -2   9    1.49    0.43
   7  -2   9    1.42    0.55
  -7  -2  -9    1.01    0.38
  -7   2  -9    1.47    0.51
   7   2   9    1.92    0.35
   7   2   9    1.66    0.30
   7   2   9    1.99    0.61
  -8  -2  -9    1.35    0.47
   8  -2   9    1.31    0.65
   8  -2   9    2.33    0.70
   8   2   9    2.06    0.24
  -8   2  -9    1.60    0.67
   8   2   9    1.16    0.61
   8   2   9    1.86    0.25
   9  -2   9    2.71    0.87
   9  -2   9    1.40    0.49
  -9  -2  -9    1.27    0.61
   9   2   9    0.95    0.67
  -9   2  -9    2.55    0.79
 -10  -2  -9    1.65    0.70
  10  -2   9    1.94    0.54
  10  -2   9    1.00    0.68
 -10   2  -9   -0.10    0.74
  10   2   9    0.29    0.51
 -11  -3   9    0.84    0.51
  11  -3  -9    0.08    0.55
 -11   3   9    0.81    0.80
  11   3  -9    0.82    0.58
 -10  -3   9   -0.32    0.34
  10  -3  -9    0.56    0.59
 -10   3   9    0.54    0.60
  10   3  -9   -0.49    0.38
   9  -3  -9    0.27    0.51
  -9  -3   9   -0.14    0.28
   9  -3  -9   -0.02    0.47
   9   3  -9    0.40    0.50
  -9   3   9    0.55    0.66
   8  -3  -9    0.44    0.59
  -8  -3   9    0.99    0.32
   8  -3  -9    0.61    0.46
  -8   3   9    0.49    0.48
   8   3  -9    1.10    0.50
  -7  -3   9   11.96    1.17
   7  -3  -9   14.38    1.34
   7  -3  -9   11.27    1.50
   7  -3  -9   13.65    1.44
   7   3  -9   11.00    1.34
  -7   3   9   13.29    1.46
   6  -3  -9    8.21    0.92
   6  -3  -9    8.22    1.03
  -6  -3   9    7.07    0.74
   6  -3  -9    7.91    1.09
   6   3  -9    6.81    0.90
  -6   3   9    6.86    1.08
   5  -3  -9   12.98    1.20
   5  -3  -9   10.81    1.25
   5  -3  -9    9.65    1.25
  -5  -3   9   12.24    1.01
   5   3  -9   11.24    1.16
  -5   3   9   11.84    1.26
   4  -3  -9    1.90    0.51
   4  -3  -9    2.22    0.45
  -4  -3   9    2.05    0.27
   4  -3  -9    1.10    0.44
   4   3  -9    1.64    0.21
   4   3  -9    1.91    0.22
  -4   3   9    1.53    0.43
   4   3  -9    1.02    0.35
   3  -3  -9   14.00    1.22
  -3  -3   9   13.94    1.05
   3  -3  -9   12.87    1.29
   3  -3  -9   11.61    1.25
   3   3  -9   12.00    1.10
  -3   3   9   12.07    1.23
   3   3  -9   12.48    1.04
  -2  -3   9   58.57    4.14
   2  -3  -9   59.69    4.26
   2  -3  -9   51.74    4.30
  -2   3   9   54.40    4.29
   2   3  -9   51.60    4.17
   2   3  -9   54.16    4.15
  -1  -3   9   53.42    4.24
   1  -3  -9   57.73    4.23
   1   3  -9   57.06    4.21
  -1   3   9   52.77    4.26
   0  -3   9    4.71    0.52
   0  -3  -9    4.80    0.50
   0   3  -9    4.33    0.53
   1  -3   9   28.54    2.17
   1  -3   9   29.80    2.34
  -1  -3  -9   30.91    2.26
  -1   3  -9   27.44    2.36
   1   3   9   28.09    2.34
   2  -3   9    2.40    0.36
   2  -3   9    3.85    0.49
  -2  -3  -9    3.13    0.36
   2   3   9    3.71    0.61
   2   3   9    3.79    0.39
  -2   3  -9    4.54    0.54
   3  -3   9   49.28    3.57
   3  -3   9   42.41    3.46
  -3  -3  -9   47.06    3.38
  -3   3  -9   43.07    3.59
   3   3   9   42.36    3.52
   3   3   9   43.43    3.35
  -4  -3  -9    4.46    0.48
   4  -3   9    3.87    0.56
   4  -3   9    5.43    0.67
   4   3   9    4.63    0.42
  -4   3  -9    4.30    0.78
   4   3   9    4.18    0.79
   5  -3   9    0.77    0.35
  -5  -3  -9    0.17    0.18
   5  -3   9    0.00    0.19
   5   3   9    0.41    0.37
   5   3   9    0.13    0.06
   5   3   9    0.15    0.07
  -5   3  -9    0.21    0.27
  -6  -3  -9   13.33    1.29
   6  -3   9   16.79    1.57
   6  -3   9   12.28    1.50
   6  -3   9   14.21    1.45
   6   3   9   18.33    1.64
  -6   3  -9   13.69    1.54
   7  -3   9    0.37    0.34
   7  -3   9    0.73    0.51
  -7  -3  -9    0.86    0.34
   7  -3   9   -0.18    0.47
   7   3   9    0.40    0.48
  -7   3  -9    1.38    0.56
   8  -3   9   -0.28    0.33
  -8  -3  -9    0.39    0.34
   8  -3   9    0.61    0.37
   8  -3   9    0.40    0.58
   8   3   9    0.18    0.40
  -8   3  -9    0.04    0.47
   9  -3   9    0.41    0.41
   9  -3   9    0.65    0.52
  -9  -3  -9    0.52    0.49
  -9   3  -9    0.17    0.72
   9   3   9    0.68    0.56
  10  -3   9    1.11    0.72
  10  -3   9    0.28    0.49
 -10  -3  -9    1.36    0.69
 -10   3  -9    1.58    0.87
  10   3   9    0.65    0.66
  10  -4  -9    0.79    0.68
  10  -4  -9    0.75    0.76
 -10  -4   9    1.59    0.51
 -10   4   9    1.78    0.78
  10   4  -9    2.23    0.82
   9  -4  -9   -0.41    0.53
  -9  -4   9   -0.01    0.31
   9  -4  -9    0.04    0.46
  -9   4   9    0.30    0.58
   9   4  -9   -0.12    0.40
  -8  -4   9    0.96    0.34
   8  -4  -9    0.69    0.54
   8  -4  -9    0.87    0.66
   8  -4  -9    0.85    0.58
   8   4  -9    0.53    0.46
  -8   4   9    1.45    0.61
  -7  -4   9   22.88    1.88
   7  -4  -9   22.98    2.27
   7  -4  -9   21.87    2.32
   7  -4  -9   21.90    2.09
   7   4  -9   21.76    2.11
  -7   4   9   24.35    2.29
  -6  -4   9   43.50    3.23
   6  -4  -9   45.13    3.67
   6  -4  -9   46.77    3.53
   6  -4  -9   36.72    3.62
   6   4  -9   36.89    3.41
  -6   4   9   42.83    3.61
   5  -4  -9    0.45    0.38
  -5  -4   9    0.47    0.17
   5  -4  -9    0.38    0.35
   5  -4  -9    0.37    0.33
  -5   4   9    0.81    0.42
   5   4  -9    0.69    0.36
   4  -4  -9   11.78    1.26
  -4  -4   9   11.21    0.91
   4  -4  -9   10.37    1.12
   4  -4  -9   11.70    1.25
   4   4  -9   10.87    1.03
  -4   4   9    9.15    1.15
   3  -4  -9   55.51    4.25
  -3  -4   9   51.68    3.69
   3  -4  -9   46.29    3.96
   3  -4  -9   54.96    3.93
   3   4  -9   42.93    3.71
  -3   4   9   49.84    3.96
   3   4  -9   46.43    3.62
   2  -4  -9   21.15    1.83
   2  -4  -9   20.69    1.75
  -2  -4   9   19.99    1.62
   2   4  -9   18.18    1.60
  -2   4   9   18.69    1.77
   2   4  -9   21.55    1.54
   1  -4  -9    0.26    0.19
   1  -4  -9    1.06    0.35
  -1  -4   9    0.09    0.13
   1   4  -9    0.61    0.19
  -1   4   9    0.05    0.11
   0  -4  -9    0.06    0.12
   0  -4   9    0.13    0.13
   0   4   9    0.06    0.15
   0   4  -9    0.23    0.17
   1  -4   9  101.99    7.58
  -1  -4  -9  105.16    7.70
   1  -4   9  111.19    7.83
  -1   4  -9  101.00    7.83
   1   4   9   98.67    7.72
  -2  -4  -9   30.36    2.30
   2  -4   9   29.10    2.31
   2  -4   9   32.18    2.50
   2   4   9   27.98    2.30
  -2   4  -9   29.23    2.50
   3  -4   9    0.90    0.31
  -3  -4  -9    0.77    0.18
  -3   4  -9    0.77    0.32
   3   4   9    0.76    0.34
   3   4   9    0.55    0.13
   4  -4   9    6.49    0.81
  -4  -4  -9    5.07    0.54
   4  -4   9    5.32    0.89
   4  -4   9    5.08    0.83
  -4   4  -9    6.31    1.00
   4   4   9    6.58    0.79
   5  -4   9    0.19    0.38
  -5  -4  -9    0.09    0.14
   5  -4   9    0.14    0.27
   5  -4   9    0.22    0.29
  -5   4  -9    0.19    0.35
   5   4   9    0.17    0.29
   6  -4   9    7.89    1.06
   6  -4   9    6.10    1.10
  -6  -4  -9    7.62    0.75
   6  -4   9    7.76    0.98
   6   4   9    5.34    1.06
  -6   4  -9    8.29    1.10
   7  -4   9    0.79    0.51
   7  -4   9    1.05    0.49
   7  -4   9    0.56    0.47
  -7  -4  -9    0.36    0.26
   8  -4   9   -0.33    0.37
   8  -4   9   -0.10    0.57
   8  -4   9    0.64    0.51
  -8  -4  -9   -0.16    0.29
  -8   4  -9    0.06    0.57
   8   4   9    0.34    0.41
   9  -4   9    0.07    0.44
   9  -4   9   -0.07    0.48
  -9  -4  -9    0.85    0.48
  -9   4  -9   -0.34    0.67
   9   4   9    0.11    0.42
  10  -4   9    0.55    0.58
 -10  -4  -9    2.31    0.65
  10  -4   9    0.11    0.53
  10   4   9    0.55    0.60
 -10   4  -9    1.78    1.08
  10  -5  -9    0.50    0.63
  10  -5  -9    0.27    0.90
 -10   5   9   -0.20    0.75
  10   5  -9    0.04    0.47
  -9  -5   9    0.43    0.31
   9  -5  -9   -0.34    0.68
   9  -5  -9   -0.13    0.43
   9   5  -9    0.31    0.49
  -9   5   9    1.52    0.71
  -8  -5   9    1.85    0.41
   8  -5  -9    2.30    0.71
   8  -5  -9    1.78    0.73
  -8   5   9    1.74    0.75
   8   5  -9    1.79    0.59
  -7  -5   9    0.12    0.21
   7  -5  -9   -0.23    0.38
   7  -5  -9    0.70    0.48
   7  -5  -9   -0.02    0.39
   7   5  -9    0.18    0.32
  -7   5   9    0.92    0.59
  -6  -5   9    3.14    0.37
   6  -5  -9    2.56    0.76
   6  -5  -9    2.88    0.69
   6  -5  -9    2.19    0.71
   6   5  -9    1.45    0.50
  -6   5   9    2.85    0.77
  -5  -5   9    1.04    0.22
   5  -5  -9    1.66    0.59
   5  -5  -9    1.33    0.51
   5  -5  -9    0.92    0.52
   5   5  -9    0.90    0.37
  -5   5   9    1.19    0.53
   4  -5  -9   26.33    2.25
   4  -5  -9   17.33    2.07
  -4  -5   9   24.92    1.78
   4  -5  -9   25.37    2.10
  -4   5   9   24.97    2.16
   4   5  -9   19.17    1.85
  -3  -5   9    4.48    0.50
   3  -5  -9    4.57    0.86
   3  -5  -9    5.91    0.82
   3  -5  -9    4.26    0.76
   3   5  -9    6.08    0.54
  -3   5   9    4.77    0.80
   2  -5  -9    9.92    1.07
   2  -5  -9    9.59    1.07
  -2  -5   9    9.12    0.85
   2  -5  -9    9.26    1.00
  -2   5   9    9.03    1.01
   2   5  -9    8.58    0.79
   1  -5  -9    0.44    0.23
  -1  -5   9    0.19    0.16
   1  -5  -9    0.51    0.31
  -1   5   9    0.19    0.23
   1   5  -9   -0.15    0.13
   0  -5  -9    0.23    0.18
   0  -5   9    0.26    0.19
   0   5   9    0.12    0.19
   0   5  -9    0.18    0.18
   1  -5   9    4.59    0.60
   1  -5   9    3.68    0.37
  -1  -5  -9    4.13    0.48
  -1   5  -9    3.21    0.60
   1   5   9    4.76    0.52
   2  -5   9    5.90    0.61
  -2  -5  -9    6.60    0.62
   2  -5   9    7.26    0.82
  -2   5  -9    6.09    0.94
   2   5   9    6.01    0.58
   3  -5   9    1.06    0.33
  -3  -5  -9    0.82    0.20
   3  -5   9    1.05    0.36
  -3   5  -9    0.50    0.35
   3   5   9    0.83    0.38
   4  -5   9   24.34    2.20
  -4  -5  -9   22.36    1.78
   4  -5   9   24.21    2.13
   4  -5   9   20.18    2.03
  -4   5  -9   22.48    2.15
   4   5   9   23.69    2.08
   5  -5   9    0.38    0.33
   5  -5   9    0.99    0.47
  -5  -5  -9    0.73    0.21
   5   5   9    1.26    0.50
  -5   5  -9    0.91    0.48
  -6  -5  -9   -0.02    0.16
   6  -5   9   -0.03    0.32
   6  -5   9   -0.56    0.34
   6  -5   9   -0.46    0.40
   6   5   9    0.15    0.30
  -6   5  -9    0.36    0.47
   7  -5   9    0.34    0.41
  -7  -5  -9    1.28    0.30
   7  -5   9    2.62    0.79
   7  -5   9    1.17    0.58
   7   5   9    0.31    0.40
  -7   5  -9    2.00    0.71
   8  -5   9    2.01    0.83
   8  -5   9    0.13    0.47
  -8  -5  -9    1.26    0.40
   8  -5   9    0.79    0.63
  -8   5  -9    0.62    0.76
   8   5   9    1.20    0.62
  -9  -5  -9    1.25    0.55
   9  -5   9    1.89    0.77
   9  -5   9   -0.37    0.58
   9   5   9    1.05    0.64
  -9   5  -9    2.00    1.19
   9  -6  -9    1.16    0.68
   9  -6  -9    0.78    0.86
   9   6  -9    4.30    0.98
  -9   6   9   -0.63    0.76
   8  -6  -9    0.23    0.56
   8  -6  -9   -0.48    0.60
  -8  -6   9    0.04    0.25
   8  -6  -9    0.14    0.52
   8   6  -9    0.06    0.41
  -8   6   9    0.21    0.58
   7  -6  -9    0.91    0.61
   7  -6  -9    2.21    0.70
   7  -6  -9    0.95    0.63
  -7  -6   9    1.08    0.27
   7   6  -9    0.79    0.47
  -7   6   9    0.51    0.51
   6  -6  -9    0.49    0.46
   6  -6  -9   -0.20    0.46
  -6   6   9   -0.23    0.43
   6   6  -9    0.31    0.30
   5  -6  -9   -0.12    0.37
   5  -6  -9    0.64    0.42
   5  -6  -9    0.27    0.23
  -5  -6   9    0.40    0.15
  -5   6   9   -0.33    0.29
   5   6  -9    0.63    0.34
   4  -6  -9    4.79    1.06
   4  -6  -9    3.29    0.73
   4  -6  -9    5.20    1.00
  -4  -6   9    4.33    0.47
   4   6  -9    5.57    0.58
  -4   6   9    3.87    0.79
   3  -6  -9    1.28    0.50
   3  -6  -9    0.76    0.38
  -3  -6   9    0.80    0.25
   3  -6  -9    1.19    0.49
  -3   6   9    0.96    0.42
  -2  -6   9   14.04    1.19
   2  -6  -9   12.14    1.39
   2  -6  -9   12.74    1.40
   2  -6  -9   12.17    1.29
   1  -6  -9   25.17    2.15
   1  -6  -9   24.11    2.24
   1  -6  -9   24.04    2.24
  -1  -6   9   26.95    2.11
   1   6  -9   23.28    2.01
  -1   6   9   25.21    2.16
   0  -6   9    9.98    1.00
   0  -6  -9    9.30    0.96
   0   6  -9    9.47    0.96
   0   6   9    7.93    0.90
   1  -6   9    0.80    0.21
  -1  -6  -9    0.24    0.21
   1  -6   9    0.21    0.27
  -1   6  -9    0.48    0.32
   1   6   9    0.20    0.18
   2  -6   9    0.58    0.26
  -2  -6  -9    0.16    0.15
   2  -6   9    0.16    0.31
  -2   6  -9    0.04    0.29
   3  -6   9   13.85    1.37
   3  -6   9   11.96    1.16
   3  -6   9   12.75    1.41
  -3  -6  -9   12.00    1.06
  -3   6  -9   12.15    1.36
   4  -6   9   25.67    2.34
   4  -6   9   22.15    2.09
   4  -6   9   26.85    2.31
  -4  -6  -9   22.36    1.89
  -4   6  -9   23.20    2.30
   4   6   9   27.62    2.28
   5  -6   9    0.75    0.46
   5  -6   9    1.78    0.58
  -5  -6  -9    1.28    0.25
  -5   6  -9    0.78    0.58
   5   6   9    0.49    0.44
  -6  -6  -9    1.25    0.29
   6  -6   9    1.95    0.67
   6  -6   9    1.54    0.58
   6  -6   9    1.14    0.55
   6   6   9    1.45    0.58
  -6   6  -9    1.75    0.78
   7  -6   9    0.05    0.68
   7  -6   9    0.48    0.49
  -7  -6  -9    0.56    0.28
   7  -6   9    0.05    0.52
  -7   6  -9    1.45    0.74
   7   6   9    1.17    0.60
  -8  -6  -9   -0.30    0.32
   8  -6   9   -0.41    0.44
   8  -6   9    0.44    0.62
  -8   6  -9   -0.47    0.89
   8   6   9   -0.05    0.40
   9  -6   9    0.31    0.69
   9  -6   9    0.32    0.52
  -9  -6  -9    0.42    0.55
   9   6   9    0.21    0.50
  -9   6  -9   -1.66    1.32
   8  -7  -9    0.10    0.53
  -8  -7   9    0.32    0.23
   8  -7  -9    0.54    0.77
   8   7  -9   -0.23    0.30
  -8   7   9    0.17    0.73
   7  -7  -9    2.69    0.98
   7  -7  -9    3.31    0.85
   7  -7  -9    0.28    0.64
   7   7  -9    1.14    0.50
  -7   7   9    0.83    0.58
   6  -7  -9    0.33    0.53
   6  -7  -9    0.21    0.52
   6  -7  -9    1.22    0.66
  -6  -7   9    0.60    0.18
   6   7  -9    0.19    0.33
  -6   7   9    0.15    0.54
   5  -7  -9    1.86    0.63
   5  -7  -9    2.49    0.73
  -5  -7   9    1.53    0.27
   5   7  -9    2.26    0.52
  -5   7   9    1.98    0.67
  -4  -7   9    1.64    0.30
   4  -7  -9    1.57    0.62
   4  -7  -9    1.03    0.59
   4  -7  -9    2.20    0.61
  -4   7   9    2.61    0.65
   3  -7  -9    3.40    0.73
  -3  -7   9    4.10    0.52
   3  -7  -9    4.64    1.01
   3  -7  -9    5.22    1.03
  -2  -7   9    1.10    0.34
  -2  -7   9    1.67    0.29
   2  -7  -9    2.42    0.71
   2  -7  -9    1.44    0.45
   2  -7  -9    1.26    0.53
  -2   7   9    1.58    0.76
   1  -7  -9    0.23    0.35
  -1  -7   9    0.51    0.31
   1  -7  -9   -0.18    0.27
   1  -7  -9    0.44    0.37
  -1   7   9    0.11    0.28
   0  -7   9   -0.15    0.21
   0  -7  -9   -0.35    0.24
   0  -7  -9    0.03    0.31
   0  -7  -9   -0.17    0.20
   0   7  -9    0.24    0.28
  -1  -7  -9   22.37    1.88
   1  -7   9   23.11    2.03
  -1   7  -9   19.97    1.95
   2  -7   9    2.30    0.64
  -2  -7  -9    2.26    0.43
   2  -7   9    2.59    0.64
   2  -7   9    3.32    0.54
  -2   7  -9    2.47    0.58
   3  -7   9    4.40    0.74
  -3  -7  -9    4.75    0.52
   3  -7   9    4.34    0.90
   3  -7   9    4.24    0.82
  -3   7  -9    3.99    0.88
  -4  -7  -9    3.26    0.42
   4  -7   9    4.97    0.83
   4  -7   9    4.45    0.90
   4  -7   9    3.90    0.78
  -5  -7  -9    0.11    0.17
   5  -7   9    0.48    0.48
   5  -7   9    0.57    0.40
   5  -7   9    1.02    0.61
  -5   7  -9    0.74    0.60
   5   7   9   -0.06    0.36
  -6  -7  -9    1.52    0.30
   6  -7   9    1.16    0.56
   6  -7   9    2.57    0.80
   6  -7   9    2.00    0.67
  -6   7  -9    2.05    0.85
   6   7   9    1.89    0.69
   7  -7   9    1.17    0.65
   7  -7   9    0.03    0.66
  -7  -7  -9    2.18    0.40
   7   7   9    2.14    0.80
   8  -7   9   -0.24    0.46
  -8  -7  -9   -0.05    0.38
   8  -7   9   -0.56    0.70
   8   7   9    0.29    0.54
   7  -8  -9    0.51    0.53
  -7  -8   9    0.71    0.20
   7   8  -9    0.08    0.33
   6  -8  -9    0.79    0.68
   6  -8  -9    0.18    0.58
  -6  -8   9    0.09    0.16
   6  -8  -9   -0.30    0.40
   6   8  -9    0.31    0.33
   5  -8  -9    1.55    0.73
  -5  -8   9    0.62    0.22
   5  -8  -9   -0.09    0.40
   5  -8  -9    1.23    0.72
   4  -8  -9   -0.04    0.45
  -4  -8   9    0.25    0.20
   4  -8  -9    0.01    0.45
   4  -8  -9    0.43    0.44
   3  -8  -9    2.37    0.78
   3  -8  -9    1.84    0.79
   3  -8  -9    2.60    0.65
  -3  -8   9    2.21    0.43
  -3  -8   9    2.39    0.42
  -2  -8   9    6.52    0.74
  -2  -8   9    4.15    0.50
   2  -8  -9    6.48    0.95
   2  -8  -9    4.27    1.01
   2  -8  -9    5.28    0.96
   1  -8  -9    0.22    0.32
   1  -8  -9    0.32    0.43
  -1  -8   9    0.27    0.34
   1  -8  -9   -0.35    0.31
   0  -8   9    7.51    1.06
   0  -8  -9    8.62    0.97
   0  -8  -9    7.83    1.08
  -1  -8  -9   15.47    1.68
   1  -8   9   17.43    1.80
   1  -8   9   17.99    1.88
  -1  -8  -9   17.80    1.60
  -1   8  -9   17.39    1.67
   2  -8   9    0.85    0.35
  -2  -8  -9    0.62    0.39
   2  -8   9    0.55    0.42
  -2  -8  -9    0.62    0.27
   2  -8   9    0.48    0.43
  -2   8  -9    0.15    0.44
   3  -8   9    0.58    0.37
  -3  -8  -9    0.28    0.22
   3  -8   9    0.22    0.46
   3  -8   9   -0.08    0.35
  -3   8  -9    1.05    0.65
   4  -8   9    0.29    0.43
   4  -8   9   -0.10    0.48
  -4  -8  -9    0.20    0.18
   4  -8   9   -0.25    0.54
  -5  -8  -9    0.36    0.20
   5  -8   9    1.35    0.71
   5  -8   9    1.26    0.74
   5  -8   9    0.76    0.43
   6  -8   9    0.07    0.41
  -6  -8  -9   -0.05    0.20
   6  -8   9    0.36    0.83
   7  -8   9    1.86    0.74
   7  -8   9    1.66    1.18
   7  -8   9    0.83    0.90
   7   8   9    1.65    0.77
  -6  -9   9   -0.02    0.17
  -6  -9   9    0.01    0.30
   6  -9  -9   -0.46    0.47
   6  -9  -9    0.99    0.92
   6  -9  -9   -0.60    0.74
   5  -9  -9    0.57    0.69
  -5  -9   9   -0.10    0.18
   5  -9  -9    0.11    0.53
   5  -9  -9    0.13    0.75
  -5  -9   9   -0.40    0.34
   4  -9  -9   -0.03    0.50
   4  -9  -9    0.00    0.52
  -4  -9   9   -0.17    0.22
   4  -9  -9    0.56    0.67
  -4  -9   9    0.01    0.29
  -3  -9   9    2.13    0.53
  -3  -9   9    1.51    0.41
  -3  -9   9    0.69    0.33
   3  -9  -9    0.61    0.65
   3  -9  -9    0.87    0.67
   3  -9  -9    1.27    0.67
   2  -9  -9    0.30    0.55
  -2  -9   9    0.14    0.32
   2  -9  -9    0.27    0.45
  -2  -9   9    1.16    0.47
   2  -9  -9    0.18    0.46
   1  -9  -9    0.95    0.44
   1  -9  -9    0.30    0.46
  -1  -9   9    0.43    0.46
  -1  -9   9    0.75    0.39
   1  -9  -9    0.37    0.47
   0  -9   9    0.81    0.49
   0  -9  -9    0.44    0.51
   0  -9  -9    0.34    0.38
   0  -9   9    0.53    0.47
   0  -9  -9    0.60    0.41
   1  -9   9    6.37    1.01
  -1  -9  -9    5.58    0.95
   1  -9   9    5.52    1.04
  -1  -9  -9    4.41    1.05
  -1  -9  -9    5.23    0.83
   2  -9   9   -0.07    0.51
   2  -9   9    0.78    0.53
  -2  -9  -9    0.29    0.30
   2  -9   9   -0.05    0.36
  -2  -9  -9    0.12    0.35
  -3  -9  -9    0.24    0.26
  -3  -9  -9    0.01    0.34
   3  -9   9   -0.02    0.40
   3  -9   9    0.06    0.61
   3  -9   9    0.80    0.53
   4  -9   9    0.10    0.52
   4  -9   9   -0.24    0.37
  -4  -9  -9   -0.54    0.30
   4  -9   9    0.59    0.76
  -4  -9  -9    0.20    0.24
  -5  -9  -9    7.41    0.87
   5  -9   9    8.21    1.41
   5  -9   9    6.53    1.36
  -5  -9  -9    7.10    0.71
   6  -9   9    1.94    1.23
  -6  -9  -9    3.10    0.44
   6  -9   9    1.71    0.69
  -6  -9  -9    3.19    0.76
   6  -9   9    2.15    0.94
   4 -10  -9    1.52    0.78
   4 -10  -9   -0.12    0.68
   4 -10  -9    0.12    0.56
  -4 -10   9    0.76    0.52
   3 -10  -9    1.02    0.69
  -3 -10   9    0.62    0.34
   3 -10  -9   -1.12    0.66
  -3 -10   9   -0.33    0.48
   3 -10  -9    0.65    0.61
  -2 -10   9    0.89    0.41
   2 -10  -9    1.01    0.64
  -2 -10   9    0.77    0.65
   2 -10  -9    0.46    0.62
   2 -10  -9    0.44    0.63
  -1 -10   9    0.36    0.40
   1 -10  -9    1.00    0.59
  -1 -10   9    0.06    0.50
   1 -10  -9    0.45    0.51
   1 -10  -9    0.34    0.48
   0 -10   9    0.94    0.66
   0 -10  -9   -0.08    0.50
   0 -10  -9    1.36    0.54
   0 -10  -9    0.72    0.51
   0 -10   9    0.56    0.46
  -1 -10  -9    0.19    0.42
   1 -10   9    0.24    0.53
  -1 -10  -9    0.30    0.47
   1 -10   9   -0.08    0.62
  -1 -10  -9    0.26    0.48
  -2 -10  -9    0.29    0.55
  -2 -10  -9    0.33    0.46
   2 -10   9    1.35    0.80
   2 -10   9    0.26    0.51
  -2 -10  -9   -0.14    0.38
   3 -10   9    0.47    0.59
   3 -10   9   -0.74    0.95
  -3 -10  -9    0.34    0.46
  -3 -10  -9    0.63    0.35
   4 -10   9    1.65    0.58
   4 -10   9    3.33    0.99
  -4 -10  -9    3.03    0.49
  -4 -10  -9    3.71    0.76
   4 -10   9    1.37    1.09
  11   0 -10    0.70    0.54
  11   0 -10   -0.04    0.51
 -11   0  10    0.82    0.63
 -10   0  10    4.10    0.95
  10   0 -10    2.93    1.04
  10   0 -10    4.42    1.02
   9   0 -10    0.14    0.49
   9   0 -10    0.32    0.35
  -9   0  10    0.16    0.33
  -8   0  10    0.43    0.36
   8   0 -10    1.02    0.59
   8   0 -10    0.03    0.30
   7   0 -10    1.69    0.34
  -7   0  10    1.52    0.47
   7   0 -10    1.06    0.60
   7   0 -10    1.83    0.46
  -6   0  10   50.75    4.27
   6   0 -10   55.13    4.42
   6   0 -10   61.90    4.16
   6   0 -10   46.95    4.41
   5   0 -10    0.29    0.17
   5   0 -10    0.28    0.22
  -5   0  10    0.34    0.22
   5   0 -10    0.26    0.28
   4   0 -10   90.85    6.65
   4   0 -10   92.19    6.87
  -4   0  10   84.26    6.72
  -3   0  10    6.92    0.67
   3   0 -10    5.53    0.70
   3   0 -10    6.79    0.62
  -2   0  10    0.14    0.12
   2   0 -10    0.16    0.19
   2   0 -10   -0.01    0.08
   1   0 -10  170.51   12.88
   1   0 -10  181.38   12.92
  -1   0  10  173.57   12.89
   0   0  10  126.81    9.54
   0   0 -10  131.67    9.56
  -1   0 -10    9.48    0.84
   1   0  10    8.57    0.80
   1   0  10    9.97    0.83
   2   0  10  343.81   24.87
   2   0  10  343.33   24.82
  -2   0 -10  329.85   24.87
   3   0  10   28.86    2.21
  -3   0 -10   28.19    2.28
   3   0  10   27.15    2.29
   4   0  10  143.20   10.76
   5   0  10    3.06    0.56
   5   0  10    4.40    0.75
   5   0  10    3.02    0.41
  -5   0 -10    2.75    0.53
   6   0  10   11.07    1.22
   6   0  10   11.10    1.30
  -6   0 -10   11.96    1.24
   6   0  10   14.09    1.21
   7   0  10    0.05    0.21
   7   0  10    0.46    0.31
   7   0  10    0.79    0.39
  -7   0 -10   -0.28    0.24
   8   0  10   35.56    2.64
   8   0  10   31.64    2.79
  -8   0 -10   29.23    2.86
   9   0  10    5.09    1.19
  -9   0 -10    6.44    1.11
   9   0  10    6.85    0.76
  10   0  10    0.67    0.41
 -10   0 -10    0.78    0.69
  10   0  10    0.89    0.60
 -11   0 -10    0.54    0.99
  11   0  10   -0.12    0.38
  11  -1 -10    3.01    0.84
  11  -1 -10    1.36    0.82
 -11   1  10    4.23    0.98
  11   1 -10    1.34    0.83
  10  -1 -10    2.32    0.64
  10  -1 -10    0.56    0.51
 -10  -1  10    1.82    0.58
  10   1 -10    0.92    0.67
  10   1 -10    2.20    0.41
 -10   1  10    1.98    0.70
   9  -1 -10    1.92    0.82
  -9  -1  10    3.13    0.71
   9  -1 -10    3.02    0.68
   9   1 -10    3.60    0.54
   9   1 -10    2.09    0.84
  -9   1  10    3.50    0.74
   8  -1 -10    6.16    1.28
   8  -1 -10    6.23    0.98
  -8  -1  10    6.84    0.87
   8   1 -10    6.53    0.75
  -8   1  10    6.53    1.07
   8   1 -10    6.39    1.30
   7  -1 -10    6.19    0.71
   7  -1 -10    5.29    1.14
   7  -1 -10    6.54    0.83
  -7  -1  10    5.73    0.76
  -7   1  10    7.28    0.89
   7   1 -10    5.93    0.59
   7   1 -10    6.33    1.19
   7   1 -10    5.79    0.70
  -6  -1  10   28.71    2.34
   6  -1 -10   30.03    2.29
   6  -1 -10   24.31    2.51
   6   1 -10   26.75    2.52
   6   1 -10   29.08    2.18
  -6   1  10   27.17    2.42
   6   1 -10   27.27    2.30
   5  -1 -10    2.27    0.66
  -5  -1  10    3.63    0.50
   5  -1 -10    4.53    0.72
   5   1 -10    3.89    0.40
  -5   1  10    4.01    0.65
   5   1 -10    2.28    0.65
   5   1 -10    3.88    0.50
   4  -1 -10    7.89    0.92
   4  -1 -10    7.58    0.94
  -4  -1  10    9.11    0.84
   4  -1 -10    9.28    0.84
  -4   1  10    7.70    0.96
   4   1 -10    8.55    0.76
   4   1 -10   10.72    1.01
   3  -1 -10   20.31    1.52
  -3  -1  10   14.33    1.34
   3  -1 -10   13.90    1.31
  -3   1  10   15.52    1.39
   3   1 -10   16.24    1.28
   2  -1 -10  106.79    8.09
  -2  -1  10  106.30    8.07
   2  -1 -10  116.32    8.20
  -2   1  10  104.52    8.14
   2   1 -10  116.27    8.14
   2   1 -10  104.59    8.07
  -1  -1  10   16.12    1.39
   1  -1 -10   16.31    1.40
   1  -1 -10   19.82    1.49
  -1   1  10   17.04    1.44
   1   1 -10   18.67    1.41
   1   1 -10   16.77    1.41
   0  -1 -10   14.32    1.19
   0  -1  10   15.09    1.19
   0   1  10   15.12    1.21
   0   1 -10   13.23    1.21
   1  -1  10   34.34    2.65
   1  -1  10   35.05    2.69
  -1  -1 -10   37.22    2.75
   1   1  10   33.55    2.70
  -1   1 -10   33.91    2.73
   1   1  10   35.04    2.67
  -2  -1 -10  339.23   25.02
   2  -1  10  351.92   25.03
   2  -1  10  328.38   25.03
  -2   1 -10  333.91   25.09
   2   1  10  354.01   25.07
   3  -1  10   32.50    2.72
  -3  -1 -10   30.83    2.69
   3  -1  10   39.05    2.79
  -3   1 -10   32.09    2.77
   3   1  10   38.79    2.82
   3   1  10   34.99    2.66
  -4  -1 -10    1.99    0.37
   4  -1  10    0.79    0.34
   4  -1  10    1.43    0.31
   4   1  10    0.78    0.34
  -4   1 -10    1.43    0.36
   5  -1  10    6.56    0.87
   5  -1  10    8.36    0.92
   5  -1  10    8.16    0.80
  -5  -1 -10    7.11    0.79
   5   1  10    8.78    0.94
   5   1  10    7.09    0.81
   5   1  10    7.06    0.68
  -5   1 -10    6.32    0.84
   6  -1  10    4.98    0.91
   6  -1  10    4.48    0.75
  -6  -1 -10    3.25    0.63
   6   1  10    3.66    0.62
   6   1  10    4.28    0.48
  -6   1 -10    4.14    0.77
   6   1  10    5.81    1.00
   7  -1  10    7.36    0.84
   7  -1  10    9.24    1.11
   7  -1  10    6.97    0.97
  -7  -1 -10    6.26    0.88
   7   1  10    6.01    0.81
   7   1  10    8.33    1.09
   7   1  10    7.85    0.72
  -7   1 -10    6.48    1.05
   8  -1  10    0.35    0.46
   8  -1  10    0.01    0.24
   8  -1  10   -0.02    0.41
  -8  -1 -10    0.34    0.35
   8   1  10    0.13    0.19
   8   1  10    0.04    0.30
  -8   1 -10   -0.25    0.36
  -9  -1 -10   -0.12    0.45
   9  -1  10    0.26    0.30
   9  -1  10    0.31    0.58
   9   1  10    0.32    0.22
   9   1  10    0.23    0.49
  -9   1 -10   -0.34    0.49
  10  -1  10   13.23    1.32
  10  -1  10    8.86    1.83
 -10  -1 -10   12.67    1.66
  10   1  10   14.81    1.13
 -10   1 -10   11.81    1.64
  11  -1  10    0.16    0.62
  11   1  10    0.65    0.70
  11  -2 -10   -0.10    0.70
 -11  -2  10    0.38    0.53
  11  -2 -10    0.83    0.80
 -11   2  10    0.44    0.75
  11   2 -10    0.59    0.56
 -10  -2  10    3.81    0.77
  10  -2 -10    3.73    0.85
  10  -2 -10    2.05    0.94
 -10   2  10    5.40    1.13
  10   2 -10    2.31    0.85
   9  -2 -10    2.44    0.66
  -9  -2  10    3.30    0.67
   9  -2 -10    2.90    0.97
   9   2 -10    2.67    0.95
  -9   2  10    3.08    0.80
   8  -2 -10   13.08    1.82
   8   2 -10   17.36    1.31
   8   2 -10   18.89    1.34
  -8   2  10   16.41    1.77
   8   2 -10   14.57    1.79
  -7  -2  10    0.12    0.22
   7  -2 -10    0.52    0.56
   7  -2 -10    0.26    0.29
   7  -2 -10    0.88    0.43
   7   2 -10    0.36    0.13
   7   2 -10    0.14    0.16
   7   2 -10    1.25    0.56
  -7   2  10    0.13    0.28
   6  -2 -10   17.46    1.86
  -6  -2  10   16.97    1.58
   6  -2 -10   20.05    1.66
   6  -2 -10   19.63    1.81
   6   2 -10   17.30    1.50
   6   2 -10   19.13    1.81
   6   2 -10   17.88    1.44
  -6   2  10   19.56    1.79
   5  -2 -10   11.43    1.20
   5  -2 -10   10.27    1.01
   5  -2 -10   10.22    1.11
  -5  -2  10    9.43    0.91
   5   2 -10   10.74    0.85
   5   2 -10    8.99    0.90
  -5   2  10    8.99    1.06
   5   2 -10    9.84    1.08
   4  -2 -10    5.64    0.73
   4  -2 -10    7.02    0.80
   4  -2 -10    4.80    0.60
  -4  -2  10    4.92    0.53
   4   2 -10    5.01    0.56
  -4   2  10    5.52    0.69
   4   2 -10    4.57    0.49
   4   2 -10    6.60    0.70
   3  -2 -10    6.28    0.80
   3  -2 -10    7.20    0.71
  -3  -2  10    7.86    0.65
   3   2 -10    6.13    0.70
  -3   2  10    6.80    0.77
   3   2 -10    6.52    0.63
   2  -2 -10  108.39    8.29
  -2  -2  10  107.82    8.23
   2   2 -10  118.96    8.27
   2   2 -10  114.34    8.26
  -2   2  10  106.77    8.35
  -1  -2  10    3.74    0.39
   1  -2 -10    3.28    0.41
   1   2 -10    3.45    0.42
  -1   2  10    3.58    0.45
   0  -2  10    2.81    0.35
   0  -2 -10    3.20    0.34
   0   2 -10    2.28    0.25
   0   2  10    2.78    0.35
   0   2 -10    2.71    0.37
   1  -2  10   11.65    1.03
   1  -2  10   13.05    1.14
  -1  -2 -10   14.82    1.10
  -1   2 -10   13.68    1.19
   2  -2  10    1.99    0.37
  -2  -2 -10    1.64    0.27
  -2   2 -10    1.50    0.34
   2   2  10    1.55    0.26
   3  -2  10   17.09    1.53
  -3  -2 -10   17.76    1.47
   3  -2  10   18.51    1.56
  -3   2 -10   19.01    1.64
   3   2  10   17.91    1.44
   3   2  10   17.95    1.58
   4  -2  10   17.33    1.47
  -4  -2 -10   14.46    1.35
   4  -2  10   17.42    1.59
   4   2  10   15.67    1.29
  -4   2 -10   15.86    1.52
   4   2  10   17.05    1.53
   5  -2  10   51.17    4.01
   5  -2  10   54.36    4.12
  -5  -2 -10   44.94    3.91
   5  -2  10   49.35    4.13
   5   2  10   49.94    3.81
   5   2  10   53.94    3.94
   5   2  10   54.94    4.17
  -5   2 -10   48.23    4.11
   6  -2  10    6.42    0.76
   6  -2  10    6.35    0.85
   6  -2  10    5.22    0.89
  -6  -2 -10    5.01    0.69
  -6   2 -10    4.74    0.90
   6   2  10    7.26    1.19
   6   2  10    5.20    0.62
   6   2  10    6.12    0.55
   7  -2  10    3.03    0.75
   7  -2  10    4.14    0.66
  -7  -2 -10    2.64    0.57
   7  -2  10    2.91    0.79
  -7   2 -10    2.90    0.70
   7   2  10    2.21    0.78
   7   2  10    3.29    0.37
   7   2  10    3.17    0.46
   8  -2  10    5.32    1.14
   8  -2  10    8.36    1.19
  -8  -2 -10    5.43    0.93
  -8   2 -10    6.82    1.17
   8   2  10    4.14    1.06
   8   2  10    6.97    0.57
   9  -2  10    0.47    0.50
  -9  -2 -10    1.18    0.48
   9  -2  10    0.29    0.41
   9   2  10    0.59    0.57
  -9   2 -10    0.79    0.66
 -10  -2 -10   -0.20    0.58
  10  -2  10   -0.08    0.47
  10  -2  10    0.08    0.58
  10   2  10    0.42    0.61
 -10   2 -10   -0.79    0.71
  11  -3 -10    0.73    0.63
  11   3 -10    0.25    0.51
  10  -3 -10    0.77    0.75
 -10  -3  10    3.55    0.72
  10   3 -10    2.69    0.94
 -10   3  10    2.69    0.88
   9  -3 -10   -0.15    0.41
  -9  -3  10    0.18    0.32
   9  -3 -10    0.01    0.40
   9   3 -10   -0.08    0.38
   8  -3 -10    3.05    0.76
   8  -3 -10    1.86    0.78
   8  -3 -10    3.23    0.78
  -8  -3  10    2.18    0.52
   8   3 -10    2.82    0.82
  -8   3  10    3.84    0.82
   7  -3 -10    5.55    0.96
   7  -3 -10    6.41    0.78
   7  -3 -10    5.21    1.15
  -7  -3  10    4.25    0.61
  -7   3  10    4.65    0.92
   7   3 -10    4.77    0.97
   6  -3 -10   15.35    1.52
  -6  -3  10   13.53    1.19
   6  -3 -10   15.35    1.37
   6  -3 -10   11.58    1.46
  -6   3  10   14.47    1.47
   6   3 -10   10.55    1.32
   5  -3 -10    3.33    0.70
   5  -3 -10    3.17    0.59
  -5  -3  10    2.20    0.37
   5  -3 -10    2.00    0.63
  -5   3  10    3.30    0.67
   5   3 -10    3.11    0.27
   5   3 -10    2.39    0.57
   5   3 -10    3.10    0.28
  -4  -3  10   20.71    1.57
   4  -3 -10   19.75    1.86
   4  -3 -10   21.46    1.75
   4  -3 -10   19.88    1.86
   4   3 -10   19.71    1.57
  -4   3  10   21.31    1.83
   4   3 -10   17.68    1.67
   4   3 -10   17.62    1.54
  -3  -3  10   54.07    4.16
   3  -3 -10   56.52    4.43
   3  -3 -10   60.86    4.33
   3   3 -10   53.84    4.17
   3   3 -10   51.74    4.21
  -3   3  10   57.10    4.39
   2  -3 -10    1.79    0.37
   2  -3 -10    2.29    0.52
  -2  -3  10    1.59    0.29
   2   3 -10    2.00    0.33
  -2   3  10    1.86    0.41
   1  -3 -10   41.63    3.19
   1  -3 -10   44.02    3.29
  -1  -3  10   40.83    3.15
  -1   3  10   39.64    3.23
   1   3 -10   39.12    3.18
   0  -3  10    1.73    0.34
   0  -3 -10    2.45    0.36
   0   3 -10    1.66    0.35
   1  -3  10   25.64    2.02
   1  -3  10   27.77    2.21
  -1  -3 -10   28.50    2.12
   1   3  10   26.82    2.15
  -1   3 -10   26.89    2.24
   2  -3  10   66.65    4.94
   2  -3  10   64.07    5.07
  -2  -3 -10   68.05    4.94
   2   3  10   63.94    4.95
  -2   3 -10   63.69    5.12
   2   3  10   68.83    5.08
   3  -3  10    2.00    0.39
   3  -3  10    1.75    0.40
  -3  -3 -10    1.91    0.30
   3   3  10    2.18    0.50
  -3   3 -10    1.32    0.40
   3   3  10    1.91    0.29
   4  -3  10   20.36    1.96
  -4  -3 -10   22.43    1.76
   4  -3  10   22.75    1.93
  -4   3 -10   21.05    1.99
   4   3  10   21.14    1.69
   4   3  10   23.04    1.96
   5  -3  10  139.60    9.50
  -5  -3 -10  117.56    9.28
   5  -3  10  113.34    9.44
   5  -3  10  127.33    9.61
  -5   3 -10  129.37    9.60
   5   3  10  129.19    9.18
   5   3  10  112.61    9.49
   5   3  10  128.94    9.15
   6  -3  10   67.00    5.21
  -6  -3 -10   59.91    4.95
   6  -3  10   68.90    5.14
   6  -3  10   65.05    5.25
  -6   3 -10   66.49    5.27
   6   3  10   61.42    5.21
   7  -3  10   15.67    1.72
  -7  -3 -10   15.78    1.47
   7  -3  10   15.04    1.68
   7  -3  10   15.95    1.58
   7   3  10   15.59    1.72
  -7   3 -10   17.78    1.77
   8  -3  10    0.47    0.44
   8  -3  10    0.37    0.60
  -8  -3 -10   -0.15    0.29
   8  -3  10    0.38    0.34
  -8   3 -10    0.21    0.52
   8   3  10    0.07    0.36
  -9  -3 -10    1.14    0.52
   9  -3  10    0.96    0.63
   9  -3  10    0.30    0.40
  -9   3 -10    1.11    0.71
   9   3  10    0.87    0.55
  10  -3  10   -0.32    0.49
  10  -3  10    1.08    0.66
  10   3  10    1.01    0.66
 -10  -4  10    0.76    0.37
  10  -4 -10    0.32    0.68
  10  -4 -10    0.42    0.53
  10   4 -10   -0.23    0.49
 -10   4  10    0.57    0.69
   9  -4 -10   -0.43    0.36
  -9  -4  10   -0.01    0.31
   9  -4 -10   -0.31    0.46
   9   4 -10    0.21    0.39
  -9   4  10   -0.16    0.55
   8  -4 -10    1.06    0.58
   8  -4 -10    2.56    0.63
   8  -4 -10    1.10    0.68
  -8  -4  10    1.29    0.34
  -8   4  10    1.12    0.66
   8   4 -10    0.83    0.45
  -7  -4  10    0.40    0.23
   7  -4 -10    0.18    0.36
   7  -4 -10    0.67    0.48
   7  -4 -10    0.64    0.49
   7   4 -10    0.34    0.35
  -7   4  10    0.04    0.43
   6  -4 -10   13.49    1.43
   6  -4 -10    9.43    1.31
   6  -4 -10   12.56    1.25
  -6  -4  10   11.13    0.99
   6   4 -10    9.26    1.14
  -6   4  10   11.12    1.32
   5  -4 -10   18.73    1.81
   5  -4 -10   19.82    1.68
   5  -4 -10   15.26    1.74
  -5  -4  10   17.46    1.41
   5   4 -10   15.25    1.54
  -5   4  10   18.27    1.90
   4  -4 -10   18.89    1.56
   4  -4 -10   15.79    1.62
   4  -4 -10   15.98    1.63
  -4  -4  10   15.44    1.28
  -4   4  10   15.44    1.58
   4   4 -10   15.09    1.39
  -3  -4  10    2.57    0.34
   3  -4 -10    4.58    0.83
   3  -4 -10    3.61    0.81
   3  -4 -10    2.79    0.53
   3   4 -10    3.66    0.40
   3   4 -10    2.51    0.35
  -3   4  10    3.02    0.61
   2  -4 -10    3.32    0.56
  -2  -4  10    3.52    0.43
   2  -4 -10    4.41    0.78
  -2   4  10    3.74    0.64
   2   4 -10    4.10    0.34
   1  -4 -10    2.07    0.49
   1  -4 -10    2.26    0.40
  -1  -4  10    2.16    0.37
   1   4 -10    2.46    0.42
   0  -4 -10    0.06    0.13
   0  -4  10    0.25    0.18
   0   4  10    0.01    0.16
   0   4 -10    0.24    0.19
  -1  -4 -10    5.17    0.52
   1  -4  10    5.34    0.62
  -1   4 -10    4.38    0.61
   1   4  10    4.03    0.53
   2  -4  10   46.11    3.71
  -2  -4 -10   53.22    3.75
   2  -4  10   49.68    3.91
   2   4  10   49.77    3.76
  -2   4 -10   47.14    3.94
   3  -4  10    3.27    0.48
   3  -4  10    5.45    0.67
  -3  -4 -10    4.63    0.45
  -3   4 -10    3.47    0.70
   3   4  10    4.11    0.78
   3   4  10    4.36    0.43
  -4  -4 -10   50.37    3.85
   4  -4  10   50.55    4.25
   4  -4  10   50.98    4.10
   4   4  10   52.05    4.10
  -4   4 -10   49.51    4.17
   5  -4  10    9.93    1.23
   5  -4  10   12.67    1.19
  -5  -4 -10    9.22    0.94
   5  -4  10   11.15    1.19
   5   4  10   10.76    1.19
  -5   4 -10   10.23    1.25
   6  -4  10    0.11    0.34
   6  -4  10    0.61    0.37
   6  -4  10   -0.10    0.39
  -6  -4 -10    0.03    0.18
   6   4  10    0.49    0.35
  -6   4 -10    0.09    0.45
  -7  -4 -10    0.61    0.30
   7  -4  10    0.00    0.36
   7  -4  10    0.48    0.50
   7  -4  10   -0.32    0.31
   7   4  10   -0.15    0.31
  -7   4 -10    0.40    0.47
   8  -4  10    7.55    1.24
   8  -4  10    4.26    1.04
  -8  -4 -10    5.56    0.85
  -8   4 -10    6.53    1.16
   8   4  10    3.81    1.05
  -9  -4 -10    0.92    0.51
   9  -4  10    0.39    0.45
   9  -4  10    0.38    0.46
  -9   4 -10    0.63    0.81
   9   4  10    1.01    0.56
 -10  -4 -10    5.70    1.03
  10  -4  10    3.43    1.04
  10   4  10    3.07    1.02
 -10   4 -10    3.99    1.22
  10  -5 -10   -0.51    0.40
  10  -5 -10   -0.47    0.80
 -10  -5  10    0.27    0.42
 -10   5  10   -0.26    0.74
  10   5 -10    0.25    0.48
   9  -5 -10   -0.37    0.50
   9  -5 -10   -0.31    0.70
  -9  -5  10   -0.17    0.29
   9   5 -10    0.34    0.46
  -9   5  10    0.03    0.59
   8  -5 -10   -0.61    0.47
   8  -5 -10    0.30    0.54
  -8  -5  10    0.04    0.24
   8  -5 -10   -0.01    0.47
  -8   5  10   -0.54    0.47
   8   5 -10   -0.02    0.34
  -7  -5  10    3.71    0.48
   7  -5 -10    4.45    1.00
   7  -5 -10    3.66    1.04
   7  -5 -10    3.20    0.76
   7   5 -10    3.60    0.76
  -7   5  10    3.56    0.89
   6  -5 -10    5.68    1.15
  -6  -5  10    4.41    0.50
   6  -5 -10    4.37    0.93
   6  -5 -10    6.40    0.99
  -6   5  10    6.11    1.08
   6   5 -10    4.10    0.78
   5  -5 -10    2.63    0.70
   5  -5 -10    3.02    0.65
  -5  -5  10    2.20    0.34
   5  -5 -10    1.92    0.71
  -5   5  10    2.26    0.64
   5   5 -10    2.87    0.58
   4  -5 -10    0.41    0.40
   4  -5 -10    1.06    0.36
  -4  -5  10    0.48    0.16
   4  -5 -10    0.63    0.41
  -4   5  10    0.68    0.36
   4   5 -10    0.23    0.21
   3  -5 -10    0.25    0.27
  -3  -5  10    0.12    0.13
   3  -5 -10    0.39    0.35
   3  -5 -10    0.07    0.30
  -3   5  10    0.45    0.35
   3   5 -10    0.18    0.15
   2  -5 -10    2.53    0.58
   2  -5 -10    1.98    0.59
  -2  -5  10    1.60    0.34
   2  -5 -10    2.02    0.46
  -2   5  10    1.74    0.49
   2   5 -10    1.83    0.31
   1  -5 -10   13.77    1.36
  -1  -5  10   14.61    1.24
   1   5 -10   13.44    1.21
  -1   5  10   11.83    1.27
   0  -5 -10   10.51    1.00
   0  -5  10   11.11    1.04
   0   5 -10    9.51    1.01
   0   5  10    9.60    1.00
   1  -5  10   59.90    4.33
  -1  -5 -10   59.14    4.19
   1   5  10   49.03    4.17
  -1   5 -10   50.33    4.30
   2  -5  10    5.26    0.68
  -2  -5 -10    4.91    0.50
   2  -5  10    3.46    0.44
  -2   5 -10    4.14    0.75
   2   5  10    4.57    0.47
   3  -5  10   33.03    2.43
  -3  -5 -10   29.67    2.11
   3  -5  10   23.71    2.16
  -3   5 -10   26.14    2.40
   3   5  10   22.66    2.28
   4  -5  10    6.63    1.12
  -4  -5 -10    6.84    0.69
   4  -5  10    8.56    0.99
  -4   5 -10    7.59    1.02
   4   5  10    8.47    0.98
   5  -5  10    0.25    0.32
   5  -5  10    0.15    0.25
  -5  -5 -10    0.04    0.15
   5  -5  10    0.33    0.38
  -5   5 -10    0.31    0.44
   5   5  10    0.22    0.32
   6  -5  10    1.04    0.49
  -6  -5 -10    0.41    0.22
   6  -5  10    0.34    0.37
   6  -5  10   -0.38    0.45
   6   5  10    0.15    0.38
  -6   5 -10    0.67    0.53
   7  -5  10    2.57    0.80
   7  -5  10    2.14    0.72
   7  -5  10    2.14    0.64
  -7  -5 -10    2.65    0.49
   7   5  10    1.73    0.63
  -7   5 -10    3.01    0.91
  -8  -5 -10    7.81    0.91
   8  -5  10    8.83    2.14
   8  -5  10    7.75    1.54
   8   5  10    6.53    1.32
  -8   5 -10    5.22    1.25
   9  -5  10    0.63    0.63
  -9  -5 -10    0.80    0.51
   9  -5  10    0.37    0.66
   9   5  10    0.72    0.57
  -9   5 -10    2.22    1.11
   9  -6 -10   -0.28    0.81
   9  -6 -10    1.28    0.78
  -9  -6  10    0.83    0.37
  -9   6  10    0.01    0.85
   9   6 -10    0.21    0.44
  -8  -6  10    0.76    0.30
   8  -6 -10    0.01    0.49
   8  -6 -10    0.30    0.59
   8  -6 -10    0.28    0.63
  -8   6  10   -0.01    0.57
   8   6 -10    0.63    0.48
   7  -6 -10    1.12    0.60
   7  -6 -10   -0.01    0.42
  -7  -6  10    0.16    0.21
   7  -6 -10   -0.28    0.57
  -7   6  10    0.01    0.49
   7   6 -10    0.43    0.34
   6  -6 -10    1.50    0.54
  -6  -6  10    1.12    0.25
   6  -6 -10    2.27    0.77
   6  -6 -10    0.90    0.53
  -6   6  10    0.76    0.53
   6   6 -10    1.47    0.45
   5  -6 -10    0.75    0.43
   5  -6 -10    1.12    0.60
   5  -6 -10    0.73    0.43
  -5  -6  10    1.01    0.21
   5   6 -10    0.67    0.38
  -5   6  10    0.60    0.46
   4  -6 -10    4.61    0.81
   4  -6 -10    5.14    1.00
  -4  -6  10    4.34    0.45
   4  -6 -10    3.21    0.87
   4   6 -10    3.67    0.49
  -4   6  10    3.22    0.76
   3  -6 -10   10.55    1.19
  -3  -6  10   11.04    1.00
   3  -6 -10    9.26    1.27
   3  -6 -10   13.25    1.39
  -3   6  10   12.27    1.31
   2  -6 -10   16.04    1.50
   2  -6 -10   15.62    1.61
  -2  -6  10   15.70    1.36
   2  -6 -10   16.48    1.64
   2   6 -10   14.34    1.22
   1  -6 -10   28.89    2.64
   1  -6 -10   30.98    2.53
  -1  -6  10   31.12    2.48
   1  -6 -10   32.44    2.68
  -1   6  10   28.94    2.54
   1   6 -10   27.85    2.40
   0  -6 -10    7.34    0.79
   0  -6  10    7.44    0.83
   0   6  10    6.63    0.77
   0   6 -10    6.15    0.78
   1  -6  10   -0.26    0.19
  -1  -6 -10    0.35    0.19
  -1   6 -10    0.12    0.25
   1   6  10    0.10    0.17
  -2  -6 -10    0.19    0.18
   2  -6  10    0.23    0.21
   2  -6  10    0.38    0.33
  -2   6 -10    0.41    0.32
   3  -6  10    5.33    0.87
   3  -6  10    5.16    0.95
  -3  -6 -10    5.79    0.55
   3  -6  10    3.59    0.56
  -3   6 -10    5.79    0.95
  -4  -6 -10    5.08    0.52
   4  -6  10    5.29    0.98
   4  -6  10    6.29    1.00
   4  -6  10    4.04    0.74
   4   6  10    3.96    0.87
  -4   6 -10    4.31    0.93
   5  -6  10    7.16    1.13
  -5  -6 -10    5.86    0.60
   5  -6  10    6.96    1.18
   5  -6  10    5.73    0.81
  -5   6 -10    5.69    1.16
   5   6  10    5.45    1.11
  -6  -6 -10    1.54    0.32
   6  -6  10    0.96    0.56
   6  -6  10    1.81    0.65
   6  -6  10    1.60    0.58
   6   6  10    1.80    0.66
  -6   6 -10    0.72    0.62
  -7  -6 -10    0.19    0.25
   7  -6  10    0.38    0.44
   7  -6  10    0.07    0.72
   7  -6  10    0.50    0.46
  -7   6 -10    0.46    0.74
   7   6  10    0.00    0.41
  -8  -6 -10   -0.12    0.35
   8  -6  10    0.18    0.46
   8  -6  10   -0.09    0.53
   8   6  10   -0.30    0.36
  -8   6 -10    0.51    0.96
  -9  -6 -10   -0.14    0.51
   9  -6  10    0.20    0.58
   9  -6  10    1.34    0.79
   9   6  10   -0.13    0.48
   8  -7 -10    0.74    0.73
   8  -7 -10    0.70    0.77
  -8  -7  10    1.61    0.34
   8   7 -10    0.03    0.35
  -8   7  10   -0.33    0.70
   7  -7 -10    0.54    0.75
   7  -7 -10   -0.22    0.59
   7  -7 -10    0.00    0.52
  -7  -7  10    0.51    0.22
   7   7 -10   -0.30    0.27
  -7   7  10   -0.01    0.62
   6  -7 -10   -0.33    0.33
   6  -7 -10    0.34    0.55
   6  -7 -10    0.26    0.57
  -6  -7  10    0.14    0.17
   6   7 -10   -0.04    0.28
  -6   7  10    0.15    0.56
  -5  -7  10    0.00    0.13
   5  -7 -10    0.25    0.55
   5  -7 -10    0.12    0.49
  -5   7  10   -0.91    0.39
   5   7 -10    0.02    0.28
  -4  -7  10    0.68    0.25
   4  -7 -10    0.88    0.47
   4  -7 -10   -0.11    0.45
   4  -7 -10    0.36    0.47
  -4   7  10    0.62    0.48
  -3  -7  10    0.15    0.18
   3  -7 -10    0.90    0.46
   3  -7 -10   -0.37    0.24
   3  -7 -10    0.21    0.38
  -3   7  10    0.31    0.34
   2  -7 -10   -0.65    0.27
  -2  -7  10   -0.11    0.20
   2  -7 -10    0.22    0.38
   2  -7 -10   -0.21    0.27
  -2   7  10   -0.32    0.27
   1  -7 -10    6.39    0.82
   1  -7 -10    6.30    1.02
  -1  -7  10    6.50    0.79
   1  -7 -10    5.61    1.08
  -1   7  10    6.17    0.84
   1   7 -10    6.50    0.70
   0  -7  10    0.23    0.29
   0  -7 -10    0.23    0.34
   0  -7 -10    0.22    0.25
   0  -7 -10    0.07    0.27
   0   7  10   -0.05    0.23
   0   7 -10    0.29    0.30
   1  -7  10    3.72    0.70
  -1  -7 -10    3.64    0.56
  -1   7 -10    3.20    0.67
   2  -7  10    0.17    0.39
  -2  -7 -10   -0.02    0.20
   2  -7  10    0.08    0.30
   2  -7  10    0.15    0.21
  -2   7 -10    0.22    0.38
   3  -7  10    0.29    0.34
   3  -7  10    0.29    0.46
   3  -7  10    0.07    0.27
  -3  -7 -10    0.20    0.17
  -3   7 -10    0.20    0.45
   4  -7  10    1.75    0.55
   4  -7  10    1.56    0.48
   4  -7  10    1.18    0.61
  -4  -7 -10    1.49    0.27
  -4   7 -10    0.84    0.57
  -5  -7 -10    0.21    0.16
   5  -7  10    0.60    0.45
   5  -7  10    1.12    0.59
   5  -7  10   -0.41    0.33
  -5   7 -10    0.10    0.56
   6  -7  10    1.59    0.63
   6  -7  10    0.70    0.41
   6  -7  10   -0.59    0.70
  -6  -7 -10    1.20    0.30
  -6   7 -10    0.66    0.84
   6   7  10    0.22    0.41
   7  -7  10    0.87    0.75
  -7  -7 -10    2.39    0.45
   7  -7  10    2.23    0.72
   7  -7  10    2.24    1.00
   7   7  10    2.17    0.80
   8  -7  10   -0.54    0.78
   8   7  10   -0.02    0.46
   7  -8 -10   -1.42    0.91
  -7  -8  10    0.57    0.21
   7  -8 -10    0.00    0.50
   7   8 -10   -0.09    0.34
  -6  -8  10    2.69    0.36
   6  -8 -10    1.99    0.82
   6  -8 -10    3.47    0.94
  -5  -8  10    0.07    0.16
   5  -8 -10    0.10    0.65
   5  -8 -10   -0.01    0.43
   5  -8 -10    0.10    0.50
  -5   8  10    0.29    0.47
  -4  -8  10    0.07    0.18
   4  -8 -10    0.27    0.52
   4  -8 -10   -0.29    0.54
   4  -8 -10   -0.16    0.40
  -4   8  10   -0.22    0.45
   3  -8 -10    1.69    0.75
  -3  -8  10    2.71    0.48
   3  -8 -10    2.88    0.84
  -3  -8  10    2.62    0.35
   3  -8 -10    2.77    0.66
  -3   8  10    1.83    0.65
  -2  -8  10    0.36    0.30
   2  -8 -10   -0.37    0.30
   2  -8 -10    0.10    0.40
   1  -8 -10    0.95    0.42
   1  -8 -10    0.86    0.55
  -1  -8  10    0.30    0.33
   0  -8  10    0.01    0.34
   0  -8 -10    0.41    0.41
   0  -8 -10    0.27    0.35
   0  -8 -10   -0.26    0.26
   0   8 -10   -0.19    0.31
  -1  -8 -10    5.27    0.87
   1  -8  10    4.51    0.91
  -1  -8 -10    5.02    0.75
  -1   8 -10    3.90    0.75
   2  -8  10    1.06    0.58
   2  -8  10    1.68    0.34
  -2  -8 -10    0.73    0.43
  -2  -8 -10    1.45    0.37
  -2   8 -10    1.54    0.58
   3  -8  10    0.13    0.31
   3  -8  10    0.20    0.50
   4  -8  10    1.49    0.47
  -4  -8 -10    1.33    0.29
   4  -8  10    0.12    0.61
   5  -8  10   -0.14    0.67
  -5  -8 -10    0.16    0.19
   5  -8  10    0.20    0.39
   6  -8  10    1.15    0.75
  -6  -8 -10    0.64    0.28
   6  -8  10    0.50    0.48
   6  -8  10   -0.81    0.89
   7  -8  10    0.62    0.74
   7  -8  10   -0.79    1.08
  -7  -8 -10    0.86    0.32
   7  -8  10   -0.22    0.48
  -6  -9  10    0.07    0.19
   6  -9 -10   -0.86    0.84
   6  -9 -10    0.00    0.45
   6  -9 -10   -1.26    0.74
   5  -9 -10   -0.25    0.62
  -5  -9  10    0.07    0.20
   5  -9 -10   -0.07    0.57
   5  -9 -10    0.79    0.69
  -4  -9  10    0.84    0.30
   4  -9 -10    1.52    0.77
   4  -9 -10    1.58    0.79
   4  -9 -10    1.12    0.71
  -4  -9  10    0.86    0.33
   3  -9 -10    0.68    0.67
  -3  -9  10    0.19    0.28
   3  -9 -10    1.03    0.60
   3  -9 -10    0.50    0.58
   2  -9 -10   -0.20    0.36
  -2  -9  10    0.38    0.36
   2  -9 -10    0.05    0.54
  -2  -9  10    0.10    0.43
   2  -9 -10   -0.14    0.48
   1  -9 -10    0.57    0.60
   1  -9 -10   -0.04    0.42
  -1  -9  10   -0.03    0.36
   1  -9 -10    0.67    0.42
  -1  -9  10    0.56    0.47
   0  -9  10   11.98    1.32
   0  -9 -10   12.19    1.40
   0  -9  10   11.41    1.40
   0  -9 -10    9.28    1.40
   0  -9 -10   10.72    1.25
   1  -9  10    1.33    0.64
  -1  -9 -10    0.89    0.59
   1  -9  10    1.29    0.51
  -1  -9 -10    1.26    0.45
  -1  -9 -10    0.95    0.50
  -2  -9 -10   -0.38    0.35
   2  -9  10   -0.05    0.44
  -2  -9 -10   -0.11    0.28
   2  -9  10   -0.02    0.60
  -3  -9 -10    0.25    0.30
   3  -9  10    0.32    0.36
   3  -9  10    0.39    0.51
   3  -9  10    1.34    0.77
  -3  -9 -10    0.29    0.40
   4  -9  10    0.48    0.44
   4  -9  10    1.46    0.68
  -4  -9 -10    0.69    0.26
   4  -9  10    0.64    0.86
  -4  -9 -10    0.12    0.34
   5  -9  10    2.05    1.01
  -5  -9 -10    3.58    0.65
  -5  -9 -10    3.31    0.47
   5  -9  10    3.10    0.67
   5  -9  10    4.24    1.05
  -4 -10  10    0.85    0.51
   4 -10 -10    2.32    0.97
  -4 -10  10    1.50    0.36
   4 -10 -10   -0.18    0.63
   4 -10 -10    1.67    0.88
   3 -10 -10    0.21    0.55
  -3 -10  10    0.07    0.53
   3 -10 -10    0.58    0.73
   3 -10 -10   -0.21    0.70
   2 -10 -10   -0.62    0.47
   2 -10 -10    0.07    0.59
   2 -10 -10    0.46    0.63
  -2 -10  10    0.50    0.39
  -2 -10  10   -0.57    0.52
   1 -10 -10    1.01    0.68
  -1 -10  10    1.66    0.69
   1 -10 -10    2.12    0.73
  -1 -10  10    2.13    0.61
   1 -10 -10    2.64    0.71
   0 -10 -10    0.51    0.56
   0 -10 -10    0.73    0.54
   0 -10 -10   -0.10    0.47
   0 -10  10    0.22    0.65
   0 -10  10    1.02    0.52
   1 -10  10    0.10    0.54
  -1 -10 -10   -0.01    0.49
  -1 -10 -10    0.13    0.48
   1 -10  10   -0.01    0.65
  -1 -10 -10    0.38    0.44
  -2 -10 -10    0.13    0.43
  -2 -10 -10    0.43    0.41
  -2 -10 -10    0.82    0.52
   2 -10  10   -0.48    0.72
   2 -10  10    0.50    0.63
  -3 -10 -10    4.93    0.69
   3 -10  10    4.05    1.17
   3 -10  10    4.09    1.01
  11   0 -11   -1.25    0.55
 -11   0  11   -0.40    0.60
  11   0 -11    0.55    0.61
  10   0 -11    0.13    0.48
 -10   0  11    0.11    0.48
   9   0 -11    0.73    0.41
   9   0 -11   -0.10    0.47
  -9   0  11    0.01    0.37
  -8   0  11    0.30    0.31
   8   0 -11    0.03    0.20
   8   0 -11   -0.14    0.30
   8   0 -11   -0.38    0.33
  -7   0  11   -0.08    0.22
   7   0 -11   -0.07    0.23
   7   0 -11    0.15    0.17
   7   0 -11    0.06    0.40
  -6   0  11    0.08    0.23
   6   0 -11    0.20    0.18
   6   0 -11    0.25    0.34
   5   0 -11   -0.13    0.15
   5   0 -11   -0.17    0.25
   5   0 -11    0.26    0.22
   4   0 -11   -0.14    0.20
  -4   0  11    0.28    0.17
   4   0 -11   -0.02    0.11
   3   0 -11    0.05    0.19
   3   0 -11    0.03    0.12
  -3   0  11    0.08    0.14
   2   0 -11    0.06    0.19
   2   0 -11    0.02    0.11
  -2   0  11    0.05    0.12
  -1   0  11    0.01    0.11
   1   0 -11    0.04    0.09
   1   0 -11    0.07    0.12
   0   0  11    0.75    0.18
   0   0 -11    0.61    0.18
   1   0  11    0.01    0.11
   1   0  11   -0.10    0.07
  -1   0 -11    0.14    0.14
   2   0  11    0.03    0.10
  -2   0 -11    0.01    0.14
   2   0  11    0.10    0.14
  -3   0 -11    0.12    0.15
   3   0  11   -0.03    0.15
   3   0  11   -0.02    0.10
   4   0  11    0.00    0.10
   4   0  11    0.13    0.21
  -4   0 -11   -0.02    0.14
   5   0  11    0.04    0.28
  -5   0 -11    0.09    0.23
   5   0  11    0.29    0.18
   6   0  11   -0.06    0.28
   6   0  11    0.02    0.27
   7   0  11    0.50    0.44
   7   0  11   -0.03    0.20
   7   0  11    0.13    0.30
  -7   0 -11   -0.07    0.28
   8   0  11    0.09    0.24
   8   0  11   -0.23    0.38
  -8   0 -11   -0.22    0.32
   8   0  11    0.34    0.47
   9   0  11    0.08    0.48
  -9   0 -11    1.01    0.54
   9   0  11    0.01    0.28
 -10   0 -11   -0.40    0.65
  10   0  11   -0.33    0.33
  10   0  11    0.22    0.46
  11  -1 -11    1.33    0.83
  11  -1 -11    1.92    0.73
 -11   1  11    2.50    0.84
  11   1 -11    2.59    0.98
 -10  -1  11   -0.06    0.42
  10  -1 -11   -0.23    0.54
  10  -1 -11    0.28    0.49
  10   1 -11   -0.10    0.44
  10   1 -11    0.62    0.35
 -10   1  11   -0.07    0.50
   9  -1 -11    2.40    0.93
   9  -1 -11    0.90    0.48
  -9  -1  11    1.45    0.53
  -9   1  11    1.18    0.55
   9   1 -11    1.42    0.42
   9   1 -11    1.61    0.77
   8  -1 -11   11.18    1.02
   8  -1 -11    9.26    1.36
  -8  -1  11    9.20    1.11
   8  -1 -11    9.41    1.14
  -8   1  11    9.91    1.24
   8   1 -11    8.19    0.98
   8   1 -11   10.90    0.90
   8   1 -11    8.87    1.30
   7  -1 -11    2.19    0.39
   7  -1 -11    2.33    0.76
  -7  -1  11    0.92    0.36
   7  -1 -11    1.32    0.48
   7   1 -11    1.85    0.66
  -7   1  11    1.78    0.53
   7   1 -11    1.64    0.41
   7   1 -11    1.52    0.29
   6  -1 -11   11.33    1.00
  -6  -1  11    8.42    0.99
   6  -1 -11    9.53    1.21
   6   1 -11    9.73    1.18
  -6   1  11   10.02    1.10
   6   1 -11    9.32    0.99
   6   1 -11   10.47    0.88
   5  -1 -11    8.74    1.07
   5  -1 -11    9.84    1.03
  -5  -1  11    8.39    0.88
   5  -1 -11    9.18    0.88
   5   1 -11    8.78    0.79
   5   1 -11    9.16    0.91
   5   1 -11    7.34    0.98
  -5   1  11    8.96    0.97
   4  -1 -11    8.78    1.00
  -4  -1  11    9.22    0.89
   4  -1 -11    9.53    1.05
   4  -1 -11   10.95    0.92
   4   1 -11    9.42    0.83
   4   1 -11    8.68    0.98
  -4   1  11    9.22    0.98
  -3  -1  11   26.06    2.04
   3  -1 -11   25.53    2.27
   3  -1 -11   24.60    2.05
   3   1 -11   26.03    2.01
  -3   1  11   25.81    2.12
   3   1 -11   25.56    2.14
   2  -1 -11   12.40    1.13
   2  -1 -11   14.20    1.24
  -2  -1  11   12.21    1.12
   2   1 -11   13.69    1.13
  -2   1  11   13.75    1.20
   2   1 -11   14.57    1.19
   1  -1 -11  448.58   32.74
   1   1 -11  455.76   32.67
  -1   1  11  436.39   32.71
   0  -1 -11   -0.02    0.10
   0  -1  11    0.39    0.15
   0   1 -11    0.10    0.12
   0   1  11    0.09    0.13
   1  -1  11   41.63    3.12
   1  -1  11   40.69    3.16
  -1  -1 -11   41.81    3.16
  -1   1 -11   39.09    3.20
   1   1  11   42.35    3.16
   2  -1  11   18.85    1.48
  -2  -1 -11   18.31    1.47
   2  -1  11   16.95    1.45
   2   1  11   17.61    1.50
  -2   1 -11   16.50    1.52
   3  -1  11   42.85    3.50
  -3  -1 -11   44.18    3.47
   3  -1  11   43.04    3.46
   3   1  11   49.23    3.42
   3   1  11   44.28    3.53
  -3   1 -11   44.43    3.55
   4  -1  11    9.69    0.93
   4  -1  11    9.59    1.01
  -4  -1 -11    9.59    0.94
   4   1  11    9.54    0.87
  -4   1 -11   10.06    1.05
   4   1  11   10.49    1.05
   5  -1  11    3.84    0.76
  -5  -1 -11    2.55    0.49
   5  -1  11    2.42    0.44
   5   1  11    3.79    0.77
   5   1  11    2.48    0.35
  -5   1 -11    2.42    0.55
   5   1  11    3.10    0.56
  -6  -1 -11   33.02    3.15
   6  -1  11   40.00    3.34
   6  -1  11   45.51    3.37
   6   1  11   36.79    3.33
   6   1  11   41.98    3.03
  -6   1 -11   35.52    3.26
   6   1  11   41.68    3.20
   7  -1  11    0.05    0.40
   7  -1  11    0.20    0.22
  -7  -1 -11    0.10    0.28
   7  -1  11    0.04    0.31
   7   1  11    0.23    0.41
  -7   1 -11    0.36    0.35
   7   1  11    0.09    0.17
   7   1  11    0.31    0.30
   8  -1  11    5.22    1.08
   8  -1  11    5.36    0.69
  -8  -1 -11    4.17    0.82
   8  -1  11    5.68    0.93
   8   1  11    5.20    0.58
   8   1  11    5.21    1.10
  -8   1 -11    5.05    1.01
   8   1  11    5.65    0.81
   9  -1  11    0.37    0.36
  -9  -1 -11    0.33    0.51
   9  -1  11    0.74    0.58
   9   1  11    0.78    0.27
   9   1  11    0.71    0.55
  -9   1 -11    0.77    0.61
 -10  -1 -11    0.15    0.64
  10  -1  11    0.26    0.48
  10  -1  11    0.49    0.44
  10   1  11    0.47    0.41
  10   1  11    0.53    0.42
 -10   1 -11   -0.37    0.67
  11  -2 -11   -0.09    0.80
 -11  -2  11   -0.22    0.54
  11  -2 -11    0.06    0.49
  11   2 -11    0.27    0.52
 -11   2  11    0.50    0.63
 -10  -2  11    3.14    0.69
  10  -2 -11    3.25    0.82
  10  -2 -11    1.48    0.76
 -10   2  11    4.01    0.94
  10   2 -11    1.15    0.69
  -9  -2  11    0.72    0.43
   9  -2 -11    0.66    0.48
   9  -2 -11    0.61    0.55
   9   2 -11    1.18    0.65
  -9   2  11    1.57    0.60
   8  -2 -11    6.26    0.81
   8  -2 -11    3.73    1.18
  -8  -2  11    5.11    0.84
   8   2 -11    7.14    0.56
   8   2 -11    6.14    0.60
   8   2 -11    3.79    1.03
  -8   2  11    6.05    1.09
  -7  -2  11    1.65    0.42
   7  -2 -11    1.37    0.62
   7  -2 -11    2.30    0.51
   7  -2 -11    0.75    0.43
  -7   2  11    2.15    0.56
   7   2 -11    1.71    0.33
   7   2 -11    1.76    0.27
   7   2 -11    1.49    0.56
   6  -2 -11   16.91    1.36
  -6  -2  11   13.62    1.27
   6  -2 -11   13.16    1.53
   6  -2 -11   15.61    1.49
   6   2 -11   14.52    1.48
   6   2 -11   11.73    1.19
   6   2 -11   13.69    1.13
  -6   2  11   13.18    1.43
   5  -2 -11    0.83    0.43
   5  -2 -11    0.21    0.30
  -5  -2  11    0.32    0.19
   5   2 -11    0.54    0.37
  -5   2  11    0.43    0.34
   5   2 -11    0.49    0.20
   5   2 -11    0.48    0.17
  -4  -2  11    0.04    0.13
   4  -2 -11   -0.01    0.19
   4  -2 -11   -0.07    0.15
   4  -2 -11    0.12    0.27
   4   2 -11    0.12    0.11
   4   2 -11   -0.12    0.21
  -4   2  11    0.03    0.18
  -3  -2  11    0.46    0.16
   3  -2 -11    0.78    0.38
  -3   2  11    0.84    0.31
   3   2 -11    0.65    0.27
   3   2 -11    0.94    0.21
   2  -2 -11  526.51   37.01
  -2   2  11  483.25   36.95
   2   2 -11  520.64   36.85
   2   2 -11  486.04   36.85
   1  -2 -11  105.87    8.25
   1  -2 -11  106.49    8.09
  -1  -2  11  113.07    8.08
   1   2 -11  110.93    8.12
  -1   2  11  107.35    8.15
   0  -2  11   22.29    1.87
   0  -2 -11   24.02    1.86
   0   2  11   23.59    1.90
   0   2 -11   23.45    1.92
   0   2 -11   23.42    1.78
  -1  -2 -11    0.10    0.10
   1  -2  11    0.12    0.14
   1  -2  11    0.05    0.10
  -1   2 -11    0.07    0.16
  -2  -2 -11    0.07    0.10
   2  -2  11   -0.04    0.12
   2  -2  11    0.19    0.15
  -2   2 -11    0.00    0.12
   2   2  11   -0.01    0.11
   2   2  11    0.28    0.21
   3  -2  11    0.16    0.18
  -3  -2 -11    0.24    0.14
   3  -2  11    0.21    0.17
   3   2  11    0.28    0.14
   3   2  11    0.76    0.32
  -3   2 -11    0.16    0.19
   4  -2  11    5.22    0.62
   4  -2  11    4.17    0.60
  -4  -2 -11    4.85    0.55
   4   2  11    2.85    0.64
   4   2  11    5.41    0.49
  -4   2 -11    4.41    0.74
   5  -2  11    1.99    0.42
   5  -2  11    2.13    0.56
  -5  -2 -11    0.83    0.31
   5  -2  11    1.30    0.47
  -5   2 -11    1.89    0.49
   5   2  11    1.29    0.26
   5   2  11    1.70    0.37
   5   2  11    2.44    0.62
   6  -2  11   86.63    6.98
  -6  -2 -11   84.94    6.80
   6  -2  11   92.89    7.03
   6  -2  11   91.93    6.86
   6   2  11   93.49    6.63
   6   2  11   85.31    7.01
  -6   2 -11   87.01    7.00
   6   2  11   90.79    6.75
   7  -2  11    7.26    1.14
   7  -2  11    7.83    0.90
  -7  -2 -11    5.68    0.81
   7  -2  11    8.27    1.06
   7   2  11    6.82    0.75
   7   2  11    6.61    0.64
  -7   2 -11    5.90    1.07
   7   2  11    8.82    1.12
   8  -2  11   -0.08    0.41
  -8  -2 -11   -0.22    0.33
   8  -2  11    0.39    0.50
   8  -2  11   -0.09    0.40
  -8   2 -11   -0.25    0.44
   8   2  11    0.75    0.26
   8   2  11   -0.18    0.15
   8   2  11    0.27    0.48
   9  -2  11    1.28    0.48
   9  -2  11    1.01    0.64
  -9  -2 -11    0.40    0.44
  -9   2 -11   -0.19    0.63
   9   2  11    0.30    0.51
  10  -2  11    0.01    0.45
  10  -2  11    0.33    0.59
 -10  -2 -11    0.93    0.68
  10   2  11    0.43    0.61
 -10   2 -11    0.85    0.77
  10  -3 -11    0.36    0.54
 -10  -3  11    0.15    0.40
  10   3 -11   -0.28    0.43
 -10   3  11    0.45    0.72
  -9  -3  11    0.87    0.43
   9  -3 -11    0.07    0.48
   9  -3 -11    0.47    0.49
  -9   3  11    1.93    0.87
   9   3 -11    0.41    0.53
   8  -3 -11   -0.21    0.35
  -8  -3  11    0.45    0.28
   8  -3 -11    0.04    0.45
   8  -3 -11    0.49    0.43
   8   3 -11    0.11    0.37
  -8   3  11   -0.10    0.42
   7  -3 -11    4.40    1.07
   7  -3 -11    3.72    0.83
  -7  -3  11    3.10    0.59
   7  -3 -11    3.77    0.67
  -7   3  11    3.08    0.77
   7   3 -11    4.00    0.86
  -6  -3  11    3.14    0.50
   6  -3 -11    3.85    0.81
   6  -3 -11    3.52    0.85
   6  -3 -11    3.65    0.64
   6   3 -11    3.25    0.74
  -6   3  11    3.02    0.72
   5  -3 -11    8.51    1.06
  -5  -3  11    9.60    0.82
   5  -3 -11    6.59    1.02
   5   3 -11    7.83    0.72
   5   3 -11    8.30    0.93
  -5   3  11    8.49    1.04
   5   3 -11    8.81    0.72
   4  -3 -11   41.93    3.52
   4  -3 -11   45.44    3.55
  -4  -3  11   42.59    3.21
   4  -3 -11   46.67    3.39
  -4   3  11   37.97    3.43
   4   3 -11   38.78    3.30
   4   3 -11   40.04    3.21
   4   3 -11   43.08    3.19
   3  -3 -11    2.87    0.65
  -3  -3  11    2.07    0.30
   3  -3 -11    1.99    0.42
  -3   3  11    2.15    0.48
   3   3 -11    3.43    0.48
   2  -3 -11    1.54    0.43
  -2  -3  11    0.91    0.22
   2  -3 -11    0.95    0.29
  -2   3  11    1.08    0.31
   2   3 -11    1.61    0.29
  -1  -3  11    1.34    0.26
   1  -3 -11    1.62    0.42
   1  -3 -11    1.64    0.32
  -1   3  11    1.55    0.36
   1   3 -11    0.73    0.25
   0  -3 -11    0.00    0.12
   0   3 -11   -0.06    0.12
   0   3  11    0.02    0.09
   1  -3  11    1.00    0.30
  -1  -3 -11    0.93    0.22
   1  -3  11    1.33    0.19
  -1   3 -11    1.64    0.38
   1   3  11    1.02    0.24
   2  -3  11    3.17    0.36
  -2  -3 -11    2.68    0.34
   2  -3  11    1.94    0.43
  -2   3 -11    2.70    0.53
   2   3  11    2.26    0.38
   2   3  11    3.61    0.47
   3  -3  11    2.93    0.53
  -3  -3 -11    2.59    0.34
   3  -3  11    3.39    0.54
   3   3  11    2.14    0.50
   3   3  11    2.31    0.33
  -3   3 -11    2.64    0.58
   4  -3  11   29.89    2.41
  -4  -3 -11   28.14    2.25
   4   3  11   28.41    2.43
   4   3  11   27.99    2.18
  -4   3 -11   26.65    2.46
  -5  -3 -11    0.88    0.29
   5  -3  11    1.42    0.41
   5  -3  11    1.57    0.53
   5  -3  11    1.60    0.50
   5   3  11    1.53    0.52
  -5   3 -11    0.49    0.38
   5   3  11    1.07    0.25
   5   3  11    1.04    0.21
   6  -3  11    0.33    0.44
   6  -3  11    0.78    0.41
   6  -3  11    0.83    0.43
  -6  -3 -11    0.37    0.23
   6   3  11    1.62    0.50
   6   3  11    0.36    0.13
  -6   3 -11    0.45    0.41
  -7  -3 -11    0.50    0.28
   7  -3  11    0.06    0.47
   7  -3  11    0.23    0.28
   7  -3  11   -0.04    0.33
   7   3  11    0.06    0.33
  -7   3 -11    0.16    0.44
   8  -3  11   -0.13    0.52
  -8  -3 -11    0.63    0.40
   8  -3  11    0.14    0.37
   8  -3  11    0.70    0.54
   8   3  11    0.43    0.47
  -8   3 -11   -0.22    0.57
  -9  -3 -11    2.47    0.74
   9  -3  11    2.11    0.83
  -9   3 -11    2.15    0.82
   9   3  11    1.94    0.76
  10  -3  11    0.58    0.70
  10  -3  11   -0.38    0.50
  10   3  11    0.87    0.70
 -10   3 -11    0.18    0.90
  10  -4 -11    0.59    0.69
 -10  -4  11    1.40    0.54
  10  -4 -11   -0.10    0.64
 -10   4  11    0.82    0.72
  10   4 -11    0.18    0.51
   9  -4 -11    0.08    0.42
  -9  -4  11    0.38    0.35
   9  -4 -11    0.13    0.59
   9   4 -11    0.35    0.49
  -8  -4  11    1.22    0.37
   8  -4 -11    0.54    0.60
   8  -4 -11    0.15    0.53
   8  -4 -11    1.13    0.53
  -8   4  11    0.50    0.58
   8   4 -11    0.91    0.51
   7  -4 -11    3.48    1.11
   7  -4 -11    6.22    1.08
  -7   4  11    6.06    1.08
   7   4 -11    3.92    0.88
   6  -4 -11    0.08    0.30
   6  -4 -11    0.46    0.49
   6  -4 -11    0.02    0.31
  -6  -4  11    0.30    0.18
  -6   4  11    0.55    0.36
   6   4 -11    0.50    0.37
   5  -4 -11   49.61    3.86
   5  -4 -11   50.06    3.84
   5  -4 -11   38.31    3.75
  -5  -4  11   44.96    3.40
   5   4 -11   41.63    3.53
   4  -4 -11    7.29    0.89
  -4  -4  11    8.64    0.74
   4  -4 -11    7.57    1.02
   4   4 -11    7.27    0.79
  -4   4  11    8.76    1.02
   3  -4 -11    1.00    0.41
   3  -4 -11    0.72    0.31
  -3  -4  11    0.76    0.20
   3  -4 -11    1.19    0.47
   3   4 -11    0.82    0.22
  -3   4  11    0.77    0.34
   3   4 -11    1.67    0.30
   2  -4 -11    0.04    0.21
   2  -4 -11    0.04    0.19
  -2  -4  11    0.22    0.14
  -2   4  11    0.17    0.24
   2   4 -11   -0.03    0.13
   1  -4 -11   -0.08    0.13
  -1  -4  11   -0.05    0.11
   1  -4 -11    0.11    0.22
   1   4 -11    0.08    0.20
  -1   4  11   -0.05    0.15
   0  -4  11   16.35    1.40
   0  -4 -11   16.45    1.37
   0   4 -11   15.12    1.50
   0   4  11   15.02    1.40
  -1  -4 -11   10.57    0.93
   1  -4  11    9.50    1.00
  -1   4 -11   10.60    1.07
   1   4  11   10.07    0.97
   2  -4  11   20.48    1.83
   2  -4  11   22.57    1.64
  -2  -4 -11   20.18    1.67
  -2   4 -11   19.83    1.87
   2   4  11   19.66    1.69
   3  -4  11   -0.12    0.17
   3  -4  11   -0.13    0.21
  -3  -4 -11   -0.02    0.11
  -3   4 -11    0.04    0.29
   3   4  11    0.03    0.11
   3   4  11   -0.26    0.17
   4  -4  11   18.13    1.80
   4  -4  11   23.02    2.05
  -4  -4 -11   20.62    1.62
  -4   4 -11   17.53    1.88
   4   4  11   19.24    1.51
   4   4  11   20.16    1.52
   4   4  11   20.61    1.87
   5  -4  11    1.52    0.49
   5  -4  11    1.06    0.42
   5  -4  11    1.03    0.45
  -5  -4 -11    1.19    0.30
  -5   4 -11    1.87    0.69
   5   4  11    0.66    0.38
   6  -4  11    6.45    1.10
  -6  -4 -11    4.42    0.58
   6  -4  11    6.56    0.96
   6  -4  11    4.31    0.89
   6   4  11    4.31    0.94
  -6   4 -11    4.20    0.98
   7  -4  11    0.27    0.60
   7  -4  11   -0.13    0.32
   7  -4  11   -0.22    0.32
  -7  -4 -11   -0.24    0.21
  -7   4 -11    0.24    0.55
   7   4  11   -0.06    0.35
   8  -4  11    1.46    0.62
   8  -4  11    0.09    0.38
   8  -4  11    3.27    0.88
  -8   4 -11    1.92    0.76
   8   4  11    1.04    0.61
  -9  -4 -11    4.94    0.89
   9  -4  11    2.91    0.92
   9   4  11    2.34    0.87
  -9   4 -11    5.10    1.11
  10  -4  11    0.87    0.72
 -10  -4 -11    2.75    0.87
 -10   4 -11    3.97    1.49
  10   4  11    1.19    0.80
  10  -5 -11    0.71    0.97
 -10  -5  11    0.00    0.37
  10  -5 -11   -0.41    0.50
  10   5 -11    0.40    0.43
 -10   5  11   -0.32    0.81
  -9  -5  11    0.45    0.34
   9  -5 -11   -0.14    0.44
   9  -5 -11    0.56    0.73
  -9   5  11   -0.10    0.71
   9   5 -11    0.39    0.42
   8  -5 -11   -0.01    0.58
   8  -5 -11   -0.66    0.48
   8  -5 -11   -0.01    0.50
  -8  -5  11    0.01    0.25
   8   5 -11    0.19    0.34
  -8   5  11   -0.53    0.51
  -7  -5  11    0.30    0.20
   7  -5 -11    0.14    0.50
   7  -5 -11   -0.08    0.44
   7  -5 -11    0.55    0.53
  -7   5  11   -0.25    0.43
   7   5 -11    0.30    0.40
  -6  -5  11   -0.13    0.15
   6  -5 -11   -0.02    0.33
   6  -5 -11   -0.05    0.39
   6  -5 -11    0.42    0.47
   6   5 -11   -0.04    0.28
  -6   5  11    0.11    0.39
   5  -5 -11    1.14    0.58
   5  -5 -11    0.59    0.46
   5  -5 -11    0.87    0.51
  -5  -5  11    0.89    0.22
   5   5 -11    1.46    0.44
  -5   5  11    1.59    0.53
  -4  -5  11   14.93    1.31
   4  -5 -11   16.08    1.57
   4  -5 -11   16.94    1.74
   4  -5 -11   16.76    1.77
  -4   5  11   14.66    1.62
   4   5 -11   17.98    1.41
   3  -5 -11   25.29    2.09
   3  -5 -11   27.38    2.26
   3  -5 -11   23.44    2.19
  -3  -5  11   23.85    1.86
   3   5 -11   21.52    1.79
   3   5 -11   22.07    1.75
  -3   5  11   23.40    2.14
   2  -5 -11   17.00    1.51
  -2  -5  11   16.68    1.37
   2  -5 -11   16.21    1.60
   2   5 -11   15.10    1.34
  -2   5  11   14.65    1.50
   1  -5 -11    1.00    0.41
   1  -5 -11    0.80    0.29
  -1  -5  11    0.71    0.25
   1   5 -11    0.42    0.23
  -1   5  11    0.63    0.37
   0  -5  11    2.28    0.45
   0  -5 -11    1.37    0.34
   0   5 -11    1.51    0.37
   0   5  11    1.32    0.37
  -1  -5 -11    7.23    0.70
   1  -5  11    6.85    0.81
   1   5  11    6.24    0.72
  -1   5 -11    5.98    0.78
   2  -5  11    0.02    0.23
   2  -5  11    0.28    0.17
  -2  -5 -11   -0.12    0.13
   2   5  11    0.02    0.15
  -2   5 -11   -0.08    0.26
   3  -5  11   21.56    1.76
  -3  -5 -11   20.85    1.69
   3  -5  11   22.12    1.96
  -3   5 -11   18.98    1.97
   4  -5  11    6.83    0.91
   4  -5  11    7.92    1.00
   4  -5  11    6.19    0.81
  -4  -5 -11    6.70    0.66
   4   5  11    5.95    0.86
  -4   5 -11    7.47    1.20
   5  -5  11    1.43    0.49
   5  -5  11    2.18    0.68
   5  -5  11    3.11    0.65
  -5  -5 -11    1.55    0.32
  -5   5 -11    1.69    0.64
   5   5  11    1.91    0.62
   6  -5  11    4.83    0.95
   6  -5  11    6.13    1.11
   6  -5  11    7.40    0.94
  -6   5 -11    5.16    1.05
   6   5  11    3.42    0.95
   7  -5  11    1.33    0.59
   7  -5  11    1.61    0.69
  -7  -5 -11    3.87    0.56
   7  -5  11    3.29    0.89
  -7   5 -11    3.25    0.90
   7   5  11    2.40    0.76
  -8  -5 -11    0.80    0.43
   8  -5  11    0.52    0.48
  -8   5 -11    0.71    0.84
   8   5  11    1.42    0.65
   9  -5  11   -0.06    0.68
   9  -5  11    0.29    0.55
  -9  -5 -11   -0.04    0.52
   9   5  11    0.03    0.47
  -9   5 -11    2.66    1.09
  -9  -6  11    0.99    0.39
   9  -6 -11    0.26    0.61
   9  -6 -11   -0.55    0.78
  -9   6  11    0.52    0.87
   9   6 -11    0.14    0.42
   8  -6 -11   -0.30    0.60
  -8  -6  11    0.23    0.25
   8  -6 -11   -0.52    0.70
   8  -6 -11    0.05    0.52
   8   6 -11    0.14    0.43
  -8   6  11    0.09    0.72
   7  -6 -11    0.24    0.48
   7  -6 -11    0.06    0.53
   7  -6 -11    0.38    0.61
  -7  -6  11    0.07    0.19
  -7   6  11    0.18    0.47
   7   6 -11    0.20    0.38
  -6  -6  11    0.66    0.22
   6  -6 -11    0.04    0.41
   6  -6 -11    0.08    0.47
   6  -6 -11    0.33    0.43
   6   6 -11    0.47    0.37
  -6   6  11    0.03    0.44
  -5  -6  11    0.18    0.15
   5  -6 -11    0.08    0.39
   5  -6 -11   -0.10    0.34
  -5   6  11   -0.03    0.39
   5   6 -11    0.26    0.29
   4  -6 -11    0.21    0.30
   4  -6 -11    0.29    0.37
  -4  -6  11    0.02    0.14
   4  -6 -11    0.13    0.47
  -4   6  11    0.17    0.31
   4   6 -11    0.24    0.21
   3  -6 -11    0.86    0.37
  -3  -6  11    0.91    0.26
   3  -6 -11    0.79    0.50
   3  -6 -11    0.57    0.42
  -3   6  11    0.90    0.43
  -2  -6  11    0.27    0.21
   2  -6 -11    0.36    0.29
   2  -6 -11    0.09    0.32
   2  -6 -11    0.24    0.31
   2   6 -11    0.07    0.16
  -1  -6  11    2.86    0.52
   1  -6 -11    1.87    0.63
   1   6 -11    2.97    0.50
   0  -6  11   16.21    1.48
   0  -6 -11   15.55    1.42
   0   6  11   16.31    1.45
   0   6 -11   14.10    1.44
  -1  -6 -11    3.74    0.51
   1  -6  11    4.69    0.74
  -1   6 -11    4.03    0.71
   1   6  11    3.99    0.59
   2  -6  11   26.36    2.27
  -2  -6 -11   25.85    2.05
   2   6  11   24.03    1.97
  -2   6 -11   24.94    2.30
  -3  -6 -11    5.08    0.56
   3  -6  11    5.47    0.94
   3  -6  11    4.48    0.57
  -3   6 -11    6.82    1.02
   4  -6  11    1.63    0.57
  -4  -6 -11    1.45    0.29
   4  -6  11    1.20    0.49
  -4   6 -11    2.21    0.63
  -5  -6 -11    0.28    0.18
   5  -6  11   -0.15    0.43
   5  -6  11    0.60    0.35
   5  -6  11    0.18    0.36
  -5   6 -11   -0.02    0.48
   6  -6  11    0.05    0.40
   6  -6  11    0.24    0.41
  -6  -6 -11    0.45    0.25
   6  -6  11   -0.56    0.57
  -6   6 -11   -0.52    0.51
   6   6  11    0.50    0.50
  -7  -6 -11    3.81    0.59
   7  -6  11    2.94    0.77
   7   6  11    2.87    0.82
   8  -6  11    0.99    0.63
  -8  -6 -11    2.04    0.54
   8  -6  11    0.23    0.59
   8   6  11    1.68    0.71
  -8   6 -11    2.49    1.32
   8  -7 -11   -0.06    0.78
   8  -7 -11    0.95    0.77
   8   7 -11   -0.30    0.34
  -8   7  11   -0.15    0.76
   7  -7 -11    2.72    1.04
   7  -7 -11    0.41    0.60
   7  -7 -11    2.07    0.93
   7   7 -11   -0.18    0.29
  -7   7  11   -0.43    0.56
   6  -7 -11    4.28    0.95
   6  -7 -11    4.24    1.24
  -6  -7  11    4.96    0.52
   6  -7 -11    6.56    1.34
  -5  -7  11    7.20    0.68
   5  -7 -11    4.51    1.26
   5  -7 -11    7.28    1.15
   5  -7 -11    8.01    1.39
  -5   7  11    7.71    1.26
   4  -7 -11    0.19    0.37
  -4  -7  11    0.74    0.26
   4  -7 -11    1.13    0.46
   4  -7 -11    0.32    0.50
  -4   7  11    0.64    0.52
   3  -7 -11    0.03    0.35
  -3  -7  11    0.44    0.24
   3  -7 -11   -0.18    0.35
   3  -7 -11   -0.36    0.29
  -3  -7  11    0.22    0.26
  -3   7  11    0.24    0.36
  -2  -7  11    0.30    0.22
   2  -7 -11   -0.09    0.35
   2  -7 -11    0.15    0.30
   2  -7 -11    0.02    0.37
  -2   7  11    0.12    0.40
   1  -7 -11   15.75    1.80
   1  -7 -11   18.69    1.85
   1  -7 -11   18.59    1.69
  -1  -7  11   18.78    1.66
  -1   7  11   16.95    1.68
   1   7 -11   17.85    1.54
   0  -7 -11   -0.01    0.24
   0  -7 -11    0.21    0.34
   0  -7  11    0.12    0.27
   0   7  11   -0.03    0.24
   0   7 -11    0.30    0.31
   1  -7  11   19.28    1.79
  -1  -7 -11   18.34    1.61
  -1   7 -11   17.26    1.72
  -2  -7 -11    0.76    0.27
   2  -7  11    0.50    0.21
   2  -7  11    0.79    0.42
  -2   7 -11    1.36    0.55
   3  -7  11    1.57    0.50
   3  -7  11    0.84    0.55
  -3  -7 -11    0.90    0.27
   3  -7  11    0.17    0.26
   4  -7  11    0.56    0.60
   4  -7  11    0.32    0.42
  -4  -7 -11    0.21    0.18
  -4   7 -11   -0.01    0.51
   5  -7  11    0.07    0.48
   5  -7  11    0.24    0.60
   5  -7  11    0.09    0.35
  -5  -7 -11    0.13    0.18
  -5   7 -11    0.34    0.65
   6  -7  11    2.25    0.96
  -6  -7 -11    1.46    0.32
   6  -7  11    1.49    0.59
   6  -7  11    2.54    0.78
  -6   7 -11    2.83    1.11
   6   7  11    1.34    0.65
   7  -7  11    0.49    0.50
   7  -7  11   -0.20    0.55
  -7  -7 -11    0.45    0.35
   7  -7  11    0.86    0.98
   7   7  11    0.71    0.57
   8  -7  11    0.75    0.86
   8  -7  11    0.23    0.59
   8   7  11    0.44    0.60
  -7  -8  11    0.16    0.20
   7  -8 -11    0.08    0.96
   7  -8 -11   -0.34    0.84
   7  -8 -11   -0.21    0.53
   7   8 -11    0.02    0.36
  -7   8  11   -1.01    0.73
   6  -8 -11   -0.38    0.44
  -6  -8  11    0.19    0.18
   6  -8 -11    0.36    0.77
   6  -8 -11   -0.11    0.70
  -6   8  11    0.37    0.72
   5  -8 -11    1.53    0.83
  -5  -8  11    1.15    0.27
   5  -8 -11    1.11    0.66
  -5   8  11    0.41    0.62
  -4  -8  11    0.92    0.27
   4  -8 -11    0.24    0.45
  -4   8  11    0.93    0.52
   3  -8 -11    9.06    1.19
   3  -8 -11    6.16    1.38
  -3  -8  11    9.65    0.93
  -3   8  11    7.87    1.25
   2  -8 -11    0.75    0.46
  -2  -8  11    0.20    0.30
   2  -8 -11    0.60    0.54
  -2   8  11    0.38    0.45
   1  -8 -11    2.97    0.90
  -1  -8  11    2.61    0.57
   1  -8 -11    3.25    0.70
   1  -8 -11    2.86    0.70
   0  -8 -11    0.63    0.35
   0  -8 -11    0.91    0.51
   0  -8  11    0.12    0.30
   0  -8 -11    1.05    0.53
   0   8 -11    0.80    0.42
  -1  -8 -11   -0.12    0.28
   1  -8  11   -0.06    0.38
  -1  -8 -11    0.23    0.42
   1  -8  11    0.05    0.39
  -1   8 -11    0.43    0.44
   2  -8  11   -0.25    0.41
  -2  -8 -11   -0.49    0.23
   2  -8  11   -0.03    0.32
   3  -8  11    0.28    0.61
   3  -8  11    0.37    0.30
  -3  -8 -11    0.56    0.28
   3  -8  11    0.56    0.42
   4  -8  11    1.38    0.60
   4  -8  11    1.04    0.68
  -4  -8 -11    0.91    0.27
   5  -8  11    0.52    0.77
   5  -8  11    0.51    0.44
   5  -8  11    1.24    0.68
  -5  -8 -11    1.42    0.26
   6  -8  11    0.90    0.69
   6  -8  11    1.20    0.93
   6  -8  11    0.54    0.50
  -6  -8 -11    0.64    0.29
   7  -8  11   -0.03    0.71
   7  -8  11    1.82    0.67
  -7  -8 -11    2.72    0.49
   6  -9 -11    0.81    0.88
   6  -9 -11   -0.16    0.59
   6  -9 -11   -0.09    0.84
   5  -9 -11    0.07    0.54
  -5  -9  11    0.97    0.28
   5  -9 -11    1.55    0.87
   5  -9 -11   -0.31    0.70
   4  -9 -11    0.54    0.67
   4  -9 -11    0.22    0.66
  -4  -9  11    1.20    0.33
   4  -9 -11    1.17    0.74
  -3  -9  11    0.43    0.31
   3  -9 -11    0.68    0.71
   3  -9 -11    0.11    0.55
   3  -9 -11    0.43    0.58
   2  -9 -11   -0.29    0.48
   2  -9 -11    0.44    0.58
  -2  -9  11    0.36    0.33
   2  -9 -11    0.73    0.50
   1  -9 -11    1.85    0.56
   1  -9 -11    1.72    0.62
  -1  -9  11    1.71    0.47
  -1  -9  11    1.43    0.59
   1  -9 -11    0.84    0.65
   0  -9 -11    0.20    0.50
   0  -9 -11    0.78    0.45
   0  -9 -11    0.42    0.44
   0  -9  11   -0.01    0.43
   0  -9  11    2.18    0.58
   1  -9  11    0.28    0.36
  -1  -9 -11   -0.21    0.33
  -1  -9 -11    0.22    0.44
   1  -9  11   -0.89    0.45
  -1  -9 -11   -0.47    0.32
   2  -9  11   -0.85    0.63
  -2  -9 -11    0.06    0.41
  -2  -9 -11   -0.02    0.28
   2  -9  11   -0.48    0.41
   3  -9  11   -0.57    0.61
   3  -9  11    0.12    0.50
  -3  -9 -11   -0.31    0.35
  -3  -9 -11    0.19    0.30
   4  -9  11    0.80    0.59
  -4  -9 -11    0.72    0.28
   4  -9  11    1.10    0.99
   4  -9  11    0.15    0.39
  -4  -9 -11    0.83    0.47
   5  -9  11    1.02    1.02
   5  -9  11    0.70    0.65
   5  -9  11   -0.53    0.43
  -5  -9 -11   -0.10    0.25
  -5  -9 -11    0.56    0.46
   4 -10 -11   -2.08    0.82
  -4 -10  11   -0.10    0.32
   4 -10 -11   -0.06    0.82
   4 -10 -11    0.09    0.62
  -4 -10  11   -0.31    0.55
   3 -10 -11   -0.49    0.73
  -3 -10  11   -0.07    0.52
  -3 -10  11   -0.15    0.54
   3 -10 -11   -0.25    0.52
   3 -10 -11    1.55    0.80
   2 -10 -11    2.94    1.08
   2 -10 -11    4.61    0.93
   2 -10 -11    7.03    1.28
  -2 -10  11    6.44    0.92
  -2 -10  11    3.85    0.97
   1 -10 -11    1.04    0.56
  -1 -10  11    0.61    0.64
   1 -10 -11    0.72    0.73
   1 -10 -11    0.90    0.68
  -1 -10  11    1.23    0.48
   0 -10 -11    0.09    0.56
   0 -10  11    0.94    0.42
   0 -10  11    0.82    0.63
   0 -10 -11   -0.32    0.48
   0 -10 -11   -0.67    0.48
  -1 -10 -11    1.27    0.47
   1 -10  11    0.80    0.72
  -1 -10 -11    0.94    0.59
   1 -10  11    2.50    0.74
  -1 -10 -11    1.26    0.77
   2 -10  11    0.27    0.58
  -2 -10 -11    0.23    0.51
   2 -10  11    1.17    0.89
  -2 -10 -11   -0.28    0.40
   3 -10  11    1.97    0.74
  -3 -10 -11    0.99    0.52
  -3 -10 -11    1.34    0.44
   3 -10  11    0.06    0.98
  11   0 -12    0.18    0.64
  11   0 -12    0.33    0.63
  10   0 -12   10.77    1.27
 -10   0  12   10.02    1.34
   9   0 -12   14.76    1.96
  -9   0  12   17.46    1.76
   9   0 -12   16.25    1.59
   8   0 -12    1.27    0.46
   8   0 -12    0.74    0.29
   8   0 -12    2.10    0.76
  -8   0  12    1.49    0.53
  -7   0  12    7.54    0.93
   7   0 -12    8.34    0.78
   7   0 -12    5.65    1.23
   7   0 -12    7.32    0.92
   6   0 -12    3.47    0.43
   6   0 -12    2.49    0.76
   6   0 -12    2.30    0.54
  -6   0  12    3.23    0.59
   5   0 -12   31.61    2.42
   5   0 -12   27.91    2.64
  -5   0  12   29.22    2.52
   5   0 -12   32.76    2.72
  -4   0  12    0.59    0.24
   4   0 -12    0.40    0.18
   4   0 -12    1.11    0.37
   3   0 -12    9.16    0.85
   3   0 -12    9.16    0.98
  -3   0  12   10.32    0.93
  -2   0  12  124.75    9.70
   2   0 -12  139.06    9.69
   2   0 -12  128.07    9.76
   1   0 -12  150.63   10.98
  -1   0  12  144.81   10.94
   1   0 -12  148.49   10.94
   0   0  12  126.47    9.45
   0   0 -12  128.72    9.47
   1   0  12  102.86    7.68
  -1   0 -12  103.81    7.73
   2   0  12   98.88    7.35
  -2   0 -12   93.31    7.40
   2   0  12  103.49    7.39
  -3   0 -12   18.30    1.68
   3   0  12   20.83    1.71
   3   0  12   19.84    1.61
  -4   0 -12    0.83    0.28
   4   0  12    0.27    0.14
   4   0  12    0.06    0.19
   5   0  12   13.15    1.49
  -5   0 -12   15.50    1.48
   5   0  12   18.88    1.48
   6   0  12   18.33    2.00
   6   0  12   23.68    1.91
   6   0  12   22.85    1.99
  -6   0 -12   21.55    1.97
   7   0  12   29.43    2.81
   7   0  12   33.66    2.72
   7   0  12   32.36    2.49
  -7   0 -12   27.03    2.67
   8   0  12    3.50    0.53
  -8   0 -12    3.73    0.86
   8   0  12    3.28    0.73
   8   0  12    1.75    0.94
   9   0  12    0.72    0.55
   9   0  12    1.15    0.35
  10   0  12    4.06    0.59
  10   0  12    1.59    0.87
 -11  -1  12    4.01    0.83
  11  -1 -12    1.29    0.86
  11  -1 -12    2.91    0.89
 -11   1  12    3.31    0.96
  11   1 -12    2.76    1.03
  10  -1 -12    0.08    0.52
  10  -1 -12    0.09    0.58
 -10  -1  12    0.03    0.39
  10   1 -12   -0.13    0.35
 -10   1  12    0.29    0.51
  10   1 -12   -0.06    0.42
   9  -1 -12   -0.35    0.40
   9  -1 -12    0.33    0.49
  -9  -1  12    0.09    0.37
   9   1 -12    0.53    0.55
   9   1 -12    0.67    0.36
  -9   1  12   -0.11    0.39
   8  -1 -12    0.41    0.48
   8  -1 -12    0.83    0.61
   8  -1 -12    0.51    0.35
  -8   1  12    0.39    0.41
   8   1 -12    1.17    0.62
   8   1 -12    0.73    0.24
   8   1 -12    0.61    0.32
   7  -1 -12    0.40    0.34
   7  -1 -12    0.01    0.26
  -7  -1  12    0.14    0.28
   7  -1 -12    0.94    0.57
   7   1 -12    0.05    0.16
   7   1 -12   -0.04    0.27
  -7   1  12    0.41    0.29
   7   1 -12    0.62    0.49
   6  -1 -12    0.64    0.29
  -6  -1  12    1.11    0.33
   6  -1 -12    1.67    0.36
   6  -1 -12    1.74    0.63
   6   1 -12    1.76    0.30
  -6   1  12    0.91    0.36
   6   1 -12    3.31    0.72
   6   1 -12    0.59    0.29
   5  -1 -12   34.88    3.08
   5  -1 -12   34.55    3.17
  -5  -1  12   37.86    2.98
   5  -1 -12   40.84    2.97
   5   1 -12   37.29    3.15
   5   1 -12   35.63    2.99
   5   1 -12   40.18    2.88
  -5   1  12   34.13    3.04
  -4  -1  12    1.75    0.35
   4  -1 -12    1.12    0.45
   4  -1 -12    1.81    0.36
  -4   1  12    1.64    0.39
   3  -1 -12    0.31    0.18
  -3  -1  12    0.25    0.17
   3  -1 -12   -0.07    0.20
  -3   1  12    0.29    0.16
   3   1 -12   -0.05    0.17
   3   1 -12    0.22    0.12
   2  -1 -12  250.84   17.97
   2  -1 -12  232.09   18.06
  -2  -1  12  246.24   17.96
  -2   1  12  243.48   18.02
   2   1 -12  240.03   17.96
   2   1 -12  253.53   18.02
   1  -1 -12  113.28    8.17
  -1  -1  12  104.90    8.08
   1  -1 -12  109.98    8.09
   1   1 -12  119.13    8.10
   1   1 -12  101.27    8.10
  -1   1  12  104.33    8.12
   0  -1 -12   80.37    5.93
   0  -1  12   81.35    5.93
   0   1 -12   77.09    5.97
   0   1  12   77.90    5.95
  -1  -1 -12   12.30    1.02
   1  -1  12   11.05    0.97
   1  -1  12   12.28    1.02
   1   1  12   10.90    0.99
  -1   1 -12   11.00    1.06
   2  -1  12   82.29    6.24
  -2  -1 -12   82.89    6.24
   2  -1  12   82.09    6.22
  -2   1 -12   83.00    6.31
   2   1  12   86.56    6.21
   2   1  12   80.84    6.34
   3  -1  12   14.08    1.19
  -3  -1 -12   11.59    1.13
   3  -1  12   13.00    1.15
  -3   1 -12   11.51    1.20
   3   1  12   13.47    1.21
   4  -1  12    4.66    0.65
  -4  -1 -12    5.05    0.60
   4  -1  12    5.03    0.60
   4   1  12    4.04    0.77
  -4   1 -12    5.96    0.70
   4   1  12    5.58    0.55
  -5  -1 -12    4.52    0.68
   5  -1  12    4.13    0.55
   5  -1  12    4.06    0.81
   5   1  12    5.22    0.51
   5   1  12    3.73    0.76
  -5   1 -12    3.94    0.72
   6  -1  12   24.42    2.11
  -6  -1 -12   22.30    1.97
   6  -1  12   18.44    2.03
   6   1  12   25.17    1.83
  -6   1 -12   23.71    2.09
   6   1  12   21.75    1.97
   6   1  12   19.29    2.07
   7  -1  12   26.23    2.61
  -7  -1 -12   26.56    2.47
   7  -1  12   29.92    2.40
   7  -1  12   30.36    2.62
   7   1  12   23.91    2.59
   7   1  12   32.02    2.30
  -7   1 -12   27.83    2.60
   7   1  12   30.40    2.49
   8  -1  12   14.09    1.97
   8  -1  12   22.20    1.73
   8  -1  12   18.99    1.93
  -8  -1 -12   16.21    1.79
   8   1  12   15.91    1.93
  -8   1 -12   17.98    1.93
   8   1  12   18.99    1.74
   8   1  12   21.67    1.58
  -9  -1 -12   -0.21    0.50
   9  -1  12   -0.08    0.40
   9  -1  12   -0.29    0.29
  -9   1 -12    0.72    0.53
   9   1  12    0.15    0.25
   9   1  12    0.12    0.51
  10  -1  12    1.01    0.50
 -10  -1 -12    0.99    0.71
  10  -1  12    0.11    0.42
  10   1  12    0.31    0.56
 -10   1 -12    0.50    0.73
 -11  -2  12   -0.17    0.49
  11  -2 -12    0.28    0.55
  11  -2 -12   -0.09    0.77
 -11   2  12    0.14    0.66
  11   2 -12    0.43    0.58
  10  -2 -12    1.97    0.74
 -10  -2  12    1.87    0.55
  10  -2 -12    0.18    0.54
 -10   2  12    1.51    0.74
  10   2 -12    0.76    0.54
   9  -2 -12   -0.22    0.47
  -9  -2  12    0.44    0.41
   9  -2 -12    0.78    0.53
   9   2 -12   -0.28    0.36
  -9   2  12   -0.83    0.45
  -8  -2  12   -0.13    0.28
   8  -2 -12    0.24    0.32
   8  -2 -12   -0.15    0.47
   8  -2 -12   -0.05    0.32
   8   2 -12    0.23    0.40
   8   2 -12    0.16    0.17
   8   2 -12    0.06    0.20
  -8   2  12   -0.48    0.39
   7  -2 -12    4.77    0.73
  -7  -2  12    4.10    0.69
   7  -2 -12    3.50    0.98
   7  -2 -12    4.76    0.87
  -7   2  12    4.82    0.90
   7   2 -12    4.11    1.01
   7   2 -12    4.25    0.54
   7   2 -12    4.76    0.48
   6  -2 -12    0.50    0.29
   6  -2 -12    0.32    0.33
   6  -2 -12    0.19    0.44
  -6  -2  12   -0.06    0.15
   6   2 -12    0.49    0.41
   6   2 -12    0.29    0.15
  -6   2  12    0.57    0.36
   6   2 -12    0.20    0.20
   5  -2 -12    2.22    0.62
   5  -2 -12    3.03    0.52
  -5  -2  12    2.48    0.44
   5  -2 -12    2.65    0.59
  -5   2  12    2.70    0.62
   5   2 -12    2.42    0.45
   5   2 -12    2.77    0.35
   5   2 -12    2.96    0.69
   4  -2 -12    3.76    0.69
  -4  -2  12    3.38    0.42
   4  -2 -12    3.38    0.73
   4  -2 -12    3.38    0.55
   4   2 -12    3.18    0.39
   4   2 -12    3.11    0.64
  -4   2  12    3.29    0.62
   3  -2 -12    1.46    0.31
   3  -2 -12    0.68    0.36
   3   2 -12    0.56    0.28
   3   2 -12    1.24    0.26
  -3   2  12    1.06    0.33
   2  -2 -12   49.61    3.98
  -2  -2  12   53.43    3.94
   2  -2 -12   52.90    4.11
   2   2 -12   52.95    3.97
   2   2 -12   51.91    3.96
  -2   2  12   50.66    4.06
   1  -2 -12    5.53    0.63
   1  -2 -12    6.91    0.74
  -1  -2  12    6.61    0.63
  -1   2  12    5.92    0.69
   1   2 -12    7.83    0.62
   1   2 -12    5.85    0.65
   0  -2  12  188.62   14.01
   0  -2 -12  192.20   14.00
   0   2 -12  182.08   14.06
   0   2 -12  197.51   14.05
   0   2  12  189.52   14.04
   1  -2  12    3.95    0.38
   1  -2  12    3.22    0.44
  -1   2 -12    4.03    0.59
   2  -2  12    0.13    0.13
   2  -2  12    0.08    0.14
  -2  -2 -12    0.00    0.10
   2   2  12    0.02    0.10
  -2   2 -12    0.22    0.20
   2   2  12   -0.07    0.14
   3  -2  12    0.22    0.19
  -3  -2 -12    0.25    0.16
   3  -2  12    0.20    0.19
   3   2  12    0.19    0.14
   3   2  12   -0.09    0.15
  -3   2 -12    0.19    0.23
  -4  -2 -12   35.57    2.72
   4  -2  12   37.90    2.80
   4  -2  12   30.91    2.76
   4   2  12   29.50    2.79
   4   2  12   35.95    2.63
  -4   2 -12   33.47    2.86
  -5  -2 -12   41.24    3.58
   5  -2  12   46.68    3.65
   5  -2  12   42.32    3.70
   5   2  12   50.76    3.49
   5   2  12   43.27    3.75
  -5   2 -12   49.25    3.82
   6  -2  12    0.46    0.40
   6  -2  12    0.01    0.24
  -6  -2 -12    0.08    0.26
   6  -2  12    0.06    0.36
   6   2  12    0.42    0.41
  -6   2 -12   -0.07    0.31
   6   2  12    0.18    0.22
   6   2  12    0.10    0.15
   7  -2  12    1.20    0.36
  -7  -2 -12    0.42    0.33
   7  -2  12    0.66    0.48
   7  -2  12    1.67    0.61
   7   2  12    0.66    0.49
   7   2  12    0.71    0.33
   7   2  12    0.91    0.23
  -7   2 -12    1.19    0.50
   8  -2  12    0.06    0.32
   8  -2  12    0.14    0.58
   8  -2  12   -0.06    0.42
  -8  -2 -12    0.23    0.39
   8   2  12    0.06    0.17
  -8   2 -12    0.24    0.44
   8   2  12   -0.13    0.26
   8   2  12    0.00    0.38
   9  -2  12    0.32    0.35
  -9  -2 -12    1.25    0.53
   9  -2  12    0.34    0.51
   9   2  12    0.31    0.47
  -9   2 -12    0.60    0.71
  10  -2  12    0.54    0.64
  10  -2  12    0.14    0.50
 -10  -2 -12   -0.48    0.62
 -10   2 -12    0.01    0.77
  10   2  12    0.64    0.55
  10  -3 -12    0.81    0.67
 -10  -3  12    0.23    0.41
  10   3 -12    0.97    0.62
 -10   3  12    0.16    0.77
   9  -3 -12    0.73    0.56
   9  -3 -12    0.92    0.67
  -9  -3  12    1.86    0.45
  -9   3  12    2.19    0.78
   9   3 -12    1.77    0.71
  -8  -3  12    0.45    0.29
   8  -3 -12    0.29    0.46
   8  -3 -12   -0.05    0.49
   8  -3 -12   -0.06    0.39
   8   3 -12    0.01    0.36
  -8   3  12    0.02    0.45
   7  -3 -12    2.40    0.57
   7  -3 -12    1.59    0.67
   7  -3 -12    2.91    0.72
  -7  -3  12    2.21    0.46
   7   3 -12    1.53    0.63
  -7   3  12    2.15    0.65
   6  -3 -12    0.24    0.30
   6  -3 -12    0.21    0.41
  -6  -3  12    0.31    0.23
   6  -3 -12    0.56    0.40
   6   3 -12    0.25    0.19
  -6   3  12    0.45    0.39
   6   3 -12    0.35    0.11
   6   3 -12    0.26    0.35
   5  -3 -12    1.89    0.63
  -5  -3  12    2.93    0.44
   5  -3 -12    3.58    0.59
   5  -3 -12    3.09    0.68
   5   3 -12    2.28    0.37
   5   3 -12    2.83    0.64
  -5   3  12    2.08    0.55
   5   3 -12    3.09    0.34
  -4  -3  12    1.85    0.32
   4  -3 -12    2.38    0.49
   4  -3 -12    1.05    0.49
   4  -3 -12    2.32    0.60
   4   3 -12    2.21    0.33
  -4   3  12    1.89    0.50
   3  -3 -12   65.36    4.64
  -3  -3  12   61.51    4.50
   3  -3 -12   55.44    4.74
  -3   3  12   59.46    4.71
   3   3 -12   60.24    4.51
   3   3 -12   55.38    4.51
  -2  -3  12    5.58    0.55
   2  -3 -12    4.39    0.66
   2  -3 -12    5.95    0.64
   2   3 -12    5.57    0.60
  -2   3  12    5.73    0.70
   1  -3 -12    6.93    0.80
   1  -3 -12    7.54    0.71
  -1  -3  12    6.78    0.67
   1   3 -12    6.48    0.70
  -1   3  12    6.55    0.74
   0  -3 -12    0.02    0.14
   0  -3  12    0.10    0.14
   0   3 -12    0.42    0.19
   0   3  12    0.14    0.14
  -1  -3 -12   20.91    1.65
   1  -3  12   20.30    1.74
  -1   3 -12   20.18    1.78
   1   3  12   19.76    1.69
  -2  -3 -12   10.70    0.93
   2  -3  12   10.46    0.90
   2  -3  12    9.79    1.02
  -2   3 -12   11.07    1.11
   2   3  12   11.08    1.06
   2   3  12   10.23    0.95
   3  -3  12   11.13    1.06
   3  -3  12    8.68    0.94
  -3  -3 -12   11.73    0.94
  -3   3 -12   10.13    1.11
   3   3  12   10.52    0.92
   3   3  12    9.34    1.03
   4  -3  12   16.27    1.54
  -4  -3 -12   14.70    1.39
   4  -3  12   19.53    1.64
   4   3  12   20.17    1.65
  -4   3 -12   14.39    1.59
   4   3  12   15.75    1.35
   5  -3  12   58.89    4.42
  -5  -3 -12   51.35    4.23
   5  -3  12   51.46    4.48
   5  -3  12   57.61    4.40
   5   3  12   58.45    4.49
  -5   3 -12   56.84    4.54
   5   3  12   52.61    4.12
   5   3  12   54.25    4.20
   6  -3  12    4.55    0.76
  -6  -3 -12    4.79    0.61
   6  -3  12    5.01    0.89
   6  -3  12    2.66    0.73
   6   3  12    4.70    0.50
   6   3  12    4.49    0.47
  -6   3 -12    3.83    0.84
   7  -3  12    0.08    0.37
   7  -3  12    0.33    0.51
   7  -3  12    0.25    0.33
  -7  -3 -12    0.18    0.29
  -7   3 -12    0.83    0.58
   8  -3  12    0.40    0.69
   8  -3  12   -0.28    0.31
   8  -3  12    0.21    0.41
  -8  -3 -12    0.18    0.39
   8   3  12    0.24    0.39
  -8   3 -12    0.43    0.66
   9  -3  12    0.07    0.39
  -9  -3 -12    2.72    0.68
   9  -3  12    1.04    0.61
   9   3  12    2.26    0.80
  10  -3  12   10.67    1.55
 -10  -3 -12   14.24    1.61
  10   3  12    8.09    1.67
 -10   3 -12   13.80    1.99
  10  -4 -12    0.56    0.68
  10  -4 -12   -1.19    0.71
  10   4 -12   -0.35    0.50
 -10   4  12    0.38    0.75
  -9  -4  12    0.25    0.30
   9  -4 -12   -0.49    0.37
   9  -4 -12   -0.23    0.62
  -9   4  12    0.27    0.68
   9   4 -12    0.05    0.43
  -8  -4  12    0.37    0.29
   8  -4 -12    0.81    0.59
   8  -4 -12    0.05    0.44
   8  -4 -12   -0.47    0.44
  -8   4  12    0.13    0.54
   8   4 -12    0.07    0.40
  -7  -4  12    0.33    0.21
   7  -4 -12    0.84    0.51
   7  -4 -12    0.27    0.39
   7  -4 -12    0.36    0.39
   7   4 -12    0.10    0.36
  -7   4  12   -0.09    0.40
  -6  -4  12   13.87    1.25
   6  -4 -12   14.72    1.67
   6  -4 -12   14.48    1.45
   6  -4 -12   13.72    1.60
  -6   4  12   13.44    1.55
   6   4 -12   16.07    1.46
   5  -4 -12    0.94    0.43
   5  -4 -12    1.09    0.55
  -5  -4  12    0.52    0.21
   5  -4 -12    0.81    0.42
   5   4 -12    0.78    0.33
  -5   4  12    1.06    0.45
[truncated: 310,572 more chars]
