# Supplementary material for: 3-Methyl-5-(4-methyl­phen­oxy)-1-phenyl-1H-pyrazole-4-carbaldehyde
Source: IUCrdata. 2022 Sep 27;7(Pt 9):x220924. doi: 10.1107/S2414314622009245 (PMC9635423; doi:10.1107/S2414314622009245)
Supplement: Supplementary file 2 [file x-07-x220924-Isup2.hkl]

data_I                                                                          
_shelx_title ' shelxt_a.res in P2(1)/c'                                         
_shelx_refln_list_code          4                                               
_shelx_F_calc_maximum       94.97                                               
_exptl_crystal_F_000       616.00                                               
_reflns_d_resolution_high  0.6978                                               
                                                                                
loop_                                                                           
 _space_group_symop_operation_xyz                                               
 'x, y, z'                                                                      
 '-x, y+1/2, -z+1/2'                                                            
 '-x, -y, -z'                                                                   
 'x, -y-1/2, z-1/2'                                                             
                                                                                
_cell_length_a     8.2745                                                       
_cell_length_b     7.9167                                                       
_cell_length_c    23.0663                                                       
_cell_angle_alpha  90.000                                                       
_cell_angle_beta   93.225                                                       
_cell_angle_gamma  90.000                                                       
                                                                                
_shelx_F_squared_multiplier     1.000                                           
                                                                                
loop_                                                                           
 _refln_index_h                                                                 
 _refln_index_k                                                                 
 _refln_index_l                                                                 
 _refln_F_squared_calc                                                          
 _refln_F_squared_meas                                                          
 _refln_F_squared_sigma                                                         
 _refln_observed_status                                                         
   1   0   0       3473.70       2919.05       216.83 o                         
   2   0   0        111.11         99.16         3.63 o                         
   3   0   0        172.25        161.86         6.51 o                         
   4   0   0        291.92        266.62        10.53 o                         
   5   0   0        886.27        901.81        30.39 o                         
   6   0   0        175.38        168.02         6.64 o                         
   7   0   0        170.32        170.26         6.93 o                         
   8   0   0        929.81        908.51        34.73 o                         
   9   0   0          1.06          0.82         1.38 o                         
  10   0   0          0.14          1.86         2.05 o                         
  11   0   0          3.94          6.34         2.75 o                         
   1   1   0         12.64         11.17         0.72 o                         
   3   1   0        645.28        587.37        15.53 o                         
   4   1   0          3.72          3.36         0.47 o                         
   5   1   0         87.67         71.60         2.64 o                         
   6   1   0        292.06        287.25         8.08 o                         
   7   1   0         28.61         28.21         1.53 o                         
   8   1   0         34.56         39.99         2.15 o                         
   9   1   0          1.28          0.16         0.87 o                         
  10   1   0          1.50          0.91         0.86 o                         
  11   1   0          0.58          0.60         2.73 o                         
   0   2   0       2369.54       2042.61       110.75 o                         
   1   2   0       1054.79        984.48        39.73 o                         
   2   2   0        313.05        317.70        13.13 o                         
   3   2   0          9.16         13.14         0.83 o                         
   4   2   0          1.52          1.76         0.86 o                         
   5   2   0         14.00         11.26         1.41 o                         
   6   2   0          6.26          6.96         0.99 o                         
   7   2   0        177.38        181.12         5.96 o                         
   8   2   0         29.67         31.38         3.16 o                         
   9   2   0          1.36          0.17         1.48 o                         
  10   2   0         21.35         28.66         3.19 o                         
  11   2   0          8.12          8.80         3.60 o                         
   1   3   0         86.63         66.14         2.48 o                         
   2   3   0        991.10       1001.57        33.43 o                         
   3   3   0       2799.54       3118.24       118.75 o                         
   4   3   0         17.68         30.13         1.74 o                         
   5   3   0        111.02        116.17         3.96 o                         
   6   3   0        166.44        190.85         8.10 o                         
   7   3   0        178.08        179.08         7.00 o                         
   8   3   0          1.21          0.16         1.29 o                         
   9   3   0         58.87         74.96         6.79 o                         
  10   3   0          0.07          0.47         2.04 o                         
  11   3   0          7.74          4.76         4.08 o                         
   0   4   0        388.01        406.92        22.19 o                         
   1   4   0         73.96         71.56         3.05 o                         
   2   4   0         33.71         39.84         1.71 o                         
   3   4   0        245.19        254.85         9.54 o                         
   4   4   0        492.48        507.71        18.03 o                         
   5   4   0        392.13        387.27        11.69 o                         
   6   4   0         11.13          6.49         1.27 o                         
   7   4   0         36.02         36.44         2.79 o                         
   8   4   0         25.41         23.46         2.51 o                         
   9   4   0          0.33          0.89         1.88 o                         
  10   4   0          0.33          3.07         2.43 o                         
  11   4   0          0.94          1.36         4.61 o                         
   1   5   0        136.45        139.80         5.52 o                         
   2   5   0         26.86         22.92         1.55 o                         
   3   5   0          3.83          7.22         1.24 o                         
   4   5   0          5.66          7.62         0.80 o                         
   5   5   0          0.36          7.34         3.89 o                         
   6   5   0          0.61          1.42         0.76 o                         
   7   5   0          7.64          7.66         1.54 o                         
   8   5   0          7.96          4.13         2.88 o                         
   9   5   0         11.95         12.83         6.68 o                         
  10   5   0          6.64          3.50         2.98 o                         
   0   6   0        446.13        414.39        23.25 o                         
   1   6   0          1.36          0.67         0.79 o                         
   2   6   0         19.87         23.23         1.91 o                         
   3   6   0        509.66        481.87        17.02 o                         
   4   6   0        124.57        109.89         4.02 o                         
   5   6   0        216.23        226.22         9.41 o                         
   6   6   0          0.09          0.94         1.45 o                         
   7   6   0          7.55          9.73         2.42 o                         
   8   6   0          0.43          1.58         2.15 o                         
   9   6   0          0.32          2.06         2.72 o                         
  10   6   0          0.07          0.93         3.20 o                         
   1   7   0        120.15        108.96         4.91 o                         
   2   7   0          6.09          3.03         1.57 o                         
   3   7   0         47.30         40.39         2.65 o                         
   4   7   0          3.74          4.28         0.95 o                         
   5   7   0         28.45         25.60         1.82 o                         
   6   7   0          9.09          8.77         2.54 o                         
   7   7   0          0.26         -0.43         2.49 o                         
   8   7   0          0.41         -0.55         2.42 o                         
   9   7   0         51.01         33.50        13.31 o                         
   0   8   0        331.39        310.26        15.07 o                         
   1   8   0          1.36          1.13         1.09 o                         
   2   8   0         92.46         98.55         4.85 o                         
   3   8   0          0.32          1.49         1.10 o                         
   4   8   0          8.97         11.27         2.07 o                         
   5   8   0          7.78         11.61         1.81 o                         
   6   8   0         10.58          8.77         2.82 o                         
   7   8   0          9.97          7.62         2.82 o                         
   8   8   0         13.04          8.32         4.27 o                         
   1   9   0          8.66          5.84         1.48 o                         
   2   9   0         28.29         21.84         2.60 o                         
   3   9   0          0.43         -0.28         1.43 o                         
   4   9   0          9.14         10.43         1.71 o                         
   5   9   0          7.71         17.60         2.58 o                         
   6   9   0          1.06          5.24         3.78 o                         
   7   9   0          3.61          5.71         6.57 o                         
   0  10   0          0.96          1.00         2.28 o                         
   1  10   0          0.18          2.09         1.65 o                         
   2  10   0          0.35         -1.22         1.51 o                         
   3  10   0         14.35         13.92         2.27 o                         
   4  10   0          0.25         -0.87         1.60 o                         
   5  10   0          0.02         -0.83         1.66 o                         
   1  11   0          1.26         -0.59         2.04 o                         
   2  11   0          2.03         -0.37         2.27 o                         
 -11   1   1          1.54          0.98         2.39 o                         
 -10   1   1          5.01          7.38         1.04 o                         
  -9   1   1          3.83          1.57         1.05 o                         
  -8   1   1         60.68         64.18         2.60 o                         
  -7   1   1        159.27        167.08         4.80 o                         
  -6   1   1         93.91        101.24         3.12 o                         
  -5   1   1        245.69        262.85         7.12 o                         
  -4   1   1        275.24        285.14         7.13 o                         
  -3   1   1        760.31        765.29        17.96 o                         
  -2   1   1         69.32         56.15         2.05 o                         
  -1   1   1        749.08        710.52        22.95 o                         
   0   1   1       2993.30       2569.72       135.13 o                         
   2   1   1        584.60        564.28        13.56 o                         
   3   1   1        212.66        241.14         5.93 o                         
   4   1   1       1354.05       1408.48        32.85 o                         
   5   1   1          4.77          7.27         0.73 o                         
   6   1   1          7.50         10.98         0.96 o                         
   7   1   1         44.57         36.31         1.92 o                         
   8   1   1         40.11         40.22         2.23 o                         
   9   1   1         31.90         37.16         2.23 o                         
  10   1   1          3.27          3.55         1.47 o                         
  11   1   1          0.49          0.70         2.33 o                         
 -11   2   1          2.99          5.81         3.10 o                         
 -10   2   1          2.57          3.40         1.96 o                         
  -9   2   1          4.73          7.47         1.84 o                         
  -8   2   1        232.76        256.67         8.68 o                         
  -7   2   1        139.35        127.60         4.57 o                         
  -6   2   1         57.24         56.94         2.57 o                         
  -5   2   1          4.28          5.32         0.79 o                         
  -4   2   1        703.01        667.22        17.89 o                         
  -3   2   1         32.57         40.41         2.25 o                         
  -2   2   1       1539.37       1559.34        58.86 o                         
  -1   2   1       2252.22       1980.41        59.15 o                         
   0   2   1        989.54        907.57        29.78 o                         
   1   2   1          2.38          3.08         0.77 o                         
   2   2   1       6247.26       5495.96       234.14 o                         
   3   2   1         73.32         87.16         2.80 o                         
   4   2   1        487.77        536.22        15.27 o                         
   5   2   1        242.95        245.36         7.73 o                         
   6   2   1         56.08         57.02         2.66 o                         
   7   2   1         26.02         23.33         2.21 o                         
   8   2   1         10.53         10.46         1.96 o                         
   9   2   1          1.36          1.26         1.75 o                         
  10   2   1         20.11         21.71         2.95 o                         
  11   2   1          1.68          5.60         2.44 o                         
 -11   3   1          5.31          5.82         5.33 o                         
 -10   3   1          5.88          1.06         2.13 o                         
  -9   3   1         15.14         15.42         2.25 o                         
  -8   3   1         11.64         11.80         1.63 o                         
  -7   3   1          0.10         -0.22         0.79 o                         
  -6   3   1          6.89          3.54         0.88 o                         
  -5   3   1        219.29        217.90         6.60 o                         
  -4   3   1         68.91         64.46         2.88 o                         
  -3   3   1        868.78        906.30        27.97 o                         
  -2   3   1          2.03          4.55         0.79 o                         
  -1   3   1        522.94        564.56        19.76 o                         
   0   3   1         81.20         77.29         3.41 o                         
   1   3   1        537.32        533.46        16.39 o                         
   2   3   1         98.62        107.46         3.81 o                         
   3   3   1        518.37        598.43        18.55 o                         
   4   3   1        238.47        244.33         7.55 o                         
   5   3   1        455.20        478.09        15.51 o                         
   6   3   1          0.89         -0.44         0.78 o                         
   7   3   1         96.49         95.54         4.49 o                         
   8   3   1         26.77         26.11         2.59 o                         
   9   3   1         12.68          9.37         1.98 o                         
  10   3   1          2.44          1.01         1.76 o                         
  11   3   1          3.34          6.01         2.40 o                         
 -11   4   1          8.82          4.76         3.78 o                         
 -10   4   1          1.15          3.20         2.44 o                         
  -9   4   1          0.14          0.59         2.07 o                         
  -8   4   1          2.26          1.76         1.37 o                         
  -7   4   1          0.06         -0.22         0.93 o                         
  -6   4   1         29.14         26.12         3.53 o                         
  -5   4   1        477.11        458.84        12.86 o                         
  -4   4   1         11.60         11.35         1.35 o                         
  -3   4   1         60.06         64.61         3.28 o                         
  -2   4   1        775.32        834.22        25.59 o                         
  -1   4   1        123.99        116.66         5.13 o                         
   0   4   1        305.06        304.94        11.97 o                         
   1   4   1          2.94          4.20         0.68 o                         
   2   4   1          5.03          7.21         1.13 o                         
   3   4   1        183.02        194.01         6.73 o                         
   4   4   1         67.26         65.48         2.86 o                         
   5   4   1          3.54          4.46         0.86 o                         
   6   4   1        242.96        223.13         8.17 o                         
   7   4   1          8.03          6.47         1.40 o                         
   8   4   1          7.48          6.51         1.60 o                         
   9   4   1         20.24         17.20         3.00 o                         
  10   4   1         15.87         11.55         4.40 o                         
  11   4   1          7.93          3.38         3.59 o                         
 -10   5   1          2.19          2.18         3.02 o                         
  -9   5   1          0.58          1.42         2.92 o                         
  -8   5   1         20.35         21.11         3.11 o                         
  -7   5   1        161.45        152.92        13.50 o                         
  -6   5   1         38.75         39.73         3.55 o                         
  -5   5   1          1.57          2.36         1.49 o                         
  -4   5   1          0.69          0.17         0.50 o                         
  -3   5   1        202.04        199.44         6.99 o                         
  -2   5   1        107.51         94.19         4.43 o                         
  -1   5   1        220.44        222.69         8.20 o                         
   0   5   1        128.34        123.70         4.93 o                         
   1   5   1       1697.53       1677.23        55.50 o                         
   2   5   1         76.40         98.70         4.20 o                         
   3   5   1          1.27          2.80         0.84 o                         
   4   5   1         74.82         64.99         2.99 o                         
   5   5   1        129.37         95.39         5.16 o                         
   6   5   1          0.78         -0.06         0.73 o                         
   7   5   1         11.34         10.52         1.62 o                         
   8   5   1         25.44         23.27         2.52 o                         
   9   5   1          1.48          3.07         2.44 o                         
  10   5   1          1.18          1.57         2.78 o                         
 -10   6   1          0.85         -2.99         4.99 o                         
  -9   6   1         13.56          4.66         3.01 o                         
  -8   6   1          0.14         -0.66         2.04 o                         
  -7   6   1         16.90         16.57         3.00 o                         
  -6   6   1         18.24         21.56         2.77 o                         
  -5   6   1         13.11         15.25         2.73 o                         
  -4   6   1        264.95        246.00         8.45 o                         
  -3   6   1         66.29         65.79         4.61 o                         
  -2   6   1         22.47         19.52         1.79 o                         
  -1   6   1        231.45        225.95         8.63 o                         
   0   6   1        205.62        181.03         6.40 o                         
   1   6   1        143.54        131.94         5.43 o                         
   2   6   1         40.67         40.04         2.52 o                         
   3   6   1         27.15         22.43         1.91 o                         
   4   6   1          2.62          1.89         0.63 o                         
   5   6   1          8.52          8.32         1.15 o                         
   6   6   1          1.86          0.83         1.52 o                         
   7   6   1          0.18         -1.11         1.68 o                         
   8   6   1          0.01          1.61         2.17 o                         
   9   6   1          4.50          4.21         3.08 o                         
  -9   7   1          0.03          1.84         2.93 o                         
  -8   7   1          0.13         -0.59         2.20 o                         
  -7   7   1         32.70         30.59         4.20 o                         
  -6   7   1          4.84          5.15         2.18 o                         
  -5   7   1         58.63         62.53         2.83 o                         
  -4   7   1         17.57         18.34         1.57 o                         
  -3   7   1          0.28          0.66         1.15 o                         
  -2   7   1        442.12        410.33        16.50 o                         
  -1   7   1          2.82          2.06         1.25 o                         
   0   7   1          7.81          7.29         1.25 o                         
   1   7   1         87.28         87.80         4.20 o                         
   2   7   1         12.29         13.72         3.59 o                         
   3   7   1          0.05         -0.85         0.85 o                         
   4   7   1         36.83         33.54         2.23 o                         
   5   7   1         11.06          9.20         1.00 o                         
   6   7   1         38.47         39.70         3.95 o                         
   7   7   1          4.86          4.38         2.15 o                         
   8   7   1          0.02         -0.06         2.20 o                         
   9   7   1          7.22          3.15         6.28 o                         
  -8   8   1          2.79          3.90         3.62 o                         
  -7   8   1          7.00          6.36         2.88 o                         
  -6   8   1         16.85         16.88         3.46 o                         
  -5   8   1         32.74         41.76         2.36 o                         
  -4   8   1         16.56         23.22         2.67 o                         
  -3   8   1          0.43          0.15         1.09 o                         
  -2   8   1          0.27         -1.08         1.08 o                         
  -1   8   1         64.05         65.76         3.31 o                         
   0   8   1          7.44          6.80         1.40 o                         
   1   8   1         26.60         31.55         2.54 o                         
   2   8   1          8.39          7.00         1.70 o                         
   3   8   1         34.06         26.89         2.47 o                         
   4   8   1          0.81          1.54         1.06 o                         
   5   8   1          6.85          7.78         1.00 o                         
   6   8   1          3.47          2.84         2.94 o                         
   7   8   1         24.34         14.16         4.46 o                         
   8   8   1          5.42          2.61         2.85 o                         
  -7   9   1         15.30          8.99         6.38 o                         
  -6   9   1          2.07          0.59         3.38 o                         
  -5   9   1         14.89         23.25         2.62 o                         
  -4   9   1         22.39         33.22         2.74 o                         
  -3   9   1          0.72          2.29         1.51 o                         
  -2   9   1         10.88         12.36         1.82 o                         
  -1   9   1          0.34          1.27         1.24 o                         
   0   9   1         13.22          9.54         1.73 o                         
   1   9   1          3.69          3.49         1.39 o                         
   2   9   1          3.02          5.56         1.64 o                         
   3   9   1        100.63        108.61         5.34 o                         
   4   9   1         11.09         12.45         1.79 o                         
   5   9   1         11.51         19.24         2.51 o                         
   6   9   1          7.73          7.75         3.96 o                         
   7   9   1         12.42         12.48         5.68 o                         
  -5  10   1          6.43          7.15         1.24 o                         
  -4  10   1         20.59         29.11         2.76 o                         
  -3  10   1         11.83         16.02         2.14 o                         
  -2  10   1          0.01          2.27         1.53 o                         
  -1  10   1          2.24          2.34         1.53 o                         
   0  10   1          0.85          0.35         1.56 o                         
   1  10   1         23.88         23.07         2.53 o                         
   2  10   1         62.09         63.71         3.87 o                         
   3  10   1          5.19          7.10         1.92 o                         
   4  10   1         18.17         24.48         2.73 o                         
   5  10   1         11.17         12.85         1.54 o                         
  -2  11   1          0.04          0.32         1.88 o                         
  -1  11   1          0.44          0.66         2.34 o                         
   0  11   1          7.72          4.10         2.56 o                         
   1  11   1          1.23         -2.28         3.02 o                         
   2  11   1          0.67          0.48         2.02 o                         
 -11   0   2         19.51         23.89         4.33 o                         
 -10   0   2          5.55          5.09         2.08 o                         
  -9   0   2          0.01         -1.25         1.25 o                         
  -8   0   2          5.89          5.72         1.66 o                         
  -7   0   2        131.20        141.95         5.99 o                         
  -6   0   2        663.71        677.43        23.31 o                         
  -5   0   2        134.01        146.78         6.32 o                         
  -4   0   2       2183.68       2106.13        69.86 o                         
  -3   0   2       1737.31       1720.35        56.60 o                         
  -2   0   2       9019.04       7307.89       540.87 o                         
   1   0   2         80.86         91.13        11.62 o                         
   2   0   2       2847.88       2965.81       217.18 o                         
   3   0   2        971.84        934.31        34.70 o                         
   4   0   2       1409.12       1381.16        55.47 o                         
   5   0   2          5.69          3.54         1.90 o                         
   6   0   2        176.74        182.08         7.94 o                         
   7   0   2        384.98        396.39        15.96 o                         
   8   0   2        383.33        411.39        16.78 o                         
   9   0   2          3.54          2.72         1.36 o                         
  10   0   2          0.99          5.02         2.25 o                         
  11   0   2          1.04          3.74         2.48 o                         
 -11   1   2          6.52          5.37         4.19 o                         
 -10   1   2          0.25          0.54         0.86 o                         
  -9   1   2          0.41          0.83         0.83 o                         
  -8   1   2         19.77         26.40         1.61 o                         
  -7   1   2        233.48        248.97         6.76 o                         
  -6   1   2        507.36        504.70        12.48 o                         
  -5   1   2        324.26        356.92         9.38 o                         
  -4   1   2        522.64        543.02        13.04 o                         
  -3   1   2       1410.72       1326.53        30.91 o                         
  -2   1   2       2041.20       1779.26        53.13 o                         
   0   1   2       3051.83       3011.66       158.16 o                         
   1   1   2       5130.63       4354.06       230.32 o                         
   2   1   2        987.40        958.68        25.00 o                         
   3   1   2        783.48        728.93        19.24 o                         
   4   1   2        181.41        191.73         5.54 o                         
   5   1   2        264.80        259.55         7.98 o                         
   6   1   2        472.59        475.01        13.23 o                         
   7   1   2         55.62         56.33         2.48 o                         
   8   1   2          0.30         -0.09         0.70 o                         
   9   1   2         76.58         85.94         3.85 o                         
  10   1   2          4.34          5.73         1.34 o                         
  11   1   2          0.02          1.71         2.24 o                         
 -11   2   2          1.45          2.28         3.00 o                         
 -10   2   2          9.96         12.63         2.79 o                         
  -9   2   2         23.73         21.10         2.09 o                         
  -8   2   2         33.54         33.93         2.65 o                         
  -7   2   2          5.14          6.31         1.09 o                         
  -6   2   2         27.47         27.08         1.79 o                         
  -5   2   2        134.08        124.52         4.38 o                         
  -4   2   2       1753.17       1758.08        49.12 o                         
  -3   2   2       7549.28       7342.55       813.74 o                         
  -2   2   2        193.17        172.12         7.84 o                         
  -1   2   2       2341.59       2284.22        98.86 o                         
   0   2   2         31.24         25.74         1.33 o                         
   1   2   2       2379.03       2095.57       108.72 o                         
   2   2   2         61.40         62.00         2.35 o                         
   3   2   2        732.00        720.41        22.10 o                         
   4   2   2        934.98       1035.71        34.63 o                         
   5   2   2        570.84        583.51        18.55 o                         
   6   2   2         14.54         15.09         1.67 o                         
   7   2   2         34.86         41.72         2.91 o                         
   8   2   2          8.84          7.46         1.80 o                         
   9   2   2          0.02          1.69         1.58 o                         
  10   2   2          3.01          1.88         1.82 o                         
  11   2   2          3.16          3.62         2.50 o                         
 -11   3   2          0.05         -0.21         2.90 o                         
 -10   3   2          3.03          6.01         3.61 o                         
  -9   3   2          1.69          0.92         1.74 o                         
  -8   3   2         12.12         14.51         1.69 o                         
  -7   3   2         88.71         89.66         3.65 o                         
  -6   3   2         46.74         50.85         2.75 o                         
  -5   3   2        821.16        778.15        21.04 o                         
  -4   3   2        186.42        181.80         5.41 o                         
  -3   3   2         90.41         89.46         3.41 o                         
  -2   3   2         22.18         19.49         1.59 o                         
  -1   3   2       1131.55       1109.46        36.56 o                         
   0   3   2          5.56          8.97         0.82 o                         
   1   3   2       1328.82       1342.35        40.43 o                         
   2   3   2        681.38        694.18        21.33 o                         
   3   3   2       1229.90       1294.68        39.31 o                         
   4   3   2         93.31         83.62         3.70 o                         
   5   3   2        128.42        131.95         7.24 o                         
   6   3   2         27.19         33.69         4.23 o                         
   7   3   2         13.63         11.12         2.40 o                         
   8   3   2         17.32         21.86         2.39 o                         
   9   3   2         22.72         27.04         2.86 o                         
  10   3   2          1.08          1.13         2.03 o                         
  11   3   2         17.57         17.15         4.05 o                         
 -11   4   2          1.32         -1.02         3.62 o                         
 -10   4   2          0.01         -1.65         2.11 o                         
  -9   4   2          6.47          7.41         2.94 o                         
  -8   4   2         26.27         35.05         4.01 o                         
  -7   4   2        286.34        255.21         8.65 o                         
  -6   4   2        361.34        343.07        10.90 o                         
  -5   4   2        129.84        116.95         4.41 o                         
  -4   4   2        233.97        248.07         8.04 o                         
  -3   4   2        102.72         99.38         3.81 o                         
  -2   4   2         34.89         37.69         2.16 o                         
  -1   4   2         24.06         18.84         1.82 o                         
   0   4   2         87.03         97.23         3.84 o                         
   1   4   2       2578.02       2610.09        85.75 o                         
   2   4   2        490.08        516.05        22.54 o                         
   3   4   2        277.64        297.88         9.83 o                         
   4   4   2          3.06          3.45         1.13 o                         
   5   4   2        125.29        114.93         5.92 o                         
   6   4   2          0.03         -0.54         0.99 o                         
   7   4   2          2.74          5.11         1.27 o                         
   8   4   2         16.01         18.77         3.34 o                         
   9   4   2          0.58          2.71         1.92 o                         
  10   4   2          0.15         -1.56         1.88 o                         
 -10   5   2         14.67          8.13         6.38 o                         
  -9   5   2          0.78          1.03         2.27 o                         
  -8   5   2         17.16         20.63         2.96 o                         
  -7   5   2          8.19         10.32         2.41 o                         
  -6   5   2         59.20         68.20         5.15 o                         
  -5   5   2          2.41          3.21         0.86 o                         
  -4   5   2         31.40         26.53         3.52 o                         
  -3   5   2         28.45         24.71         1.86 o                         
  -2   5   2        430.05        432.80        17.04 o                         
  -1   5   2         79.21         74.17         3.83 o                         
   0   5   2        157.98        157.51         6.05 o                         
   1   5   2         72.31         61.85         2.68 o                         
   2   5   2        367.25        371.25        13.21 o                         
   3   5   2         50.46         54.48         2.77 o                         
   4   5   2          0.63          0.41         0.47 o                         
   5   5   2        137.42        106.72         4.50 o                         
   6   5   2         15.07         12.92         1.46 o                         
   7   5   2         24.29         18.14         2.11 o                         
   8   5   2          0.08          1.55         1.61 o                         
   9   5   2         17.37         18.17         5.61 o                         
  10   5   2          0.01          0.15         2.70 o                         
 -10   6   2          7.00          3.58         3.56 o                         
  -9   6   2          1.38         -1.18         2.29 o                         
  -8   6   2          6.62          3.72         2.25 o                         
  -7   6   2         15.50         12.99         3.18 o                         
  -6   6   2          0.10          1.15         1.59 o                         
  -5   6   2          0.43          3.92         1.88 o                         
  -4   6   2          9.81          8.83         1.06 o                         
  -3   6   2        827.23        795.96        24.81 o                         
  -2   6   2          1.26          0.58         0.73 o                         
  -1   6   2        164.13        154.55         6.23 o                         
   0   6   2          0.03         -0.67         0.67 o                         
   1   6   2        101.50        101.29         4.39 o                         
   2   6   2         33.32         39.54         2.43 o                         
   3   6   2          6.41          6.95         0.97 o                         
   4   6   2        161.05        156.47         5.39 o                         
   5   6   2        759.33        700.15        22.40 o                         
   6   6   2          0.01          0.00         1.06 o                         
   7   6   2          7.26          5.62         1.15 o                         
   8   6   2          1.51         -1.48         2.04 o                         
   9   6   2          2.40          5.98         3.07 o                         
  -9   7   2          7.80          4.71         3.24 o                         
  -8   7   2          1.05          2.63         2.49 o                         
  -7   7   2          0.98         -0.82         2.65 o                         
  -6   7   2          2.38          4.86         2.29 o                         
  -5   7   2         40.67         40.56         2.68 o                         
  -4   7   2         31.98         29.51         2.01 o                         
  -3   7   2         69.18         77.62         4.01 o                         
  -2   7   2        296.71        279.90        11.78 o                         
  -1   7   2          6.03          3.90         1.13 o                         
   0   7   2        242.36        217.92         7.74 o                         
   1   7   2        603.90        562.21        19.68 o                         
   2   7   2        126.50        126.26         6.32 o                         
   3   7   2         28.39         24.26         2.15 o                         
   4   7   2          3.99          3.31         0.89 o                         
   5   7   2          4.07          5.11         1.38 o                         
   6   7   2          3.24          6.72         2.70 o                         
   7   7   2          0.58         -0.45         2.04 o                         
   8   7   2          5.19          3.84         2.81 o                         
   9   7   2         13.58         12.11         4.96 o                         
  -8   8   2          4.54         -0.10         2.69 o                         
  -7   8   2          6.26          1.84         2.48 o                         
  -6   8   2          3.11          2.62         2.24 o                         
  -5   8   2          0.19          1.84         1.59 o                         
  -4   8   2          7.60          9.06         1.57 o                         
  -3   8   2         27.38         26.99         2.59 o                         
  -2   8   2         23.61         19.18         2.22 o                         
  -1   8   2         14.60         12.26         1.66 o                         
   0   8   2          0.04         -0.20         1.02 o                         
   1   8   2         22.96         24.57         2.23 o                         
   2   8   2          4.83          4.80         1.50 o                         
   3   8   2         23.37         24.39         2.36 o                         
   4   8   2         12.34         10.03         1.48 o                         
   5   8   2         19.28         20.62         1.75 o                         
   6   8   2          0.03          2.71         2.26 o                         
   7   8   2          0.04          0.89         2.60 o                         
   8   8   2         16.24         11.71         4.04 o                         
  -7   9   2          0.01         -2.18         3.48 o                         
  -6   9   2          0.22         -1.72         3.37 o                         
  -5   9   2          6.16          6.12         1.87 o                         
  -4   9   2         33.53         45.42         3.14 o                         
  -3   9   2          5.38          5.39         1.61 o                         
  -2   9   2          5.04          6.43         1.52 o                         
  -1   9   2         13.84         10.52         1.74 o                         
   0   9   2         22.47         20.48         2.22 o                         
   1   9   2          0.05          1.17         1.29 o                         
   2   9   2          6.15          4.82         1.63 o                         
   3   9   2          1.11          0.44         1.34 o                         
   4   9   2          9.34          8.25         1.56 o                         
   5   9   2          2.17          3.28         1.21 o                         
   6   9   2          5.50          8.11         3.91 o                         
   7   9   2          9.31          3.33         4.22 o                         
  -5  10   2          4.22          2.82         1.95 o                         
  -4  10   2          1.36          2.16         1.66 o                         
  -3  10   2          1.25          2.08         1.68 o                         
  -2  10   2         79.37         95.63         5.36 o                         
  -1  10   2          5.16          4.39         1.70 o                         
   0  10   2          0.81          1.61         1.58 o                         
   1  10   2          1.94          1.39         1.56 o                         
   2  10   2          2.25          5.05         1.77 o                         
   3  10   2          0.23         -1.27         2.49 o                         
   4  10   2         12.66         16.33         3.08 o                         
   5  10   2         17.03         21.18         2.21 o                         
  -2  11   2         11.43         12.42         2.51 o                         
  -1  11   2          8.04          8.56         2.35 o                         
   0  11   2          2.10          1.94         2.03 o                         
   1  11   2         12.81         21.39         3.59 o                         
   2  11   2          2.72          2.89         2.06 o                         
 -11   1   3          0.01         -1.26         2.78 o                         
 -10   1   3          0.80          0.68         1.05 o                         
  -9   1   3         16.52         21.50         1.59 o                         
  -8   1   3        152.37        178.06         5.95 o                         
  -7   1   3          2.82          2.15         0.66 o                         
  -6   1   3          3.07          2.82         0.60 o                         
  -5   1   3        554.11        585.44        15.78 o                         
  -4   1   3          0.88          2.46         0.56 o                         
  -3   1   3       1195.79       1132.84        26.34 o                         
  -2   1   3       6247.84       5856.94       307.91 o                         
  -1   1   3       1655.10       1580.78        66.65 o                         
   0   1   3          3.84          4.18         0.49 o                         
   1   1   3       2101.62       2225.97       162.73 o                         
   2   1   3       1513.51       1437.59        42.86 o                         
   3   1   3        143.87        128.82         4.05 o                         
   4   1   3        434.81        458.29        13.23 o                         
   5   1   3         45.29         50.84         2.17 o                         
   6   1   3         67.99         73.73         2.92 o                         
   7   1   3          6.29          6.11         0.95 o                         
   8   1   3         21.78         18.76         1.44 o                         
   9   1   3         27.08         34.51         1.98 o                         
  10   1   3          8.44          9.77         1.46 o                         
  11   1   3          6.58          9.04         2.84 o                         
 -11   2   3          2.72         -0.38         2.69 o                         
 -10   2   3         49.90         46.16        10.07 o                         
  -9   2   3          0.00          0.89         1.40 o                         
  -8   2   3          1.33          1.20         1.37 o                         
  -7   2   3         16.15         16.74         1.56 o                         
  -6   2   3          2.44          1.14         0.67 o                         
  -5   2   3        139.25        145.38         4.96 o                         
  -4   2   3        359.01        315.68         9.61 o                         
  -3   2   3        160.99        193.79         6.04 o                         
  -2   2   3       2088.76       2094.82        81.94 o                         
  -1   2   3        859.64        734.31        22.17 o                         
   0   2   3       1732.63       1555.21        56.90 o                         
   1   2   3       1421.61       1365.93        40.77 o                         
   2   2   3         25.56         29.17         1.35 o                         
   3   2   3        276.08        290.06         9.37 o                         
   4   2   3        199.06        187.19         6.48 o                         
   5   2   3         27.07         26.62         1.93 o                         
   6   2   3         98.99         97.80         4.21 o                         
   7   2   3         11.28          8.76         1.50 o                         
   8   2   3          0.10         -0.59         1.30 o                         
   9   2   3          5.71          3.16         1.67 o                         
  10   2   3          0.12          1.75         1.96 o                         
  11   2   3         11.04         10.26         3.00 o                         
 -11   3   3          2.62         -1.20         2.91 o                         
 -10   3   3          0.33          0.49         2.66 o                         
  -9   3   3          2.54          6.85         1.66 o                         
  -8   3   3          7.41          5.94         1.43 o                         
  -7   3   3         66.94         70.16         3.44 o                         
  -6   3   3         61.63         55.36         3.00 o                         
  -5   3   3         17.25         16.38         2.24 o                         
  -4   3   3        372.30        385.50        11.56 o                         
  -3   3   3        671.04        679.03        19.51 o                         
  -2   3   3        783.01        831.47        25.39 o                         
  -1   3   3        109.40        132.31         4.41 o                         
   0   3   3         11.95         18.79         1.22 o                         
   1   3   3        317.52        322.52        11.10 o                         
   2   3   3        102.63        127.35         5.68 o                         
   3   3   3        132.92        149.80         5.66 o                         
   4   3   3         14.37         14.61         1.36 o                         
   5   3   3          0.48         -0.20         0.62 o                         
   6   3   3         36.89         36.81         2.46 o                         
   7   3   3         10.73         11.84         1.69 o                         
   8   3   3          0.86         -0.37         1.17 o                         
   9   3   3         12.70         16.64         2.54 o                         
  10   3   3          1.46          0.87         1.95 o                         
  11   3   3          3.89          4.42         2.59 o                         
 -11   4   3          7.20          5.13         4.34 o                         
 -10   4   3          9.81          1.67         2.75 o                         
  -9   4   3          8.60          5.24         2.80 o                         
  -8   4   3          7.90          5.68         1.82 o                         
  -7   4   3          5.88          4.98         1.22 o                         
  -6   4   3         35.84         36.20         2.39 o                         
  -5   4   3        363.45        378.66        11.65 o                         
  -4   4   3          4.76          2.75         0.68 o                         
  -3   4   3       1099.39       1068.02        32.74 o                         
  -2   4   3          1.44          1.96         1.05 o                         
  -1   4   3         30.68         27.09         1.76 o                         
   0   4   3          6.03          4.33         0.71 o                         
   1   4   3       1109.96       1131.30        37.65 o                         
   2   4   3          8.51          5.65         0.82 o                         
   3   4   3         38.35         34.32         1.87 o                         
   4   4   3          6.61          8.93         1.23 o                         
   5   4   3          2.73          2.23         1.20 o                         
   6   4   3          1.35          1.57         0.90 o                         
   7   4   3        167.58        168.04         6.72 o                         
   8   4   3         32.68         25.13         2.72 o                         
   9   4   3          4.43          2.54         1.88 o                         
  10   4   3          0.27          1.91         1.87 o                         
 -10   5   3          0.08         -0.34         2.55 o                         
  -9   5   3          0.05          1.60         2.30 o                         
  -8   5   3         39.90         39.24         4.33 o                         
  -7   5   3         62.26         56.02         6.14 o                         
  -6   5   3         91.97         89.00         4.03 o                         
  -5   5   3        475.19        464.02        15.22 o                         
  -4   5   3         81.99         72.83         3.48 o                         
  -3   5   3          2.81          1.60         0.81 o                         
  -2   5   3          7.70         11.26         2.73 o                         
  -1   5   3          1.21         -0.63         0.63 o                         
   0   5   3          7.74          8.71         0.97 o                         
   1   5   3        102.32        103.96         3.95 o                         
   2   5   3          1.59          1.68         0.82 o                         
   3   5   3         23.09         25.35         1.78 o                         
   4   5   3          9.39          8.93         1.00 o                         
   5   5   3        271.79        273.66         9.50 o                         
   6   5   3        119.44         99.07         4.40 o                         
   7   5   3         26.81         27.17         2.65 o                         
   8   5   3         26.10         25.77         3.06 o                         
   9   5   3         21.03         22.23         3.14 o                         
  10   5   3          1.23          3.07         2.54 o                         
 -10   6   3          2.28          9.36         4.27 o                         
  -9   6   3         11.39          2.95         2.92 o                         
  -8   6   3          6.61          5.75         2.51 o                         
  -7   6   3         13.12         10.22         2.74 o                         
  -6   6   3          9.96          9.58         1.03 o                         
  -5   6   3         42.93         42.49         2.61 o                         
  -4   6   3        141.13        141.30         5.94 o                         
  -3   6   3          2.80          9.93         1.47 o                         
  -2   6   3        291.24        256.73        10.89 o                         
  -1   6   3        412.86        404.81        14.44 o                         
   0   6   3        227.91        226.77         7.81 o                         
   1   6   3         28.94         26.93         1.98 o                         
   2   6   3          0.00          0.31         0.63 o                         
   3   6   3         59.44         54.93         3.20 o                         
   4   6   3        256.01        271.87         9.44 o                         
   5   6   3          0.16          5.08         1.66 o                         
   6   6   3         17.04         27.24         2.07 o                         
   7   6   3         17.01         15.04         1.94 o                         
   8   6   3          0.01         -1.19         1.19 o                         
   9   6   3          9.84          5.25         5.04 o                         
  -9   7   3          4.93          3.82         3.32 o                         
  -8   7   3          8.70          4.57         2.55 o                         
  -7   7   3         31.30         34.47         5.08 o                         
  -6   7   3          0.75          0.99         1.92 o                         
  -5   7   3          0.33          0.25         0.51 o                         
  -4   7   3          7.90          8.76         1.13 o                         
  -3   7   3         61.60         58.61         3.29 o                         
  -2   7   3        519.68        473.61        17.01 o                         
  -1   7   3         49.36         59.51         5.15 o                         
   0   7   3         55.77         52.33         2.89 o                         
   1   7   3        191.55        189.95         8.53 o                         
   2   7   3        197.36        182.62         7.33 o                         
   3   7   3         45.13         41.33         2.54 o                         
   4   7   3         25.25         24.00         1.82 o                         
   5   7   3          1.36          0.94         0.87 o                         
   6   7   3         58.18         62.75        11.41 o                         
   7   7   3          0.16         -1.97         1.97 o                         
   8   7   3          1.94          4.65         3.16 o                         
   9   7   3         28.52         26.40         9.18 o                         
  -8   8   3         10.57         12.85         4.03 o                         
  -7   8   3         44.32         47.04         8.75 o                         
  -6   8   3          3.89          0.60         2.21 o                         
  -5   8   3          7.90          8.36         1.14 o                         
  -4   8   3          3.54          4.49         1.70 o                         
  -3   8   3          3.05          1.67         1.31 o                         
  -2   8   3          9.63         11.31         1.87 o                         
  -1   8   3          1.18          1.15         1.05 o                         
   0   8   3          2.58          2.54         1.61 o                         
   1   8   3        530.93        516.46        18.39 o                         
   2   8   3          3.85          3.30         1.23 o                         
   3   8   3          0.00          0.45         1.29 o                         
   4   8   3          1.28          2.83         1.04 o                         
   5   8   3          2.29          1.74         1.19 o                         
   6   8   3         16.16         15.31         5.10 o                         
   7   8   3          5.39          4.29         2.85 o                         
   8   8   3         10.93         12.00         3.94 o                         
  -7   9   3         16.75          4.99         4.12 o                         
  -6   9   3         18.41         23.15         5.38 o                         
  -5   9   3         17.93         24.69         3.51 o                         
  -4   9   3          0.49          0.30         1.28 o                         
  -3   9   3          1.01          0.63         1.41 o                         
  -2   9   3          0.00          0.11         1.21 o                         
  -1   9   3          5.18          6.82         1.53 o                         
   0   9   3          3.06          3.23         1.40 o                         
   1   9   3        145.08        152.95         6.68 o                         
   2   9   3          4.58          3.20         1.61 o                         
   3   9   3         52.18         58.08         4.12 o                         
   4   9   3          9.08         10.42         1.71 o                         
   5   9   3          0.59          0.75         1.16 o                         
   6   9   3         48.28         50.11         8.96 o                         
   7   9   3          0.30          1.33         4.51 o                         
  -5  10   3          5.28          4.53         1.83 o                         
  -4  10   3          0.07         -0.45         1.87 o                         
  -3  10   3         12.51         15.68         2.13 o                         
  -2  10   3          2.05          4.07         1.68 o                         
  -1  10   3         10.77         10.54         2.04 o                         
   0  10   3          0.47         -0.67         1.50 o                         
   1  10   3          0.04         -0.34         1.55 o                         
   2  10   3          1.14          2.11         1.54 o                         
   3  10   3          9.92          8.47         2.03 o                         
   4  10   3          2.82          6.31         2.60 o                         
   5  10   3          5.82          7.49         1.75 o                         
  -2  11   3         26.81         25.81         2.91 o                         
  -1  11   3         46.26         57.43         4.17 o                         
   0  11   3          1.66          2.07         2.03 o                         
   1  11   3          1.32         -0.13         1.98 o                         
   2  11   3          0.01          0.12         2.08 o                         
 -11   0   4          2.93          4.80         2.76 o                         
 -10   0   4          0.08         -1.81         1.81 o                         
  -9   0   4         17.80         20.25         2.70 o                         
  -8   0   4         35.59         35.04         3.05 o                         
  -7   0   4        389.45        416.24        14.97 o                         
  -6   0   4        205.05        223.52         8.49 o                         
  -5   0   4        631.56        631.63        24.12 o                         
  -4   0   4        192.15        224.88         8.17 o                         
  -3   0   4        446.16        386.53        16.94 o                         
  -2   0   4         88.53         83.44         6.81 o                         
   1   0   4          0.62          7.21         0.96 o                         
   2   0   4       2154.02       1850.93       135.68 o                         
   3   0   4       1117.80       1049.99        38.88 o                         
   4   0   4         26.19         30.83         3.06 o                         
   5   0   4         58.45         50.65         3.44 o                         
   6   0   4          0.01         -0.41         0.76 o                         
   7   0   4        473.03        464.86        21.64 o                         
   8   0   4         13.13         12.38         1.90 o                         
   9   0   4          0.12         -1.24         1.24 o                         
  10   0   4         17.14         15.72         2.81 o                         
  11   0   4         34.79         48.50         6.65 o                         
 -11   1   4          2.85          4.06         3.26 o                         
 -10   1   4          0.10          1.44         1.10 o                         
  -9   1   4         83.75         93.75         3.84 o                         
  -8   1   4         11.20         11.76         1.11 o                         
  -7   1   4         13.53         12.80         1.13 o                         
  -6   1   4          7.87          8.01         1.63 o                         
  -5   1   4         38.86         44.96         1.77 o                         
  -4   1   4        111.59        119.09         3.68 o                         
  -3   1   4        125.17        123.04         4.53 o                         
  -2   1   4        141.51        143.01         5.88 o                         
   0   1   4         81.18         69.16         4.03 o                         
   1   1   4        116.16        124.24         4.92 o                         
   2   1   4       1482.83       1363.80        40.90 o                         
   3   1   4       2331.31       2350.94        71.63 o                         
   4   1   4        188.72        195.63         6.07 o                         
   5   1   4        243.07        238.95         8.01 o                         
   6   1   4        399.81        405.70        11.48 o                         
   7   1   4        142.72        144.57         5.29 o                         
   8   1   4          5.35          3.79         0.89 o                         
   9   1   4          2.76          2.86         0.90 o                         
  10   1   4          5.08          9.35         1.36 o                         
  11   1   4          0.04          2.27         2.27 o                         
 -11   2   4          3.65          0.76         2.70 o                         
 -10   2   4         14.68         22.48         3.33 o                         
  -9   2   4          0.53         -1.14         1.36 o                         
  -8   2   4         29.03         28.72         2.72 o                         
  -7   2   4         32.56         40.23         2.67 o                         
  -6   2   4         25.32         31.43         2.24 o                         
  -5   2   4          1.53          0.09         0.63 o                         
  -4   2   4         69.69         71.78         3.29 o                         
  -3   2   4        565.89        562.60        25.23 o                         
  -2   2   4        731.18        724.34        18.97 o                         
  -1   2   4         15.00         19.73         1.16 o                         
   0   2   4         40.81         40.12         1.93 o                         
   1   2   4         43.71         38.79         1.53 o                         
   2   2   4        132.42        167.24         5.45 o                         
   3   2   4        538.39        556.74        17.32 o                         
   4   2   4          1.06          0.29         0.48 o                         
   5   2   4         31.80         34.89         2.48 o                         
   6   2   4          1.35          1.35         0.91 o                         
   7   2   4          0.12         -1.02         1.02 o                         
   8   2   4         42.02         38.96         3.47 o                         
   9   2   4          4.59          8.65         2.20 o                         
  10   2   4          0.00          0.16         1.92 o                         
  11   2   4          5.99          9.47         2.66 o                         
 -11   3   4          4.78         -0.36         3.05 o                         
 -10   3   4          7.38          8.94         2.81 o                         
  -9   3   4         23.97         29.91         3.99 o                         
  -8   3   4         15.19         12.77         1.84 o                         
  -7   3   4         59.70         66.88         3.48 o                         
  -6   3   4        262.21        274.08         8.87 o                         
  -5   3   4         54.34         50.01         3.51 o                         
  -4   3   4        558.00        551.62        17.44 o                         
  -3   3   4         37.35         44.42         2.71 o                         
  -2   3   4         32.13         32.26         1.54 o                         
  -1   3   4        817.80        848.46        25.68 o                         
   0   3   4        157.44        158.52         6.34 o                         
   1   3   4        182.60        179.29         7.19 o                         
   2   3   4       1942.85       2026.72        66.51 o                         
   3   3   4         17.21         17.40         2.92 o                         
   4   3   4         21.39         19.15         1.59 o                         
   5   3   4          0.66          0.47         0.63 o                         
   6   3   4        122.04        106.84         7.37 o                         
   7   3   4        124.44        113.80         5.03 o                         
   8   3   4          8.35          5.36         1.48 o                         
   9   3   4         39.74         60.22         7.09 o                         
  10   3   4          0.00         -1.18         2.05 o                         
  11   3   4          7.00          2.87         2.68 o                         
 -11   4   4          1.50          1.03         3.63 o                         
 -10   4   4          0.07          0.55         3.32 o                         
  -9   4   4         18.41         11.30         2.74 o                         
  -8   4   4          7.99         12.26         2.27 o                         
  -7   4   4          0.88          0.64         1.01 o                         
  -6   4   4         34.96         35.79         2.53 o                         
  -5   4   4         80.88         74.69         6.12 o                         
  -4   4   4        301.53        254.86         8.60 o                         
  -3   4   4          0.47          2.37         0.61 o                         
  -2   4   4         58.61         52.38         2.89 o                         
  -1   4   4          1.28          2.31         0.60 o                         
   0   4   4        117.21        100.65         3.95 o                         
   1   4   4         31.10         32.06         2.43 o                         
   2   4   4         19.81         17.43         1.45 o                         
   3   4   4        105.83        103.84         4.53 o                         
   4   4   4        418.64        404.16        13.21 o                         
   5   4   4        127.99        127.67         5.04 o                         
   6   4   4        140.90        137.32         5.57 o                         
   7   4   4        131.07        125.77         5.90 o                         
   8   4   4         13.90         14.83         2.11 o                         
   9   4   4          1.42          0.97         1.87 o                         
  10   4   4          0.08         -0.67         2.10 o                         
 -10   5   4          9.65          3.76         3.36 o                         
  -9   5   4          0.61          3.16         2.55 o                         
  -8   5   4         43.67         44.53         3.55 o                         
  -7   5   4         14.04         16.31         2.65 o                         
  -6   5   4        139.52        129.62         5.35 o                         
  -5   5   4        168.39        150.83         5.80 o                         
  -4   5   4         63.23         63.47         3.00 o                         
  -3   5   4         46.93         44.90         2.88 o                         
  -2   5   4       1723.55       1591.38        59.17 o                         
  -1   5   4         16.61         18.09         1.67 o                         
   0   5   4         16.22         19.99         1.53 o                         
   1   5   4        184.87        181.71         6.91 o                         
   2   5   4        151.54        152.44         6.08 o                         
   3   5   4         57.67         52.35         2.60 o                         
   4   5   4         54.80         47.11         3.51 o                         
   5   5   4         33.95         28.22         2.03 o                         
   6   5   4         18.70         15.71         1.69 o                         
   7   5   4          5.27          6.92         1.54 o                         
   8   5   4          7.53          8.52         1.88 o                         
   9   5   4          1.96          2.08         1.95 o                         
  10   5   4         41.08         33.28         9.82 o                         
 -10   6   4         49.81         29.20         6.25 o                         
  -9   6   4         17.96          4.32         3.13 o                         
  -8   6   4          0.75         -1.62         2.53 o                         
  -7   6   4         58.43         54.06         3.80 o                         
  -6   6   4         37.85         36.57         2.51 o                         
  -5   6   4         70.21         62.77         3.29 o                         
  -4   6   4        126.35        118.60         5.19 o                         
  -3   6   4          2.95          4.20         1.13 o                         
  -2   6   4        539.32        550.36        21.63 o                         
  -1   6   4        648.45        627.70        24.36 o                         
   0   6   4        185.42        186.75         7.22 o                         
   1   6   4         29.63         33.53         2.12 o                         
   2   6   4         96.78         88.81         3.67 o                         
   3   6   4         20.95         20.35         1.89 o                         
   4   6   4         40.61         54.04         4.11 o                         
   5   6   4          3.29          3.72         1.13 o                         
   6   6   4          3.97          3.21         1.00 o                         
   7   6   4          1.31          3.40         1.25 o                         
   8   6   4          7.27          8.47         2.82 o                         
   9   6   4          5.93          6.84         2.22 o                         
  -9   7   4          0.06          2.30         3.24 o                         
  -8   7   4          0.00         -0.16         2.70 o                         
  -7   7   4          7.05          6.46         2.47 o                         
  -6   7   4         13.92         11.04         2.65 o                         
  -5   7   4          0.28         -0.03         0.56 o                         
  -4   7   4         87.56         82.87         4.69 o                         
  -3   7   4         35.22         29.00         2.29 o                         
  -2   7   4        461.83        432.24        15.63 o                         
  -1   7   4        532.71        475.62        15.37 o                         
   0   7   4         42.86         35.81         2.40 o                         
   1   7   4         15.62         15.07         1.85 o                         
   2   7   4        118.78        112.85         4.62 o                         
   3   7   4         51.67         51.76         2.90 o                         
   4   7   4         62.82         50.71         2.74 o                         
   5   7   4         79.78         73.34         5.48 o                         
   6   7   4         37.52         41.89         2.89 o                         
   7   7   4         18.96         18.25         3.15 o                         
   8   7   4          5.43          2.94         2.57 o                         
   9   7   4         10.28         12.02         5.00 o                         
  -8   8   4         10.28          3.34         2.97 o                         
  -7   8   4          1.40         -1.13         3.23 o                         
  -6   8   4          2.36          5.89         2.35 o                         
  -5   8   4         16.32         21.69         1.87 o                         
  -4   8   4          1.61          0.61         1.02 o                         
  -3   8   4          0.45          1.43         1.95 o                         
  -2   8   4          5.78          7.70         1.66 o                         
  -1   8   4          0.66          1.49         1.09 o                         
   0   8   4          1.73          1.83         1.03 o                         
   1   8   4        313.41        304.79        11.51 o                         
   2   8   4         56.55         50.31         3.24 o                         
   3   8   4          3.69          2.78         1.39 o                         
   4   8   4          0.62          0.01         0.89 o                         
   5   8   4          0.22         -0.23         0.84 o                         
   6   8   4          2.45          2.91         0.80 o                         
   7   8   4         18.31         16.40         4.13 o                         
   8   8   4         11.03         11.11         5.86 o                         
  -7   9   4         13.10          8.72         5.08 o                         
  -6   9   4          3.13          2.66         3.47 o                         
  -5   9   4          1.46          1.47         1.15 o                         
  -4   9   4          1.68          1.35         1.36 o                         
  -3   9   4          1.49          0.41         1.41 o                         
  -2   9   4          2.50          1.68         1.33 o                         
  -1   9   4          9.17          5.25         1.49 o                         
   0   9   4          0.00          0.60         1.28 o                         
   1   9   4         25.91         29.12         2.60 o                         
   2   9   4         37.34         45.71         3.72 o                         
   3   9   4         10.41          9.83         1.75 o                         
   4   9   4         15.51         19.39         2.08 o                         
   5   9   4          2.60          0.71         1.55 o                         
   6   9   4          2.15          5.03         5.10 o                         
  -5  10   4          2.57          2.33         1.77 o                         
  -4  10   4         12.77         17.76         2.40 o                         
  -3  10   4          0.09         -0.14         1.55 o                         
  -2  10   4          7.70          8.06         1.84 o                         
  -1  10   4          6.30          4.80         1.73 o                         
   0  10   4          0.00          0.54         1.57 o                         
   1  10   4         35.01         33.92         3.05 o                         
   2  10   4         34.29         31.68         2.87 o                         
   3  10   4         25.45         25.45         3.04 o                         
   4  10   4          5.29          2.92         1.57 o                         
   5  10   4          0.15          0.26         1.48 o                         
  -2  11   4          0.29          1.08         1.94 o                         
  -1  11   4         22.23         32.63         3.74 o                         
   0  11   4          9.58          9.33         2.24 o                         
   1  11   4          7.52          8.77         2.17 o                         
   2  11   4          4.62          5.91         2.16 o                         
 -11   1   5          1.94          4.26         2.43 o                         
 -10   1   5          3.90          3.23         1.22 o                         
  -9   1   5         76.36         86.85         3.79 o                         
  -8   1   5        185.54        186.63         5.96 o                         
  -7   1   5         44.88         45.09         2.30 o                         
  -6   1   5         14.91         20.52         2.25 o                         
  -5   1   5        315.36        303.97         9.19 o                         
  -4   1   5         18.33         18.30         1.12 o                         
  -3   1   5         63.19         62.10         2.08 o                         
  -2   1   5       1301.50       1256.61        37.62 o                         
   0   1   5       1825.69       2108.46        80.78 o                         
   1   1   5          0.95          0.65         0.23 o                         
   2   1   5         67.87         82.91         2.91 o                         
   3   1   5        569.10        594.81        16.94 o                         
   4   1   5         23.12         28.46         1.40 o                         
   5   1   5        117.85        111.13         3.90 o                         
   6   1   5        213.70        216.06         7.01 o                         
   7   1   5         67.89         66.09         2.70 o                         
   8   1   5          0.50          0.03         0.72 o                         
   9   1   5          9.87         12.49         1.27 o                         
  10   1   5          0.95          1.31         1.16 o                         
  11   1   5         28.43         35.86         5.34 o                         
 -11   2   5          0.02          1.10         2.40 o                         
 -10   2   5          1.51          1.60         1.76 o                         
  -9   2   5          0.50          1.68         1.60 o                         
  -8   2   5        119.17        118.20         5.77 o                         
  -7   2   5          0.53          1.41         1.02 o                         
  -6   2   5         12.64         14.99         1.57 o                         
  -5   2   5         75.07         77.55         3.36 o                         
  -4   2   5        810.63        831.98        21.98 o                         
  -3   2   5        477.53        412.27        11.12 o                         
  -2   2   5        421.70        386.11        11.10 o                         
  -1   2   5          2.96          3.66         0.59 o                         
   0   2   5       2172.11       2036.24        86.16 o                         
   1   2   5         63.03         54.45         2.01 o                         
   2   2   5          0.09          1.87         0.37 o                         
   3   2   5        152.46        163.37         4.71 o                         
   4   2   5         34.16         43.17         1.66 o                         
   5   2   5         11.41         14.32         0.87 o                         
   6   2   5        773.18        722.60        19.50 o                         
   7   2   5         55.14         51.33         3.26 o                         
   8   2   5         38.59         37.78         3.50 o                         
   9   2   5         15.86         15.48         2.91 o                         
  10   2   5         14.18         10.98         2.44 o                         
  11   2   5          4.15          8.87         2.90 o                         
 -11   3   5          1.91         -0.05         2.72 o                         
 -10   3   5          4.13          4.14         2.10 o                         
  -9   3   5         41.08         47.55         3.70 o                         
  -8   3   5         11.41          7.20         1.61 o                         
  -7   3   5          0.52          0.95         1.04 o                         
  -6   3   5        604.28        583.82        18.78 o                         
  -5   3   5        287.32        311.72        10.48 o                         
  -4   3   5         80.48         68.13         2.93 o                         
  -3   3   5          0.02          0.60         0.65 o                         
  -2   3   5         17.82         10.31         1.91 o                         
  -1   3   5         42.23         38.08         2.46 o                         
   0   3   5          0.04          1.19         0.43 o                         
   1   3   5        123.11        136.25         5.02 o                         
   2   3   5       1454.34       1571.33        47.09 o                         
   3   3   5         83.77         97.69         4.90 o                         
   4   3   5          2.51          1.72         0.61 o                         
   5   3   5         47.71         48.34         2.60 o                         
   6   3   5          9.15          8.75         1.33 o                         
   7   3   5         24.55         21.63         2.21 o                         
   8   3   5          1.96          1.67         1.34 o                         
   9   3   5         37.52         40.38         5.60 o                         
  10   3   5          0.08         -0.13         2.08 o                         
  11   3   5          2.68         -0.94         2.52 o                         
 -11   4   5         18.98         15.85         5.46 o                         
 -10   4   5          4.31          4.19         2.22 o                         
  -9   4   5          7.77          8.02         2.09 o                         
  -8   4   5         38.48         36.68         4.93 o                         
  -7   4   5          6.17          4.91         1.32 o                         
  -6   4   5        293.60        269.28        11.46 o                         
  -5   4   5        496.37        469.48        15.32 o                         
  -4   4   5         85.03         74.74         3.60 o                         
  -3   4   5         26.94         29.19         3.94 o                         
  -2   4   5        188.98        193.48         6.58 o                         
  -1   4   5         20.42         16.73         1.36 o                         
   0   4   5       1884.94       1921.40        81.60 o                         
   1   4   5        340.48        319.02        11.23 o                         
   2   4   5        765.25        842.04        28.34 o                         
   3   4   5          2.67          4.28         0.72 o                         
   4   4   5         88.00         86.35         3.62 o                         
   5   4   5         30.99         27.07         2.40 o                         
   6   4   5        480.17        476.89        17.54 o                         
   7   4   5          3.91          5.17         1.54 o                         
   8   4   5          0.59          1.09         1.57 o                         
   9   4   5         13.00         10.21         2.61 o                         
  10   4   5          9.75          7.75         3.34 o                         
 -10   5   5          2.47          0.16         3.19 o                         
  -9   5   5          0.02          0.94         1.78 o                         
  -8   5   5          3.06          3.54         1.59 o                         
  -7   5   5          6.54          6.45         1.48 o                         
  -6   5   5        346.52        343.95        12.75 o                         
  -5   5   5         37.95         37.49         2.84 o                         
  -4   5   5          3.16          3.10         0.95 o                         
  -3   5   5        489.02        464.36        14.92 o                         
  -2   5   5        381.77        385.51        14.19 o                         
  -1   5   5        779.81        753.83        25.63 o                         
   0   5   5          0.83          1.33         0.59 o                         
   1   5   5        179.61        180.03         7.63 o                         
   2   5   5        340.67        349.76        12.56 o                         
   3   5   5        155.42        153.53         6.12 o                         
   4   5   5        144.61        140.44         5.38 o                         
   5   5   5          3.75          7.87         1.71 o                         
   6   5   5          8.79         10.40         1.43 o                         
   7   5   5          0.55          0.37         1.15 o                         
   8   5   5         11.00         10.99         1.81 o                         
   9   5   5          3.65          2.52         1.95 o                         
  10   5   5          0.00          2.73         2.52 o                         
  -9   6   5          3.26          3.10         2.44 o                         
  -8   6   5         18.62         17.50         2.34 o                         
  -7   6   5          0.06         -0.32         1.92 o                         
  -6   6   5         27.94         26.40         2.12 o                         
  -5   6   5         16.13         14.79         1.81 o                         
  -4   6   5        139.90        130.20         7.64 o                         
  -3   6   5          1.40          2.55         0.93 o                         
  -2   6   5          3.42          5.80         1.27 o                         
  -1   6   5         14.01         15.20         2.22 o                         
   0   6   5        105.74        109.02         4.58 o                         
   1   6   5        199.34        191.52         6.75 o                         
   2   6   5          3.46          4.42         1.03 o                         
   3   6   5          8.06          5.17         1.20 o                         
   4   6   5        125.06        124.41         6.67 o                         
   5   6   5         40.94         31.07         2.35 o                         
   6   6   5          3.51          2.11         0.99 o                         
   7   6   5          0.41          0.43         1.48 o                         
   8   6   5          0.35          0.81         1.50 o                         
   9   6   5          2.21          0.68         2.57 o                         
  -9   7   5          1.51          2.59         3.01 o                         
  -8   7   5         60.97         55.24         6.48 o                         
  -7   7   5          8.69         10.32         2.85 o                         
  -6   7   5         50.56         55.65         3.43 o                         
  -5   7   5         58.56         68.98         5.05 o                         
  -4   7   5          0.66          4.83         2.42 o                         
  -3   7   5         78.35         83.72         6.21 o                         
  -2   7   5        408.44        416.67        21.66 o                         
  -1   7   5         82.78         72.73         3.39 o                         
   0   7   5        413.20        389.57        12.80 o                         
   1   7   5          4.36          2.30         0.99 o                         
   2   7   5        226.14        214.96         7.69 o                         
   3   7   5         26.84         22.97         2.08 o                         
   4   7   5          3.75          5.13         1.09 o                         
   5   7   5         48.12         54.64         3.22 o                         
   6   7   5         13.43         17.31         1.91 o                         
   7   7   5          4.92          4.31         3.50 o                         
   8   7   5         40.83         52.72         6.32 o                         
   9   7   5          0.64          5.54         3.81 o                         
  -8   8   5          1.70          0.96         2.56 o                         
  -7   8   5          7.45          5.80         3.29 o                         
  -6   8   5          7.40         13.51         2.46 o                         
  -5   8   5          0.38          0.74         0.97 o                         
  -4   8   5         30.75         35.18         2.84 o                         
  -3   8   5         10.57          5.70         1.45 o                         
  -2   8   5         16.32         16.78         1.84 o                         
  -1   8   5         53.36         50.65         3.14 o                         
   0   8   5         12.98         10.37         1.60 o                         
   1   8   5          3.60          4.65         1.66 o                         
   2   8   5        170.68        184.39         8.68 o                         
   3   8   5          1.33          2.30         1.04 o                         
   4   8   5          2.78          2.55         0.99 o                         
   5   8   5          0.09          0.70         0.87 o                         
   6   8   5          3.93          2.81         1.33 o                         
   7   8   5         14.48          6.67         3.70 o                         
   8   8   5          6.20          3.26         2.85 o                         
  -7   9   5          0.26          6.13         4.04 o                         
  -6   9   5          0.55          0.45         3.20 o                         
  -5   9   5          6.16          8.41         2.55 o                         
  -4   9   5          8.11          9.69         1.80 o                         
  -3   9   5          0.08         -1.34         1.34 o                         
  -2   9   5          7.71          9.82         2.08 o                         
  -1   9   5         37.84         38.19         2.92 o                         
   0   9   5         76.87         79.59         5.38 o                         
   1   9   5         30.78         30.39         2.74 o                         
   2   9   5          0.05         -0.68         1.56 o                         
   3   9   5          0.15         -0.96         1.34 o                         
   4   9   5          5.14          6.30         1.51 o                         
   5   9   5          0.00         -1.00         1.00 o                         
   6   9   5          0.20         -1.03         2.00 o                         
  -5  10   5          8.07          8.06         1.66 o                         
  -4  10   5          5.41          7.38         1.98 o                         
  -3  10   5          4.86          3.41         1.61 o                         
  -2  10   5          5.22          5.39         1.74 o                         
  -1  10   5          2.26          2.31         1.63 o                         
   0  10   5          4.64          4.61         1.74 o                         
   1  10   5          3.17          1.35         1.59 o                         
   2  10   5         20.88         21.01         2.49 o                         
   3  10   5         25.81         27.79         3.03 o                         
   4  10   5         12.47         15.84         2.21 o                         
   5  10   5          0.49          1.73         1.53 o                         
  -2  11   5          0.88          0.80         1.93 o                         
  -1  11   5          5.25          8.90         2.19 o                         
   0  11   5          0.32         -0.35         1.97 o                         
   1  11   5          2.69          2.25         2.01 o                         
   2  11   5         19.65         19.36         7.16 o                         
 -11   0   6          2.20          0.23         2.28 o                         
 -10   0   6         17.68         18.14         3.19 o                         
  -9   0   6          9.31         14.36         2.02 o                         
  -8   0   6         66.68         65.59         3.97 o                         
  -7   0   6         75.64         84.03         7.86 o                         
  -6   0   6         16.03         24.19         2.75 o                         
  -5   0   6       1171.31       1242.00        46.33 o                         
  -4   0   6        314.81        296.61        17.47 o                         
  -3   0   6       1675.27       1615.58        68.62 o                         
  -2   0   6       1230.31       1195.91        50.90 o                         
   1   0   6        545.44        562.71        24.32 o                         
   2   0   6        308.88        263.16        14.47 o                         
   3   0   6         47.96         49.81         6.01 o                         
   4   0   6        652.35        645.37        28.19 o                         
   5   0   6        118.53        100.39         4.80 o                         
   6   0   6         15.05         22.04         2.16 o                         
   7   0   6        376.90        355.27        14.60 o                         
   8   0   6         26.53         20.94         2.46 o                         
   9   0   6          0.58          2.51         1.50 o                         
  10   0   6         17.77         15.28         3.27 o                         
  11   0   6          2.05          1.01         2.63 o                         
 -11   1   6          1.60          1.02         2.48 o                         
 -10   1   6          5.08          5.76         1.35 o                         
  -9   1   6         41.69         52.11         2.80 o                         
  -8   1   6          0.01          0.26         0.74 o                         
  -7   1   6          1.45          2.59         0.73 o                         
  -6   1   6        118.92        121.42         4.30 o                         
  -5   1   6         32.94         45.62         1.98 o                         
  -4   1   6         69.83         83.01         3.15 o                         
  -3   1   6         71.67         71.13         2.34 o                         
  -2   1   6         24.56         24.12         1.19 o                         
   0   1   6         80.46         65.04         2.78 o                         
   1   1   6       2144.24       2029.56        85.74 o                         
   2   1   6        106.99        108.30         4.48 o                         
   3   1   6         44.42         45.62         2.33 o                         
   4   1   6        258.33        276.29         7.81 o                         
   5   1   6          1.50          4.08         1.92 o                         
   6   1   6         30.25         29.44         2.67 o                         
   7   1   6        461.02        446.91        12.65 o                         
   8   1   6         29.59         32.20         1.92 o                         
   9   1   6         16.29         20.63         1.71 o                         
  10   1   6          9.07         14.17         1.74 o                         
  11   1   6          2.75          5.32         2.54 o                         
 -11   2   6          1.44          0.01         2.05 o                         
 -10   2   6         22.20         23.55         3.08 o                         
  -9   2   6          0.05         -1.46         1.46 o                         
  -8   2   6         58.04         66.70         4.29 o                         
  -7   2   6        189.81        211.29         9.07 o                         
  -6   2   6         47.12         49.91         2.03 o                         
  -5   2   6         72.39         65.44         2.33 o                         
  -4   2   6        436.68        473.18        12.75 o                         
  -3   2   6       1059.23       1016.16        26.72 o                         
  -2   2   6        976.67        983.22        29.70 o                         
  -1   2   6        557.32        529.09        16.20 o                         
   0   2   6       1202.98       1152.70        49.08 o                         
   1   2   6         85.59        100.73         3.43 o                         
   2   2   6         12.86         18.94         1.45 o                         
   3   2   6        119.82        120.83         5.11 o                         
   4   2   6        316.89        361.55        10.00 o                         
   5   2   6        295.14        268.81         7.74 o                         
   6   2   6        357.52        344.00         9.81 o                         
   7   2   6          8.75          7.77         1.57 o                         
   8   2   6         27.88         27.93         2.97 o                         
   9   2   6          2.65          4.74         1.84 o                         
  10   2   6          3.36          3.84         2.11 o                         
  11   2   6         41.70         53.94         4.81 o                         
 -11   3   6          3.44          3.36         2.70 o                         
 -10   3   6          0.37          1.52         1.97 o                         
  -9   3   6         30.79         35.17         3.21 o                         
  -8   3   6          0.33          1.99         1.23 o                         
  -7   3   6        126.56        126.42         8.59 o                         
  -6   3   6        213.17        211.02         7.70 o                         
  -5   3   6         70.20         59.77         5.36 o                         
  -4   3   6         75.49        100.64         3.96 o                         
  -3   3   6        283.46        329.79        10.67 o                         
  -2   3   6        255.83        242.94         7.24 o                         
  -1   3   6         90.76         81.09         3.31 o                         
   0   3   6         29.89         26.31         1.63 o                         
   1   3   6        134.22        138.22         5.07 o                         
   2   3   6          2.10          2.60         0.51 o                         
   3   3   6         55.79         89.69         5.34 o                         
   4   3   6          0.41          0.99         0.58 o                         
   5   3   6         66.32         62.32         3.05 o                         
   6   3   6        178.92        167.25         6.41 o                         
   7   3   6        158.31        158.59         6.40 o                         
   8   3   6         33.79         34.77         3.61 o                         
   9   3   6         10.92         19.28         2.71 o                         
  10   3   6         20.71         33.98         5.14 o                         
  11   3   6          5.29          6.62         3.64 o                         
 -10   4   6          0.74         -0.97         1.79 o                         
  -9   4   6          8.15          8.35         2.14 o                         
  -8   4   6         84.88         80.98         4.35 o                         
  -7   4   6         32.58         35.40         2.73 o                         
  -6   4   6         76.59         78.53         3.73 o                         
  -5   4   6          2.76          5.93         1.03 o                         
  -4   4   6         18.06         19.41         1.49 o                         
  -3   4   6         40.04         38.09         2.04 o                         
  -2   4   6         91.06        108.05         4.00 o                         
  -1   4   6          9.29          7.11         1.00 o                         
   0   4   6        573.51        612.99        20.70 o                         
   1   4   6        259.57        252.83        10.19 o                         
   2   4   6       1185.95       1220.42        40.62 o                         
   3   4   6          5.45          4.86         1.49 o                         
   4   4   6        124.47        121.98         4.78 o                         
   5   4   6         11.80          7.15         2.57 o                         
   6   4   6          3.09          2.64         1.13 o                         
   7   4   6         17.21         15.85         1.97 o                         
   8   4   6          4.45         10.77         2.34 o                         
   9   4   6          7.34          8.44         2.16 o                         
  10   4   6          0.11          2.11         2.32 o                         
 -10   5   6          8.74          8.18         3.36 o                         
  -9   5   6          0.67         -0.09         1.72 o                         
  -8   5   6         54.75         52.41         5.47 o                         
  -7   5   6        102.56        105.72         4.81 o                         
  -6   5   6         25.63         25.54         2.09 o                         
  -5   5   6          1.38          3.09         0.85 o                         
  -4   5   6       1120.31       1057.63        32.76 o                         
  -3   5   6         74.18         78.43         3.34 o                         
  -2   5   6        217.68        210.32         8.08 o                         
  -1   5   6         17.00         19.04         1.46 o                         
   0   5   6        116.25        119.32         4.73 o                         
   1   5   6          1.48          2.34         0.92 o                         
   2   5   6          4.54          5.41         1.11 o                         
   3   5   6        299.05        280.21         9.56 o                         
   4   5   6        550.89        555.43        17.82 o                         
   5   5   6         14.55         12.31         1.46 o                         
   6   5   6         13.74         12.83         1.85 o                         
   7   5   6          0.34          0.24         1.20 o                         
   8   5   6          0.51          2.61         1.53 o                         
   9   5   6          9.64          9.85         3.17 o                         
  10   5   6          1.36          3.99         3.39 o                         
  -9   6   6         16.53         17.06         4.10 o                         
  -8   6   6          6.75          3.12         1.56 o                         
  -7   6   6         27.72         23.07         2.17 o                         
  -6   6   6         24.13         23.07         2.72 o                         
  -5   6   6         19.18         17.56         1.50 o                         
  -4   6   6          5.90          6.11         1.11 o                         
  -3   6   6          0.24          4.51         1.12 o                         
  -2   6   6        396.65        399.50        14.55 o                         
  -1   6   6          1.41          1.92         0.79 o                         
   0   6   6         60.07         66.56         3.18 o                         
   1   6   6         82.44         72.07         4.24 o                         
   2   6   6        240.07        227.15         8.71 o                         
   3   6   6        272.80        260.90         9.92 o                         
   4   6   6        648.96        575.79        18.54 o                         
   5   6   6         47.89         55.57         3.19 o                         
   6   6   6         38.93         36.88         2.68 o                         
   7   6   6          0.13          0.14         1.33 o                         
   8   6   6         25.95         29.06         4.78 o                         
   9   6   6          8.18          7.34         4.70 o                         
  -9   7   6         12.92          6.65         4.04 o                         
  -8   7   6          6.61          3.64         2.85 o                         
  -7   7   6         14.91         13.96         2.12 o                         
  -6   7   6         19.60         20.10         1.89 o                         
  -5   7   6         46.85         49.42         4.79 o                         
  -4   7   6        139.69        139.73         7.59 o                         
  -3   7   6          2.65          1.77         1.25 o                         
  -2   7   6          4.01          5.57         1.53 o                         
  -1   7   6         63.60         68.03         4.03 o                         
   0   7   6          9.74         11.05         1.48 o                         
   1   7   6         70.11         71.93         3.28 o                         
   2   7   6         32.06         26.32         2.09 o                         
   3   7   6          1.52          3.31         1.53 o                         
   4   7   6        180.41        183.54         8.08 o                         
   5   7   6          0.11         -0.02         0.88 o                         
   6   7   6          1.22          1.45         1.10 o                         
   7   7   6          3.82          6.04         1.61 o                         
   8   7   6          0.43          1.09         1.56 o                         
  -8   8   6          2.50          1.91         2.53 o                         
  -7   8   6         10.15          4.32         2.68 o                         
  -6   8   6         36.14         39.20         2.75 o                         
  -5   8   6        134.02        144.49         6.28 o                         
  -4   8   6         41.45         52.21         3.30 o                         
  -3   8   6         31.73         37.57         2.93 o                         
  -2   8   6         55.78         54.84         3.54 o                         
  -1   8   6          0.02         -0.74         0.99 o                         
   0   8   6        123.86        112.28         4.75 o                         
   1   8   6          0.19          0.03         1.17 o                         
   2   8   6          0.72          2.18         1.47 o                         
   3   8   6          1.35          2.97         1.12 o                         
   4   8   6          4.53          3.12         1.12 o                         
   5   8   6          0.06         -0.89         0.89 o                         
   6   8   6          1.84          5.04         1.83 o                         
   7   8   6          1.44          2.67         2.84 o                         
  -6   9   6          8.80         10.69         1.50 o                         
  -5   9   6          7.02         13.44         1.80 o                         
  -4   9   6         18.81         20.20         2.21 o                         
  -3   9   6         40.23         45.89         3.19 o                         
  -2   9   6          0.42         -0.67         1.27 o                         
  -1   9   6         10.84          7.33         1.53 o                         
   0   9   6         37.39         43.06         3.77 o                         
   1   9   6         17.81         17.62         2.31 o                         
   2   9   6         16.40         13.78         2.42 o                         
   3   9   6          0.20          1.61         1.34 o                         
   4   9   6         15.37         19.70         2.12 o                         
   5   9   6          1.38          4.36         1.29 o                         
   6   9   6         17.43         25.82         2.40 o                         
  -5  10   6          1.52          1.42         1.56 o                         
  -4  10   6          0.22          0.29         1.46 o                         
  -3  10   6          4.89          6.02         1.81 o                         
  -2  10   6          3.80          4.09         1.78 o                         
  -1  10   6          6.29          4.95         1.68 o                         
   0  10   6          0.03         -1.04         1.46 o                         
   1  10   6          0.07          0.32         1.58 o                         
   2  10   6          6.39          7.21         1.77 o                         
   3  10   6          4.61          3.56         1.78 o                         
   4  10   6          0.05          0.49         1.63 o                         
  -1  11   6          0.57          1.11         2.18 o                         
   0  11   6         12.08         13.90         2.43 o                         
   1  11   6          9.91          7.94         2.29 o                         
 -11   1   7          0.45          0.45         2.37 o                         
 -10   1   7          2.41          2.56         1.30 o                         
  -9   1   7        131.59        135.20         5.92 o                         
  -8   1   7         61.22         67.70         4.79 o                         
  -7   1   7          2.30          1.59         0.69 o                         
  -6   1   7          0.00          0.68         0.58 o                         
  -5   1   7          4.16          4.94         1.12 o                         
  -4   1   7        222.00        237.01         8.23 o                         
  -3   1   7          0.01          4.83         1.76 o                         
  -2   1   7          5.15         19.30         2.13 o                         
  -1   1   7       8374.74       8839.19       657.19 o                         
   0   1   7       1360.57       1314.59        48.28 o                         
   1   1   7         57.89         61.57         2.44 o                         
   2   1   7          5.17          8.88         1.60 o                         
   3   1   7        291.31        322.31        10.25 o                         
   4   1   7        359.23        361.41        10.06 o                         
   5   1   7         35.44         35.22         1.77 o                         
   6   1   7        111.27        117.80         4.30 o                         
   7   1   7        216.72        212.14         6.60 o                         
   8   1   7          8.04          9.70         1.26 o                         
   9   1   7         26.53         27.69         1.99 o                         
  10   1   7          0.19         -0.23         1.33 o                         
  11   1   7          0.81          6.22         3.60 o                         
 -11   2   7          8.75         11.36         2.87 o                         
 -10   2   7          8.53          6.07         2.09 o                         
  -9   2   7         48.20         54.73         4.06 o                         
  -8   2   7          0.79          1.83         1.42 o                         
  -7   2   7         19.48         19.47         1.10 o                         
  -6   2   7         54.81         50.79         2.09 o                         
  -5   2   7          6.11          5.84         0.67 o                         
  -4   2   7         28.15         21.60         1.48 o                         
  -3   2   7        974.59        939.67        24.75 o                         
  -2   2   7        130.16        108.98         3.79 o                         
  -1   2   7        758.44        782.69        26.09 o                         
   0   2   7         29.48         24.48         2.09 o                         
   1   2   7        302.61        299.55         9.37 o                         
   2   2   7        369.47        366.15        11.45 o                         
   3   2   7        815.34        855.10        26.11 o                         
   4   2   7        427.87        374.29        10.37 o                         
   5   2   7          0.81          1.84         0.84 o                         
   6   2   7         44.44         38.65         1.95 o                         
   7   2   7          7.94          6.93         1.00 o                         
   8   2   7         11.87         13.30         3.42 o                         
   9   2   7          3.07          3.44         1.79 o                         
  10   2   7         21.96         25.49         3.30 o                         
  11   2   7         33.82         42.81         4.89 o                         
 -11   3   7          6.50          5.15         3.68 o                         
 -10   3   7          0.05          0.17         1.89 o                         
  -9   3   7         20.99         22.42         4.40 o                         
  -8   3   7         38.02         32.87         3.24 o                         
  -7   3   7          0.95          0.84         1.03 o                         
  -6   3   7         35.83         32.43         2.40 o                         
  -5   3   7          0.46          1.86         0.77 o                         
  -4   3   7        745.00        747.08        23.29 o                         
  -3   3   7         51.82         61.73         2.32 o                         
  -2   3   7        360.25        352.65        11.51 o                         
  -1   3   7       1106.21       1145.32        38.05 o                         
   0   3   7        549.34        553.39        20.92 o                         
   1   3   7        257.02        230.27         8.10 o                         
   2   3   7          6.23          8.58         0.91 o                         
   3   3   7         86.18        116.77         4.66 o                         
   4   3   7         60.86         66.76         2.96 o                         
   5   3   7          1.54          1.05         0.86 o                         
   6   3   7        198.46        194.50         7.35 o                         
   7   3   7         12.16         14.08         1.85 o                         
   8   3   7          0.17         -0.05         1.20 o                         
   9   3   7         27.09         36.06         3.49 o                         
  10   3   7          5.38          5.09         3.17 o                         
 -10   4   7         14.44         15.04         5.10 o                         
  -9   4   7          0.00         -1.48         1.48 o                         
  -8   4   7         28.38         26.00         2.61 o                         
  -7   4   7         68.63         67.60         6.02 o                         
  -6   4   7         42.93         45.90         2.86 o                         
  -5   4   7        361.63        341.84        11.49 o                         
  -4   4   7         30.22         27.12         2.76 o                         
  -3   4   7        612.65        661.48        20.69 o                         
  -2   4   7         67.68         83.61         2.95 o                         
  -1   4   7         13.16         12.56         1.34 o                         
   0   4   7         79.05         69.09         5.62 o                         
   1   4   7         10.19         12.76         1.18 o                         
   2   4   7         67.24         67.53         2.71 o                         
   3   4   7         30.03         25.64         1.75 o                         
   4   4   7         31.16         30.35         2.35 o                         
   5   4   7         59.73         56.96         2.93 o                         
   6   4   7         23.83         24.25         2.14 o                         
   7   4   7         34.36         37.67         2.95 o                         
   8   4   7        114.73        128.49        12.96 o                         
   9   4   7         12.61         15.93         4.34 o                         
  10   4   7         31.30         35.66         4.47 o                         
 -10   5   7          0.13         -1.92         1.92 o                         
  -9   5   7          0.66          0.53         1.74 o                         
  -8   5   7          4.54          4.45         1.59 o                         
  -7   5   7        100.24         93.34         6.46 o                         
  -6   5   7        125.59        121.47         5.09 o                         
  -5   5   7        292.98        290.09        10.06 o                         
  -4   5   7        463.21        456.41        14.86 o                         
  -3   5   7        196.47        191.80         6.82 o                         
  -2   5   7         46.81         45.52         2.66 o                         
  -1   5   7          3.63          5.45         1.07 o                         
   0   5   7          2.09          1.56         0.64 o                         
   1   5   7        263.65        272.98         9.79 o                         
   2   5   7          0.67          5.20         1.33 o                         
   3   5   7         85.26         86.76         3.67 o                         
   4   5   7        542.23        506.79        16.44 o                         
   5   5   7         98.31         87.68         3.94 o                         
   6   5   7         35.91         28.47         2.34 o                         
   7   5   7         15.60         12.91         2.45 o                         
   8   5   7          0.22          4.43         2.67 o                         
   9   5   7          6.44          5.69         3.21 o                         
  10   5   7          0.07          1.21         2.40 o                         
  -9   6   7          7.09          5.47         2.56 o                         
  -8   6   7         20.09         21.17         2.66 o                         
  -7   6   7         13.21         15.78         1.91 o                         
  -6   6   7          1.56          2.55         1.14 o                         
  -5   6   7          0.00         -0.70         0.70 o                         
  -4   6   7          0.14         -0.40         0.80 o                         
  -3   6   7        566.10        549.11        19.55 o                         
  -2   6   7         18.19         19.25         2.21 o                         
  -1   6   7         26.43         28.97         1.68 o                         
   0   6   7        211.05        198.06         6.82 o                         
   1   6   7         14.06         15.40         1.67 o                         
   2   6   7         15.93         14.28         1.65 o                         
   3   6   7         63.30         55.60         3.17 o                         
   4   6   7         25.98         25.01         2.06 o                         
   5   6   7          0.26          0.59         0.87 o                         
   6   6   7         20.20         18.70         2.76 o                         
   7   6   7         13.05         14.65         2.05 o                         
   8   6   7          0.03          2.41         1.65 o                         
   9   6   7          5.84          3.65         3.93 o                         
  -9   7   7          4.17         -0.13         4.14 o                         
  -8   7   7          0.96          2.92         1.31 o                         
  -7   7   7          0.11          0.50         1.13 o                         
  -6   7   7         21.86         24.89         2.72 o                         
  -5   7   7         79.13         86.29         8.67 o                         
  -4   7   7        113.41        118.45         8.07 o                         
  -3   7   7          3.09          3.38         1.17 o                         
  -2   7   7         10.82         11.62         1.96 o                         
  -1   7   7         68.87         63.18         4.79 o                         
   0   7   7          1.23          1.45         0.94 o                         
   1   7   7          2.19          1.92         0.96 o                         
   2   7   7          0.05         -0.44         0.97 o                         
   3   7   7         30.16         36.00         2.96 o                         
   4   7   7         23.21         24.17         2.17 o                         
   5   7   7          3.93          4.98         1.80 o                         
   6   7   7          3.50          3.95         1.31 o                         
   7   7   7          0.64          0.54         1.43 o                         
   8   7   7          2.41          3.55         1.78 o                         
  -8   8   7         18.89          2.26         7.62 o                         
  -7   8   7          1.63          1.15         2.18 o                         
  -6   8   7          0.55         -0.90         1.34 o                         
  -5   8   7          6.93         10.55         1.74 o                         
  -4   8   7         13.56         11.91         2.10 o                         
  -3   8   7         14.09         11.32         2.07 o                         
  -2   8   7          9.61         11.40         1.60 o                         
  -1   8   7         81.15         81.59         3.86 o                         
   0   8   7        315.17        325.83        11.07 o                         
   1   8   7          4.90          4.51         1.58 o                         
   2   8   7          0.48         -0.19         1.05 o                         
   3   8   7          3.93          6.72         1.38 o                         
   4   8   7          4.00          5.78         1.58 o                         
   5   8   7         12.63         13.76         1.64 o                         
   6   8   7          3.71          3.94         1.94 o                         
   7   8   7         44.96         55.83         4.33 o                         
  -6   9   7          6.89          6.72         2.11 o                         
  -5   9   7          0.43          0.04         1.13 o                         
  -4   9   7          2.39          2.79         1.41 o                         
  -3   9   7          0.02         -0.04         1.17 o                         
  -2   9   7          7.70          8.78         1.69 o                         
  -1   9   7         22.99         23.86         2.32 o                         
   0   9   7         18.36         14.72         1.89 o                         
   1   9   7          4.36          6.64         1.61 o                         
   2   9   7          0.12          0.82         1.78 o                         
   3   9   7         25.31         22.86         2.38 o                         
   4   9   7          0.98         -0.82         1.22 o                         
   5   9   7          3.91          4.91         1.38 o                         
   6   9   7          1.38          4.03         2.45 o                         
  -5  10   7          0.04         -1.81         2.85 o                         
  -4  10   7          3.20          2.31         2.21 o                         
  -3  10   7         22.26         20.57         2.37 o                         
  -2  10   7         16.18         17.07         2.18 o                         
  -1  10   7          2.17          2.71         1.62 o                         
   0  10   7          2.94          5.50         1.81 o                         
   1  10   7         12.07          6.59         1.75 o                         
   2  10   7          0.84          1.00         1.62 o                         
   3  10   7          1.41         -0.85         2.11 o                         
   4  10   7          4.61          7.36         3.81 o                         
  -1  11   7          4.90         -0.24         3.42 o                         
   0  11   7          1.32          1.04         2.29 o                         
   1  11   7          0.23         -0.97         4.07 o                         
 -11   0   8          5.09          7.26         2.89 o                         
 -10   0   8         65.20         80.40        10.39 o                         
  -9   0   8         14.29         13.94         3.22 o                         
  -8   0   8        140.58        148.37         7.11 o                         
  -7   0   8        178.87        183.30         8.22 o                         
  -6   0   8        615.38        618.47        23.93 o                         
  -5   0   8         55.21         74.95         5.61 o                         
  -4   0   8       2072.87       1973.66        84.30 o                         
  -3   0   8        738.69        783.80        33.74 o                         
  -2   0   8         35.62         51.50         3.11 o                         
  -1   0   8       1125.14       1002.02        42.60 o                         
   0   0   8         11.39          4.70         0.93 o                         
   1   0   8       3672.90       3590.21       262.35 o                         
   2   0   8        158.15        170.97         8.07 o                         
   3   0   8       4310.41       4653.49       320.64 o                         
   4   0   8          6.50         18.03         4.24 o                         
   5   0   8        310.92        291.21        11.88 o                         
   6   0   8          0.00          1.95         0.94 o                         
   7   0   8          4.11          7.41         1.52 o                         
   8   0   8        518.36        544.52        21.85 o                         
   9   0   8        116.97        132.88         7.94 o                         
  10   0   8         24.82         30.00         3.69 o                         
  11   0   8         45.06         45.72         7.58 o                         
 -11   1   8          4.11          4.89         2.49 o                         
 -10   1   8          0.81         -0.23         1.32 o                         
  -9   1   8         29.68         32.10         2.02 o                         
  -8   1   8         42.13         51.10         2.79 o                         
  -7   1   8         13.12         13.43         1.23 o                         
  -6   1   8         77.18         78.37         4.57 o                         
  -5   1   8        168.84        162.14         5.42 o                         
  -4   1   8        800.51        819.36        21.83 o                         
  -3   1   8        752.74        842.56        25.70 o                         
  -2   1   8        965.50        945.26        28.60 o                         
  -1   1   8          0.95          3.75         0.59 o                         
   0   1   8         35.60         33.97         1.73 o                         
   1   1   8       3968.39       3962.17       289.13 o                         
   2   1   8        442.04        479.88        14.85 o                         
   3   1   8         33.35         30.88         1.54 o                         
   4   1   8        120.36        129.91         5.09 o                         
   5   1   8        268.16        273.65         8.48 o                         
   6   1   8        506.60        499.31        14.92 o                         
   7   1   8          0.02          0.52         0.75 o                         
   8   1   8         13.40         19.13         1.68 o                         
   9   1   8         67.06         73.10         4.04 o                         
  10   1   8          1.02          0.67         1.31 o                         
  11   1   8          0.31          2.18         2.23 o                         
 -11   2   8          1.67          3.27         2.65 o                         
 -10   2   8          0.55          0.30         1.93 o                         
  -9   2   8         68.80         71.09         5.33 o                         
  -8   2   8          6.94          8.41         1.82 o                         
  -7   2   8        172.66        176.22         6.06 o                         
  -6   2   8        171.50        180.31         5.86 o                         
  -5   2   8          9.25          8.61         1.20 o                         
  -4   2   8        311.75        309.89         8.71 o                         
  -3   2   8        602.35        612.41        19.07 o                         
  -2   2   8       1134.85       1188.82        35.87 o                         
  -1   2   8        334.97        363.74        12.43 o                         
   0   2   8         10.47          9.80         0.96 o                         
   1   2   8         19.01         27.64         1.30 o                         
   2   2   8        222.15        212.63         6.93 o                         
   3   2   8         26.97         24.63         1.39 o                         
   4   2   8        120.51        122.57         4.12 o                         
   5   2   8        176.12        178.40         5.47 o                         
   6   2   8         37.69         32.18         1.76 o                         
   7   2   8        262.21        259.13         8.43 o                         
   8   2   8          9.58          6.85         1.46 o                         
   9   2   8         13.64         17.48         2.59 o                         
  10   2   8          8.51         12.43         2.51 o                         
  11   2   8          1.10         -2.75         2.91 o                         
 -11   3   8          1.93          4.83         2.29 o                         
 -10   3   8          5.70          3.41         2.32 o                         
  -9   3   8          1.12         -1.37         1.59 o                         
  -8   3   8         36.41         32.50         3.08 o                         
  -7   3   8        101.47         97.79         5.59 o                         
  -6   3   8         61.18         58.36         3.78 o                         
  -5   3   8        206.52        207.03         8.06 o                         
  -4   3   8          0.39          0.64         0.50 o                         
  -3   3   8        225.16        233.32         9.41 o                         
  -2   3   8        113.45         90.76         3.32 o                         
  -1   3   8        854.51        832.08        27.81 o                         
   0   3   8       1282.00       1270.21        47.10 o                         
   1   3   8        252.99        273.59         9.54 o                         
   2   3   8        610.32        624.64        19.25 o                         
   3   3   8         18.41         18.57         1.24 o                         
   4   3   8        198.17        187.12         5.52 o                         
   5   3   8        341.68        328.36        11.06 o                         
   6   3   8         19.78         25.65         5.27 o                         
   7   3   8         77.48         67.43         5.63 o                         
   8   3   8          2.55          0.94         1.48 o                         
   9   3   8          1.42          1.21         1.85 o                         
  10   3   8         11.79         21.80         3.74 o                         
 -10   4   8          0.18          1.98         2.09 o                         
  -9   4   8         38.06         33.99         6.25 o                         
  -8   4   8         14.67         12.46         2.09 o                         
  -7   4   8          2.07          2.79         1.22 o                         
  -6   4   8         28.81         31.38         2.85 o                         
  -5   4   8         17.40         21.84         2.14 o                         
  -4   4   8          0.57          2.49         0.76 o                         
  -3   4   8         58.44         49.65         2.39 o                         
  -2   4   8         71.90         66.48         2.80 o                         
  -1   4   8         99.94        103.99         4.72 o                         
   0   4   8        863.69        872.74        32.64 o                         
   1   4   8        132.00        151.73         5.67 o                         
   2   4   8         86.04         90.35         3.81 o                         
   3   4   8          0.74          1.31         0.58 o                         
   4   4   8          3.15          3.07         1.13 o                         
   5   4   8         70.03         66.59         3.22 o                         
   6   4   8         12.52         14.63         1.81 o                         
   7   4   8         91.33         87.63         4.99 o                         
   8   4   8          0.08          0.74         1.60 o                         
   9   4   8          2.57          0.81         1.73 o                         
  10   4   8          8.58          6.17         3.02 o                         
 -10   5   8         10.28          9.97         2.95 o                         
  -9   5   8         20.14         11.77         3.60 o                         
  -8   5   8          2.56          2.10         1.50 o                         
  -7   5   8          5.85          9.86         2.42 o                         
  -6   5   8         23.92         31.68         3.28 o                         
  -5   5   8        317.60        304.57        10.48 o                         
  -4   5   8         22.30         27.30         1.99 o                         
  -3   5   8          0.30         -0.05         0.62 o                         
  -2   5   8          8.72          7.34         1.16 o                         
  -1   5   8         81.26         85.84         3.31 o                         
   0   5   8          7.96          8.19         1.23 o                         
   1   5   8         67.85         69.40         4.39 o                         
   2   5   8          8.32          6.84         1.16 o                         
   3   5   8        100.04         95.38         4.05 o                         
   4   5   8         93.96         95.99         4.13 o                         
   5   5   8         31.92         29.87         2.44 o                         
   6   5   8          2.85          3.95         1.12 o                         
   7   5   8          1.42          1.93         1.24 o                         
   8   5   8         15.76         25.64         3.70 o                         
   9   5   8         20.33         12.55         3.69 o                         
  10   5   8          8.18          6.43         3.60 o                         
  -9   6   8          6.95          4.29         1.86 o                         
  -8   6   8         42.04         50.14         4.47 o                         
  -7   6   8          2.57          2.20         1.22 o                         
  -6   6   8         13.19         11.84         1.48 o                         
  -5   6   8          6.69          4.85         1.04 o                         
  -4   6   8          6.28          6.73         1.08 o                         
  -3   6   8       1233.99       1194.83        40.62 o                         
  -2   6   8         83.87         70.21         4.83 o                         
  -1   6   8         26.07         23.09         1.84 o                         
   0   6   8         28.76         26.59         1.84 o                         
   1   6   8          9.83          8.61         1.37 o                         
   2   6   8        100.54         86.15         3.98 o                         
   3   6   8          7.53          4.61         1.11 o                         
   4   6   8        104.66        106.92         4.67 o                         
   5   6   8        218.78        206.25         8.47 o                         
   6   6   8          0.12          0.62         1.01 o                         
   7   6   8         18.46         24.80         2.79 o                         
   8   6   8          5.93          4.91         2.58 o                         
   9   6   8          1.45          1.78         2.31 o                         
  -9   7   8          0.90          0.74         2.72 o                         
  -8   7   8          1.77          1.03         1.63 o                         
  -7   7   8          2.24          1.64         1.51 o                         
  -6   7   8         10.46         12.36         1.60 o                         
  -5   7   8          0.27          0.92         0.90 o                         
  -4   7   8          5.25          4.79         1.37 o                         
  -3   7   8         26.71         21.94         2.59 o                         
  -2   7   8         33.66         31.58         2.31 o                         
  -1   7   8          4.20          4.91         1.20 o                         
   0   7   8         20.42         18.92         1.73 o                         
   1   7   8         18.98         21.53         1.86 o                         
   2   7   8         14.39         12.37         1.62 o                         
   3   7   8          9.77         10.26         1.63 o                         
   4   7   8         76.60         69.14         3.88 o                         
   5   7   8         17.57         19.90         2.16 o                         
   6   7   8          0.93          0.57         1.38 o                         
   7   7   8         10.18         12.50         2.89 o                         
   8   7   8         14.61         15.31         3.65 o                         
  -8   8   8          0.24         -0.90         2.70 o                         
  -7   8   8          6.23          4.58         2.00 o                         
  -6   8   8          2.79          2.49         2.01 o                         
  -5   8   8          3.19          3.27         3.98 o                         
  -4   8   8          0.90          1.04         2.07 o                         
  -3   8   8         18.15         22.83         3.95 o                         
  -2   8   8          5.63          6.75         1.46 o                         
  -1   8   8         67.19         64.07         4.93 o                         
   0   8   8          9.06          8.49         1.53 o                         
   1   8   8         74.54         63.27         3.37 o                         
   2   8   8          6.63          5.59         1.30 o                         
   3   8   8         33.79         33.38         2.55 o                         
   4   8   8          1.22          1.51         1.27 o                         
   5   8   8          5.42          5.72         1.94 o                         
   6   8   8          0.00          1.74         1.50 o                         
   7   8   8          1.79          3.45         2.25 o                         
  -6   9   8          3.60          2.94         1.17 o                         
  -5   9   8          0.55          1.03         1.43 o                         
  -4   9   8          3.29          3.06         1.43 o                         
  -3   9   8         15.31         17.23         2.67 o                         
  -2   9   8          2.55         -0.06         1.31 o                         
  -1   9   8          1.49          4.34         1.55 o                         
   0   9   8         75.71         75.24         4.89 o                         
   1   9   8         64.93         61.59         4.37 o                         
   2   9   8          1.48          1.82         1.46 o                         
   3   9   8          0.17          1.86         1.43 o                         
   4   9   8          0.01         -0.81         1.30 o                         
   5   9   8          5.60          5.16         1.54 o                         
   6   9   8         13.75         17.80         2.33 o                         
  -4  10   8          0.42         -0.18         1.67 o                         
  -3  10   8         27.36         36.50         3.71 o                         
  -2  10   8         53.32         69.51         4.72 o                         
  -1  10   8          7.54          7.88         2.24 o                         
   0  10   8         15.59         17.67         2.57 o                         
   1  10   8          0.37          2.89         2.01 o                         
   2  10   8          3.09          4.72         1.80 o                         
   3  10   8          7.98         12.62         2.18 o                         
   4  10   8          4.00          3.19         2.05 o                         
 -11   1   9          4.35          3.94         2.16 o                         
 -10   1   9          2.43          3.47         1.55 o                         
  -9   1   9         46.71         48.73         2.80 o                         
  -8   1   9         42.73         50.24         4.11 o                         
  -7   1   9        100.49         98.71         3.58 o                         
  -6   1   9         13.75         18.60         1.44 o                         
  -5   1   9          8.60         14.57         2.23 o                         
  -4   1   9         35.01         28.64         1.48 o                         
  -3   1   9         15.29         28.41         1.57 o                         
  -2   1   9       1009.96       1074.23        32.39 o                         
  -1   1   9        346.14        349.96        11.99 o                         
   0   1   9        742.69        780.72        29.00 o                         
   1   1   9        165.90        141.54         4.68 o                         
   2   1   9         71.49         80.52         4.35 o                         
   3   1   9        490.76        485.56        16.54 o                         
   4   1   9        327.99        324.84        11.88 o                         
   5   1   9        139.36        130.78         4.25 o                         
   6   1   9          6.95          9.96         1.19 o                         
   7   1   9         10.81         10.15         1.19 o                         
   8   1   9         12.66          8.86         1.23 o                         
   9   1   9         30.60         35.74         2.66 o                         
  10   1   9          0.09          0.53         1.43 o                         
  11   1   9          7.58          8.23         3.01 o                         
 -11   2   9          0.07          0.89         2.44 o                         
 -10   2   9          1.44          2.65         2.08 o                         
  -9   2   9          1.52          1.72         1.91 o                         
  -8   2   9         58.09         60.68         5.63 o                         
  -7   2   9          0.04         -0.04         0.66 o                         
  -6   2   9         36.56         34.50         1.79 o                         
  -5   2   9          7.77          8.40         0.87 o                         
  -4   2   9          3.08          5.21         1.06 o                         
  -3   2   9         11.94         10.12         1.14 o                         
  -2   2   9        171.20        174.38         9.16 o                         
  -1   2   9        119.92        116.77         4.01 o                         
   0   2   9        379.95        370.64        12.61 o                         
   1   2   9         90.31         90.23         4.62 o                         
   2   2   9         10.91          8.23         0.83 o                         
   3   2   9         21.66         20.14         1.32 o                         
   4   2   9         11.44          8.90         1.04 o                         
   5   2   9       1165.75       1160.22        32.88 o                         
   6   2   9         10.11          7.43         0.92 o                         
   7   2   9         13.03         14.62         1.34 o                         
   8   2   9         16.17         16.34         1.38 o                         
   9   2   9         15.65         14.94         2.94 o                         
  10   2   9          8.70          8.98         3.02 o                         
 -11   3   9          5.00          5.52         2.59 o                         
 -10   3   9          0.00         -0.38         2.44 o                         
  -9   3   9          3.59          1.28         1.69 o                         
  -8   3   9          6.24          6.71         1.74 o                         
  -7   3   9        114.84        112.12         4.91 o                         
  -6   3   9         67.08         66.31         3.37 o                         
  -5   3   9        113.14        102.78         4.25 o                         
  -4   3   9         13.47         15.73         1.17 o                         
  -3   3   9        113.31        113.14         3.86 o                         
  -2   3   9        531.77        488.06        15.22 o                         
  -1   3   9        445.52        489.21        18.72 o                         
   0   3   9         51.58         40.93         2.63 o                         
   1   3   9        230.74        256.58         9.05 o                         
   2   3   9         40.03         31.08         2.19 o                         
   3   3   9        429.74        395.49        12.54 o                         
   4   3   9         37.48         40.05         2.05 o                         
   5   3   9          0.74          1.62         0.58 o                         
   6   3   9        134.74        131.20         7.44 o                         
   7   3   9          4.85          5.09         1.57 o                         
   8   3   9          3.93          1.87         1.42 o                         
   9   3   9          1.96          4.39         2.03 o                         
  10   3   9          6.07          8.07         2.57 o                         
 -10   4   9         13.36         12.54         2.68 o                         
  -9   4   9          1.03         -0.39         1.67 o                         
  -8   4   9          7.31          7.77         1.78 o                         
  -7   4   9        213.98        200.08         7.73 o                         
  -6   4   9        386.67        373.99        13.18 o                         
  -5   4   9          3.63          4.52         1.04 o                         
  -4   4   9         98.92         96.33         3.96 o                         
  -3   4   9        460.33        439.98        13.69 o                         
  -2   4   9        187.75        177.86         6.05 o                         
  -1   4   9          3.86          2.61         1.38 o                         
   0   4   9          0.00          1.01         0.61 o                         
   1   4   9        879.52        916.99        30.56 o                         
   2   4   9        251.85        263.19         9.39 o                         
   3   4   9          8.61          6.18         0.81 o                         
   4   4   9         51.33         50.82         2.76 o                         
   5   4   9          0.04          1.35         0.87 o                         
   6   4   9         69.90         65.23         3.54 o                         
   7   4   9          5.71          5.55         1.69 o                         
   8   4   9          0.03          0.36         1.49 o                         
   9   4   9          0.08          1.32         1.90 o                         
  10   4   9          5.63          8.73         3.42 o                         
 -10   5   9          0.26          1.31         2.79 o                         
  -9   5   9          5.18          2.83         2.15 o                         
  -8   5   9         20.45         16.66         2.32 o                         
  -7   5   9          0.30          1.83         1.31 o                         
  -6   5   9         22.90         24.15         2.04 o                         
  -5   5   9          6.01          9.85         1.36 o                         
  -4   5   9        197.11        206.49        12.10 o                         
  -3   5   9         40.23         45.66         2.79 o                         
  -2   5   9         83.93         81.18         3.41 o                         
  -1   5   9          1.63          1.51         0.86 o                         
   0   5   9          1.30          1.75         0.82 o                         
   1   5   9         40.60         36.15         2.21 o                         
   2   5   9         57.70         56.01         2.68 o                         
   3   5   9          7.15          7.50         1.17 o                         
   4   5   9        198.88        202.25         7.38 o                         
   5   5   9          6.34          7.01         1.32 o                         
   6   5   9          0.06         -0.76         1.09 o                         
   7   5   9          8.26         10.06         2.73 o                         
   8   5   9          6.22          8.45         2.02 o                         
   9   5   9         11.64          9.04         3.09 o                         
  -9   6   9         21.90         13.32         7.66 o                         
  -8   6   9          0.54          0.36         1.50 o                         
  -7   6   9          9.09          9.21         1.63 o                         
  -6   6   9          0.12          1.00         1.73 o                         
  -5   6   9          2.53          2.26         1.24 o                         
  -4   6   9         36.48         40.98         2.68 o                         
  -3   6   9          3.42          8.42         1.46 o                         
  -2   6   9        120.93        114.07         5.78 o                         
  -1   6   9        227.35        219.63         7.75 o                         
   0   6   9         86.53         81.13         4.21 o                         
   1   6   9          1.47          3.57         0.91 o                         
   2   6   9          0.79          2.03         0.98 o                         
   3   6   9        116.17        110.30         4.93 o                         
   4   6   9        239.84        217.39         8.19 o                         
   5   6   9          7.31          9.56         1.88 o                         
   6   6   9          8.28         12.63         1.77 o                         
   7   6   9          4.16          5.19         1.75 o                         
   8   6   9          0.18         -1.51         1.77 o                         
   9   6   9          0.01          1.10         2.39 o                         
  -8   7   9          0.01          1.26         1.45 o                         
  -7   7   9         24.94         13.48         4.66 o                         
  -6   7   9          2.19          4.01         1.22 o                         
  -5   7   9         16.00         16.42         1.80 o                         
  -4   7   9         11.60         15.78         2.08 o                         
  -3   7   9         37.40         37.24         3.23 o                         
  -2   7   9         13.89         13.70         1.54 o                         
  -1   7   9          2.32          1.77         1.22 o                         
   0   7   9          0.37         -0.88         0.94 o                         
   1   7   9        191.07        193.39         9.95 o                         
   2   7   9         23.19         23.26         2.16 o                         
   3   7   9         40.66         39.46         2.86 o                         
   4   7   9         34.95         34.22         2.96 o                         
   5   7   9          1.50          3.10         1.36 o                         
   6   7   9         13.63         15.25         1.90 o                         
   7   7   9         10.82         14.41         3.98 o                         
   8   7   9          0.09         -1.00         2.14 o                         
  -7   8   9          6.58          4.41         1.44 o                         
  -6   8   9          0.00          1.31         1.19 o                         
  -5   8   9          5.52          5.79         2.87 o                         
  -4   8   9          1.71          1.63         1.40 o                         
  -3   8   9         21.98         20.45         2.16 o                         
  -2   8   9         41.83         46.75         4.06 o                         
  -1   8   9          2.37          0.83         1.51 o                         
   0   8   9         65.81         71.21         5.27 o                         
   1   8   9        128.49        152.38         6.79 o                         
   2   8   9          5.11          4.98         1.32 o                         
   3   8   9          1.45          3.01         1.37 o                         
   4   8   9          0.05          0.83         1.33 o                         
   5   8   9          5.71          6.29         2.03 o                         
   6   8   9          0.13          0.36         1.55 o                         
   7   8   9         24.74         13.40         3.78 o                         
  -6   9   9          0.11         -0.51         1.85 o                         
  -5   9   9          0.03         -0.35         1.29 o                         
  -4   9   9          0.08          0.02         1.36 o                         
  -3   9   9          9.83         10.90         1.81 o                         
  -2   9   9          1.29          3.42         1.69 o                         
  -1   9   9          3.60          5.04         1.74 o                         
   0   9   9          2.73          4.74         1.75 o                         
   1   9   9         48.51         48.50         3.81 o                         
   2   9   9          2.42          1.73         1.51 o                         
   3   9   9          0.86          1.73         1.47 o                         
   4   9   9          0.36         -0.43         1.52 o                         
   5   9   9         45.76         64.33         4.24 o                         
   6   9   9         22.96         24.20         2.85 o                         
  -4  10   9          4.68          4.72         2.91 o                         
  -3  10   9          0.33          1.82         3.12 o                         
  -2  10   9          5.41          6.45         2.22 o                         
  -1  10   9          5.55          3.72         1.91 o                         
   0  10   9          5.03          5.96         2.07 o                         
   1  10   9          0.39          1.71         1.94 o                         
   2  10   9          0.32          2.76         1.96 o                         
   3  10   9          2.44          2.91         2.15 o                         
   4  10   9         21.15         24.94         3.74 o                         
 -11   0  10          5.66          4.12         2.82 o                         
 -10   0  10         37.90         34.71         5.11 o                         
  -9   0  10          1.18          1.88         1.91 o                         
  -8   0  10          0.80          3.42         2.15 o                         
  -7   0  10         15.09         14.16         1.94 o                         
  -6   0  10        470.16        481.42        24.66 o                         
  -5   0  10          0.54          2.60         0.94 o                         
  -4   0  10        776.03        788.47        34.42 o                         
  -3   0  10         65.62         57.58         3.47 o                         
  -2   0  10          1.36          0.64         0.56 o                         
  -1   0  10       1471.66       1549.16        65.82 o                         
   0   0  10       1010.52       1142.74        59.69 o                         
   1   0  10         48.85         82.71         4.20 o                         
   2   0  10       2999.67       2997.60       126.83 o                         
   3   0  10        227.43        248.41        11.53 o                         
   4   0  10       1219.60       1265.77        95.11 o                         
   5   0  10         26.50         28.36         2.53 o                         
   6   0  10         95.19        108.03         5.62 o                         
   7   0  10          0.05          1.55         1.89 o                         
   8   0  10        254.02        287.57        15.05 o                         
   9   0  10         65.83         56.93         4.90 o                         
  10   0  10          7.44          6.76         2.69 o                         
  11   0  10          1.47          0.56         3.14 o                         
 -11   1  10         14.29         22.89         5.79 o                         
 -10   1  10         16.03         15.42         2.21 o                         
  -9   1  10         24.81         27.51         2.52 o                         
  -8   1  10         54.16         57.49         3.55 o                         
  -7   1  10         51.70         54.33         2.47 o                         
  -6   1  10        249.71        246.19         7.88 o                         
  -5   1  10         31.50         32.86         2.27 o                         
  -4   1  10         83.42         77.63         3.18 o                         
  -3   1  10        102.76        142.68         7.90 o                         
  -2   1  10        939.10        966.37        29.29 o                         
  -1   1  10        143.78        154.74         5.13 o                         
   0   1  10        109.68        128.03         5.30 o                         
   1   1  10        266.38        308.30         9.73 o                         
   2   1  10       2833.90       3021.07        99.01 o                         
   3   1  10        237.56        308.68        11.47 o                         
   4   1  10         17.86         12.15         1.68 o                         
   5   1  10         66.52         65.82         2.56 o                         
   6   1  10         39.85         37.74         2.27 o                         
   7   1  10         66.05         64.93         2.95 o                         
   8   1  10          1.13          0.71         0.97 o                         
   9   1  10          0.17          1.31         1.28 o                         
  10   1  10         98.66        116.36         6.95 o                         
  11   1  10          6.12          3.45         4.10 o                         
 -11   2  10          3.19          3.74         2.54 o                         
 -10   2  10         29.46         31.87         4.40 o                         
  -9   2  10         26.03         25.82         3.08 o                         
  -8   2  10        145.84        148.70         7.97 o                         
  -7   2  10          2.42          3.03         0.99 o                         
  -6   2  10        167.04        163.19         5.19 o                         
  -5   2  10         84.40         88.37         3.11 o                         
  -4   2  10         47.58         47.69         2.29 o                         
  -3   2  10         62.43         60.89         2.53 o                         
  -2   2  10       1013.77        985.27        32.73 o                         
  -1   2  10         24.54         31.16         1.84 o                         
   0   2  10         23.86         24.07         1.27 o                         
   1   2  10        125.98        117.90         4.91 o                         
   2   2  10          8.25         14.64         1.33 o                         
   3   2  10        178.30        159.35         5.53 o                         
   4   2  10        142.96        143.68         5.22 o                         
   5   2  10        457.65        450.74        12.56 o                         
   6   2  10         41.11         51.18         2.50 o                         
   7   2  10         23.66         28.08         1.79 o                         
   8   2  10         51.79         57.91         4.78 o                         
   9   2  10          6.06          5.72         1.99 o                         
  10   2  10          3.90         -0.82         2.27 o                         
 -11   3  10          1.53          4.11         3.50 o                         
 -10   3  10         21.22         22.87         3.81 o                         
  -9   3  10          0.83          0.01         1.64 o                         
  -8   3  10         25.64         25.03         2.59 o                         
  -7   3  10         43.44         45.72         3.05 o                         
  -6   3  10        112.89        120.56         6.27 o                         
  -5   3  10         26.93         26.01         1.48 o                         
  -4   3  10        182.90        174.81         5.29 o                         
  -3   3  10        540.84        492.75        15.44 o                         
  -2   3  10         14.45         16.47         1.43 o                         
  -1   3  10        327.21        363.17        12.68 o                         
   0   3  10         16.34         17.65         2.20 o                         
   1   3  10        249.82        239.77         8.47 o                         
   2   3  10        585.17        582.96        18.10 o                         
   3   3  10         15.27         16.56         1.30 o                         
   4   3  10        193.93        193.00         6.75 o                         
   5   3  10       1175.20       1107.99        29.38 o                         
   6   3  10        637.10        573.48        18.65 o                         
   7   3  10        162.19        141.21         5.94 o                         
   8   3  10          0.89          1.70         1.40 o                         
   9   3  10          7.62          7.28         2.10 o                         
  10   3  10         19.14          4.38         3.99 o                         
 -10   4  10          4.67          3.40         2.01 o                         
  -9   4  10          0.16         -1.16         1.55 o                         
  -8   4  10         11.86         11.94         1.82 o                         
  -7   4  10          4.13          3.23         1.27 o                         
  -6   4  10        108.94         99.23         4.98 o                         
  -5   4  10        166.09        154.94         5.97 o                         
  -4   4  10        143.23        142.49         5.38 o                         
  -3   4  10         18.38         27.20         2.08 o                         
  -2   4  10         31.88         34.03         1.91 o                         
  -1   4  10         22.31         19.90         1.83 o                         
   0   4  10          5.03          1.13         0.71 o                         
   1   4  10         43.36         42.22         2.68 o                         
   2   4  10        508.17        436.02        15.06 o                         
   3   4  10         32.87         38.13         2.37 o                         
   4   4  10        457.05        448.21        16.16 o                         
   5   4  10         95.34         94.22         4.14 o                         
   6   4  10          1.59          1.63         1.08 o                         
   7   4  10          3.32          1.23         1.29 o                         
   8   4  10         37.98         50.32         5.43 o                         
   9   4  10          7.64          5.73         2.07 o                         
  10   4  10         25.91         38.20         4.92 o                         
 -10   5  10          0.18         -0.97         1.99 o                         
  -9   5  10          0.22         -0.81         1.75 o                         
  -8   5  10          0.89         -1.04         1.35 o                         
  -7   5  10         39.31         32.56         2.67 o                         
  -6   5  10         40.05         43.85         3.50 o                         
  -5   5  10         19.78         21.76         1.95 o                         
  -4   5  10          3.90          4.72         0.94 o                         
  -3   5  10          1.06          1.85         0.73 o                         
  -2   5  10         13.36         16.75         1.52 o                         
  -1   5  10        113.42        119.27         5.60 o                         
   0   5  10        105.10         90.25         4.47 o                         
   1   5  10        466.30        486.20        25.11 o                         
   2   5  10         44.94         39.42         2.37 o                         
   3   5  10        252.80        242.70        15.60 o                         
   4   5  10         67.55         67.17         3.63 o                         
   5   5  10          0.02          1.58         0.92 o                         
   6   5  10          5.13          3.15         1.32 o                         
   7   5  10         21.12         21.22         2.38 o                         
   8   5  10         50.11         64.28         5.05 o                         
   9   5  10          4.05          7.32         2.50 o                         
  -9   6  10          6.67          4.11         2.33 o                         
  -8   6  10          4.77          3.40         1.67 o                         
  -7   6  10          2.09          1.93         1.39 o                         
  -6   6  10         10.46         11.03         1.62 o                         
  -5   6  10         10.77          7.58         1.28 o                         
  -4   6  10         35.05         36.06         2.63 o                         
  -3   6  10        109.43         99.91         5.28 o                         
  -2   6  10        157.53        137.27         5.69 o                         
  -1   6  10        281.21        265.71         9.17 o                         
   0   6  10         55.55         61.07         3.50 o                         
   1   6  10          0.45          0.67         0.87 o                         
   2   6  10          0.92          2.46         1.04 o                         
   3   6  10         40.79         45.49         2.79 o                         
   4   6  10         47.02         43.32         2.87 o                         
   5   6  10         52.79         53.62         3.26 o                         
   6   6  10         13.71         12.64         1.84 o                         
   7   6  10          0.18          2.22         1.48 o                         
   8   6  10          0.18         -0.35         1.76 o                         
   9   6  10          0.04          1.88         2.47 o                         
  -8   7  10          8.84          6.87         2.48 o                         
  -7   7  10          2.22          0.92         1.31 o                         
  -6   7  10          0.13          0.51         1.09 o                         
  -5   7  10          0.27         -0.78         1.38 o                         
  -4   7  10          5.26          4.51         1.51 o                         
  -3   7  10          2.33          1.37         1.31 o                         
  -2   7  10          0.41         -1.03         1.03 o                         
  -1   7  10         58.99         55.88         3.06 o                         
   0   7  10          3.32          1.36         0.99 o                         
   1   7  10         39.58         31.33         3.24 o                         
   2   7  10          0.16          0.92         1.04 o                         
   3   7  10          0.15          1.76         1.08 o                         
   4   7  10         16.68         12.56         1.70 o                         
   5   7  10          2.11          2.05         1.81 o                         
   6   7  10          5.57          6.56         2.16 o                         
   7   7  10         11.23         18.48         2.64 o                         
   8   7  10          2.20         -1.88         3.50 o                         
  -7   8  10          6.44          0.73         2.86 o                         
  -6   8  10         22.16         23.93         3.12 o                         
  -5   8  10          1.48          0.86         1.19 o                         
  -4   8  10          0.28         -0.33         1.26 o                         
  -3   8  10         19.77         22.43         1.96 o                         
  -2   8  10          1.08          0.21         1.68 o                         
  -1   8  10          4.62          5.79         2.07 o                         
   0   8  10          0.21          0.11         1.28 o                         
   1   8  10         53.65         41.62         3.58 o                         
   2   8  10         12.26         12.14         1.69 o                         
   3   8  10          0.15          1.39         2.33 o                         
   4   8  10          8.72         10.19         3.22 o                         
   5   8  10          1.04          1.09         1.46 o                         
   6   8  10          3.50          4.30         2.71 o                         
   7   8  10          0.16          2.76         3.18 o                         
  -6   9  10          1.77         -2.08         2.79 o                         
  -5   9  10          0.00          0.87         1.58 o                         
  -4   9  10          9.29          9.37         1.75 o                         
  -3   9  10          2.55          4.47         1.94 o                         
  -2   9  10          1.15          0.40         1.65 o                         
  -1   9  10          3.42          2.77         1.72 o                         
   0   9  10         84.64         99.10         5.34 o                         
   1   9  10          7.27         10.13         2.08 o                         
   2   9  10          0.02         -1.39         1.65 o                         
   3   9  10          1.66          3.69         1.60 o                         
   4   9  10          3.51          5.28         1.56 o                         
   5   9  10         25.80         29.42         2.66 o                         
  -4  10  10          9.18         10.58         3.20 o                         
  -3  10  10          1.99          1.37         2.69 o                         
  -2  10  10          0.11         -0.25         1.99 o                         
  -1  10  10         18.02         17.21         2.69 o                         
   0  10  10          2.42          4.17         2.13 o                         
   1  10  10          0.00          1.16         2.00 o                         
   2  10  10          3.65          2.79         2.00 o                         
   3  10  10         24.52         40.53         4.53 o                         
 -11   1  11         18.19         18.20         3.67 o                         
 -10   1  11          0.71          0.93         1.60 o                         
  -9   1  11         12.24         12.42         1.99 o                         
  -8   1  11         85.44         86.86         3.44 o                         
  -7   1  11         12.83         14.79         1.33 o                         
  -6   1  11         83.71         87.93         3.45 o                         
  -5   1  11         67.32         78.14         2.90 o                         
  -4   1  11         80.79         83.76         3.15 o                         
  -3   1  11        227.03        226.39         7.58 o                         
  -2   1  11        119.78        119.13         4.21 o                         
  -1   1  11       3693.74       3951.64       166.91 o                         
   0   1  11          0.06          1.06         0.59 o                         
   1   1  11        331.80        363.80        12.49 o                         
   2   1  11        148.73        156.40         5.86 o                         
   3   1  11        371.81        396.02        12.58 o                         
   4   1  11         75.65         86.65         3.49 o                         
   5   1  11         26.36         24.66         1.88 o                         
   6   1  11        362.58        349.90        12.50 o                         
   7   1  11          0.98          1.46         0.84 o                         
   8   1  11         44.01         46.23         2.56 o                         
   9   1  11          5.04          5.45         1.51 o                         
  10   1  11          0.73          2.71         1.74 o                         
 -11   2  11          0.33          0.94         2.25 o                         
 -10   2  11         26.48         23.85         4.48 o                         
  -9   2  11          9.39          8.05         2.07 o                         
  -8   2  11         52.78         54.42         3.63 o                         
  -7   2  11         12.78         15.05         1.29 o                         
  -6   2  11        129.27        124.60         4.18 o                         
  -5   2  11          2.67          3.96         0.81 o                         
  -4   2  11          0.00          0.19         0.53 o                         
  -3   2  11         10.28          6.45         0.92 o                         
  -2   2  11       4200.93       4462.48       163.15 o                         
  -1   2  11        997.50        962.05        32.17 o                         
   0   2  11        196.73        206.56         7.37 o                         
   1   2  11          4.56          0.74         0.52 o                         
   2   2  11          0.48          0.54         0.45 o                         
   3   2  11          1.81          2.35         0.62 o                         
   4   2  11         54.65         42.01         2.67 o                         
   5   2  11         12.93         14.32         1.46 o                         
   6   2  11        840.82        789.35        21.50 o                         
   7   2  11         65.12         62.62         2.99 o                         
   8   2  11          0.33          0.49         0.98 o                         
   9   2  11          4.91          5.08         2.08 o                         
  10   2  11          1.40          3.99         2.33 o                         
 -10   3  11          2.11          1.11         2.14 o                         
  -9   3  11          7.97          5.70         2.21 o                         
  -8   3  11          0.20          1.26         1.33 o                         
  -7   3  11         30.10         31.86         2.73 o                         
  -6   3  11         27.75         29.87         2.44 o                         
  -5   3  11         75.92         74.77         2.90 o                         
  -4   3  11        374.74        373.02        10.44 o                         
  -3   3  11         16.71         21.75         2.25 o                         
  -2   3  11          8.71         10.74         1.26 o                         
  -1   3  11         16.27         12.17         1.20 o                         
   0   3  11          1.00         -0.09         0.55 o                         
   1   3  11         11.75         10.53         1.07 o                         
   2   3  11         13.17         24.84         1.86 o                         
   3   3  11         22.12         23.26         1.57 o                         
   4   3  11        276.92        249.71         9.24 o                         
   5   3  11          6.71          9.93         1.10 o                         
   6   3  11          2.82          5.06         1.18 o                         
   7   3  11          1.97          1.59         1.21 o                         
   8   3  11          4.28          2.43         1.66 o                         
   9   3  11         17.01         19.27         3.47 o                         
  10   3  11          0.47          2.24         2.90 o                         
 -10   4  11          1.72          5.15         2.38 o                         
  -9   4  11          1.53          2.18         1.93 o                         
  -8   4  11         10.83          7.00         1.80 o                         
  -7   4  11         47.11         45.28         6.23 o                         
  -6   4  11          0.24          2.62         1.04 o                         
  -5   4  11        406.37        399.29        17.63 o                         
  -4   4  11         68.20         70.43         3.44 o                         
  -3   4  11          8.17          8.97         0.95 o                         
  -2   4  11          0.13          0.75         0.66 o                         
  -1   4  11          0.67         -0.13         0.58 o                         
   0   4  11        148.80        139.59         6.25 o                         
   1   4  11         82.97         90.20         4.37 o                         
   2   4  11        185.48        182.58         6.85 o                         
   3   4  11          0.04         -0.54         0.54 o                         
   4   4  11        192.94        176.27         5.74 o                         
   5   4  11         11.32         10.30         1.50 o                         
   6   4  11         47.22         44.33         3.82 o                         
   7   4  11          0.45         -0.78         1.18 o                         
   8   4  11         19.30         11.73         3.71 o                         
   9   4  11         31.56         35.84         6.11 o                         
  10   4  11         17.70         16.99         5.95 o                         
 -10   5  11          1.17          0.43         2.01 o                         
  -9   5  11          0.09          2.18         1.83 o                         
  -8   5  11          0.05         -1.11         1.40 o                         
  -7   5  11          3.44          1.55         1.26 o                         
  -6   5  11          0.35         -0.01         0.96 o                         
  -5   5  11          7.41          9.21         1.38 o                         
  -4   5  11        131.39        143.80         5.57 o                         
  -3   5  11        209.90        209.65         6.63 o                         
  -2   5  11        157.65        141.07         5.75 o                         
  -1   5  11          4.61          6.04         1.14 o                         
   0   5  11         16.91         14.39         1.71 o                         
   1   5  11         49.93         58.62         3.31 o                         
   2   5  11          0.04          0.20         0.67 o                         
   3   5  11        202.75        185.40         8.10 o                         
   4   5  11         63.80         59.86         3.11 o                         
   5   5  11         16.90         17.02         1.82 o                         
   6   5  11         40.60         50.56         5.16 o                         
   7   5  11         19.09         25.46         3.34 o                         
   8   5  11          8.96          7.40         2.40 o                         
   9   5  11          5.16          3.07         3.08 o                         
  -9   6  11          3.48          3.13         2.09 o                         
  -8   6  11          2.65          0.16         1.57 o                         
  -7   6  11          0.45          1.42         1.25 o                         
  -6   6  11          4.05          2.89         1.26 o                         
  -5   6  11          0.96          0.94         1.00 o                         
  -4   6  11          0.04          1.36         0.85 o                         
  -3   6  11          4.65          7.28         1.45 o                         
  -2   6  11          1.39          1.71         0.91 o                         
  -1   6  11         28.04         24.17         2.77 o                         
   0   6  11        148.66        137.72         6.40 o                         
   1   6  11         44.13         35.84         2.72 o                         
   2   6  11        226.99        223.33         9.43 o                         
   3   6  11         47.88         46.05         3.48 o                         
   4   6  11         16.46         13.76         1.90 o                         
   5   6  11          2.63          1.91         1.18 o                         
   6   6  11          1.52          0.91         1.46 o                         
   7   6  11         28.25         30.03         3.59 o                         
   8   6  11         14.44         12.46         3.16 o                         
  -8   7  11         10.10          0.10         2.39 o                         
  -7   7  11         17.40          4.09         4.82 o                         
  -6   7  11         40.38         44.03         3.88 o                         
  -5   7  11         52.65         63.28         4.08 o                         
  -4   7  11          4.80          5.37         1.50 o                         
  -3   7  11          1.08          0.74         1.07 o                         
  -2   7  11          1.55          1.09         1.21 o                         
  -1   7  11        145.60        157.81         6.11 o                         
   0   7  11          0.44          0.90         1.08 o                         
   1   7  11        162.79        161.81         8.68 o                         
   2   7  11          5.22          6.66         1.31 o                         
   3   7  11          6.52          6.83         2.04 o                         
   4   7  11          3.25          2.17         1.35 o                         
   5   7  11          0.32          1.32         1.27 o                         
   6   7  11          8.92         15.58         2.19 o                         
   7   7  11          3.27          3.77         2.00 o                         
   8   7  11          3.65          3.90         3.34 o                         
  -7   8  11          3.82         -0.83         1.39 o                         
  -6   8  11          0.37          0.75         1.37 o                         
  -5   8  11         10.67          9.43         1.97 o                         
  -4   8  11          6.70          6.55         1.87 o                         
  -3   8  11         68.16         77.07         5.97 o                         
  -2   8  11          2.10          3.92         1.80 o                         
  -1   8  11         27.24         25.64         3.05 o                         
   0   8  11          6.46          5.60         1.55 o                         
   1   8  11          0.79          0.70         1.45 o                         
   2   8  11          0.57         -1.50         1.50 o                         
   3   8  11          3.06          4.07         1.56 o                         
   4   8  11         10.30          9.22         2.05 o                         
   5   8  11          8.28          9.98         2.08 o                         
   6   8  11          5.23          6.52         2.02 o                         
   7   8  11         16.21         17.14         5.98 o                         
  -6   9  11          0.63          1.19         3.74 o                         
  -5   9  11          1.53          5.65         3.52 o                         
  -4   9  11          9.35          7.84         2.24 o                         
  -3   9  11          0.75          3.55         2.05 o                         
  -2   9  11          0.15          2.71         1.95 o                         
  -1   9  11         11.73         13.68         2.24 o                         
   0   9  11          8.39          6.26         2.70 o                         
   1   9  11          0.09         -1.65         1.65 o                         
   2   9  11          1.46         -1.75         1.75 o                         
   3   9  11          0.34         -0.85         1.73 o                         
   4   9  11          6.14          5.79         1.68 o                         
   5   9  11          0.02          1.33         2.44 o                         
  -4  10  11          0.50         -2.49         2.49 o                         
  -3  10  11          0.16          0.40         2.34 o                         
  -2  10  11         40.65         46.82         6.51 o                         
  -1  10  11          6.82          8.21         2.36 o                         
   0  10  11          0.89          1.46         2.50 o                         
   1  10  11          7.32         11.94         2.47 o                         
   2  10  11          0.79          1.85         2.34 o                         
   3  10  11          9.87         10.33         2.88 o                         
 -11   0  12          4.71          2.26         3.97 o                         
 -10   0  12         85.43         92.18         8.15 o                         
  -9   0  12        140.89        144.25         8.93 o                         
  -8   0  12         10.17         10.90         2.11 o                         
  -7   0  12         74.76         67.16         4.10 o                         
  -6   0  12         34.94         27.23         2.44 o                         
  -5   0  12        241.72        269.47        11.35 o                         
  -4   0  12          5.28          5.46         1.54 o                         
  -3   0  12         76.22         84.55         4.67 o                         
  -2   0  12       1120.04       1157.32        49.59 o                         
  -1   0  12       1140.07       1308.28        55.90 o                         
   0   0  12       1042.18       1127.90        59.13 o                         
   1   0  12        866.53        913.39        48.16 o                         
   2   0  12        749.80        872.79        37.66 o                         
   3   0  12        206.14        174.15         8.50 o                         
   4   0  12          5.35          2.88         1.72 o                         
   5   0  12        120.24        143.23        13.40 o                         
   6   0  12        199.30        193.08         8.69 o                         
   7   0  12        267.24        273.14        12.20 o                         
   8   0  12         26.36         29.03         3.14 o                         
   9   0  12          9.63          8.77         2.61 o                         
  10   0  12         21.35         30.91        10.92 o                         
 -11   1  12         26.71         26.52         3.58 o                         
 -10   1  12          0.05          0.29         1.59 o                         
  -9   1  12          0.09          1.59         1.49 o                         
  -8   1  12          7.12          5.65         1.24 o                         
  -7   1  12          2.53          1.99         0.92 o                         
  -6   1  12         12.72         12.49         2.18 o                         
  -5   1  12        326.13        328.60         9.46 o                         
  -4   1  12         10.66         14.59         1.69 o                         
  -3   1  12          4.60          1.48         0.58 o                         
  -2   1  12       2050.56       2161.93        64.95 o                         
  -1   1  12        818.65        964.71        29.27 o                         
   0   1  12        646.71        700.28        26.27 o                         
   1   1  12        100.79        101.94         3.99 o                         
   2   1  12        677.39        733.64        22.59 o                         
   3   1  12        110.17        113.06         4.64 o                         
   4   1  12         49.05         45.72         2.29 o                         
   5   1  12         38.20         39.45         2.32 o                         
   6   1  12        212.05        198.70         7.22 o                         
   7   1  12        263.87        254.32         7.82 o                         
   8   1  12        158.77        167.31         7.38 o                         
   9   1  12          0.00          0.32         1.31 o                         
  10   1  12          4.33          4.86         2.16 o                         
 -11   2  12          0.35          1.05         2.33 o                         
 -10   2  12         11.30         10.75         2.82 o                         
  -9   2  12          2.10         -0.42         2.21 o                         
  -8   2  12          0.25          0.13         0.85 o                         
  -7   2  12         38.30         39.66         2.19 o                         
  -6   2  12          1.79          2.31         0.71 o                         
  -5   2  12         26.63         23.61         1.56 o                         
  -4   2  12         24.50         29.44         1.78 o                         
  -3   2  12         12.54          9.49         1.30 o                         
  -2   2  12        447.43        459.20        14.44 o                         
  -1   2  12         72.45         57.88         2.67 o                         
   0   2  12       1590.42       1680.53        55.47 o                         
   1   2  12         30.26         33.13         2.29 o                         
   2   2  12          0.11          0.45         0.45 o                         
   3   2  12          3.09          1.36         0.61 o                         
   4   2  12        306.85        302.11        10.24 o                         
   5   2  12        437.47        405.78        13.21 o                         
   6   2  12          0.02          1.16         0.78 o                         
   7   2  12          8.18          7.88         1.14 o                         
   8   2  12          0.29          0.46         0.95 o                         
   9   2  12          4.38          4.70         1.88 o                         
  10   2  12          2.15          1.63         2.36 o                         
 -10   3  12          4.95          4.58         2.50 o                         
  -9   3  12         20.15         13.38         2.36 o                         
  -8   3  12          3.99          1.16         1.40 o                         
  -7   3  12         17.63         19.30         2.15 o                         
  -6   3  12          2.07          2.86         0.68 o                         
  -5   3  12         23.70         24.93         1.52 o                         
  -4   3  12         16.86         17.77         1.51 o                         
  -3   3  12        504.83        528.41        16.59 o                         
  -2   3  12         45.37         48.69         2.46 o                         
  -1   3  12         57.35         60.77         2.85 o                         
   0   3  12          1.69          1.35         0.66 o                         
   1   3  12        182.07        179.49         7.57 o                         
   2   3  12        106.77         93.23         3.56 o                         
   3   3  12         97.21         91.63         3.58 o                         
   4   3  12        153.61        148.98         8.10 o                         
   5   3  12        509.77        488.17        13.60 o                         
   6   3  12         35.40         39.56         2.11 o                         
   7   3  12          2.29          2.52         1.49 o                         
   8   3  12          1.08          1.23         1.52 o                         
   9   3  12         12.58         11.97         4.94 o                         
  10   3  12         87.37        106.79        11.84 o                         
 -10   4  12          7.98         -1.49         3.16 o                         
  -9   4  12          0.00         -0.27         1.65 o                         
  -8   4  12          2.27          1.33         1.50 o                         
  -7   4  12          1.96          2.52         1.21 o                         
  -6   4  12        135.57        127.53         5.33 o                         
  -5   4  12          5.25          7.10         1.24 o                         
  -4   4  12         53.05         48.51         2.05 o                         
  -3   4  12         72.50         71.52         2.97 o                         
  -2   4  12        148.63        160.14         6.31 o                         
  -1   4  12          4.11          6.42         1.68 o                         
   0   4  12         51.81         52.00         2.99 o                         
   1   4  12        147.68        147.82        10.99 o                         
   2   4  12        391.66        373.20        14.45 o                         
   3   4  12          0.76          1.07         0.74 o                         
   4   4  12         93.65         87.92         3.89 o                         
   5   4  12         75.98         74.79         3.96 o                         
   6   4  12         19.75         21.89         2.22 o                         
   7   4  12         14.90         13.51         2.06 o                         
   8   4  12         29.23         37.09         4.34 o                         
   9   4  12         11.20          7.48         2.52 o                         
  -9   5  12          0.46         -1.38         1.97 o                         
  -8   5  12          7.10          4.05         1.75 o                         
  -7   5  12         30.14         34.17         2.90 o                         
  -6   5  12          5.71          6.80         1.72 o                         
  -5   5  12         21.48         22.67         2.30 o                         
  -4   5  12        125.66        126.06         5.02 o                         
  -3   5  12          5.88          9.11         1.16 o                         
  -2   5  12         47.57         50.08         2.87 o                         
  -1   5  12          7.33          4.84         1.22 o                         
   0   5  12          0.56          2.74         0.97 o                         
   1   5  12         23.59         22.95         2.15 o                         
   2   5  12        229.83        218.56         9.61 o                         
   3   5  12        875.30        796.40        26.96 o                         
   4   5  12         60.71         55.11         3.25 o                         
   5   5  12          0.12         -0.18         0.98 o                         
   6   5  12         26.55         27.58         2.56 o                         
   7   5  12          0.07          1.00         1.42 o                         
   8   5  12         10.16         10.23         4.76 o                         
   9   5  12          9.62         10.80         3.27 o                         
  -9   6  12          7.37          5.18         4.80 o                         
  -8   6  12         15.29          4.99         2.98 o                         
  -7   6  12          3.67          0.95         1.53 o                         
  -6   6  12          2.45          4.47         1.25 o                         
  -5   6  12         14.32         16.42         2.14 o                         
  -4   6  12          1.11          3.03         0.99 o                         
  -3   6  12          5.85          6.27         1.85 o                         
  -2   6  12         67.07         75.98         4.84 o                         
  -1   6  12        172.32        169.60         9.44 o                         
   0   6  12         18.04         19.10         2.16 o                         
   1   6  12        349.65        333.01        13.55 o                         
   2   6  12        108.04         90.44         4.59 o                         
   3   6  12          6.01          5.01         1.36 o                         
   4   6  12         83.92         78.07         4.11 o                         
   5   6  12          0.78          1.80         1.56 o                         
   6   6  12          0.50         -0.96         1.28 o                         
   7   6  12         11.99         14.62         2.48 o                         
   8   6  12          0.17          1.87         1.86 o                         
  -8   7  12          1.96         -1.54         1.54 o                         
  -7   7  12          1.14         -1.86         2.07 o                         
  -6   7  12          6.52          4.16         2.16 o                         
  -5   7  12         27.70         16.07         3.09 o                         
  -4   7  12          5.83         12.66         1.91 o                         
  -3   7  12          3.91          4.11         1.55 o                         
  -2   7  12          3.19          3.37         1.34 o                         
  -1   7  12        201.66        218.84         8.78 o                         
   0   7  12         32.16         37.81         2.92 o                         
   1   7  12          5.71          6.01         1.57 o                         
   2   7  12          0.03         -0.89         1.27 o                         
   3   7  12         78.66         88.19         5.06 o                         
   4   7  12         33.67         34.23         4.11 o                         
   5   7  12         19.86         29.89         2.65 o                         
   6   7  12          4.91          7.18         1.84 o                         
   7   7  12          0.60          2.04         4.06 o                         
  -7   8  12          0.75          0.16         1.52 o                         
  -6   8  12         29.30         37.31         4.49 o                         
  -5   8  12         45.46         51.10         4.63 o                         
  -4   8  12          4.14          4.47         1.49 o                         
  -3   8  12         62.79         72.06         5.19 o                         
  -2   8  12          0.64          1.18         1.48 o                         
  -1   8  12         19.70         19.14         2.46 o                         
   0   8  12          3.12          3.98         1.58 o                         
   1   8  12          0.98         -0.52         1.64 o                         
   2   8  12          4.46          7.10         1.98 o                         
   3   8  12          1.23          2.87         2.55 o                         
   4   8  12          7.67         10.40         2.01 o                         
   5   8  12          8.70         11.25         2.10 o                         
   6   8  12          3.79          1.65         1.92 o                         
  -5   9  12          0.16          1.62         1.67 o                         
  -4   9  12         23.32         31.48         3.50 o                         
  -3   9  12         28.09         32.01         3.47 o                         
  -2   9  12          5.44          4.60         2.07 o                         
  -1   9  12         13.91         16.37         2.74 o                         
   0   9  12          0.27          0.90         1.78 o                         
   1   9  12          2.72          3.21         1.78 o                         
   2   9  12         21.47         26.26         3.04 o                         
   3   9  12          3.22          6.31         3.11 o                         
   4   9  12          4.97          5.42         3.55 o                         
   5   9  12          0.00          1.35         1.88 o                         
  -3  10  12          7.07          7.83         2.39 o                         
  -2  10  12          2.81          3.71         3.48 o                         
  -1  10  12         13.46         13.54         2.93 o                         
   0  10  12         12.12         17.18         2.80 o                         
   1  10  12          8.60         14.65         2.68 o                         
   2  10  12          0.37          1.06         2.42 o                         
   3  10  12          2.96          4.20         3.05 o                         
 -11   1  13          0.47          0.88         2.92 o                         
 -10   1  13          3.38          5.14         1.91 o                         
  -9   1  13         84.48         84.00         4.60 o                         
  -8   1  13         20.05         25.05         2.43 o                         
  -7   1  13          3.71          2.96         0.98 o                         
  -6   1  13         41.25         43.96         2.31 o                         
  -5   1  13         42.68         49.13         2.27 o                         
  -4   1  13         65.68         78.92         3.28 o                         
  -3   1  13         15.84         19.20         1.49 o                         
  -2   1  13        216.04        197.54         7.25 o                         
  -1   1  13        237.11        262.30         8.50 o                         
   0   1  13        339.09        360.82        14.00 o                         
   1   1  13         93.00         90.43         4.16 o                         
   2   1  13        191.92        219.74         7.31 o                         
   3   1  13        261.99        262.38         9.68 o                         
   4   1  13          2.52          3.11         0.80 o                         
   5   1  13          1.03         -0.35         0.70 o                         
   6   1  13        105.29        102.23         4.82 o                         
   7   1  13         16.20         19.42         1.82 o                         
   8   1  13         22.46         25.55         2.55 o                         
   9   1  13          3.37          3.43         1.85 o                         
  10   1  13          4.88          6.93         2.52 o                         
 -10   2  13          0.09          0.91         1.96 o                         
  -9   2  13         10.36         12.22         2.21 o                         
  -8   2  13         62.86         64.71         2.96 o                         
  -7   2  13          0.01          0.14         0.75 o                         
  -6   2  13         10.36          9.15         1.10 o                         
  -5   2  13        136.01        132.16         4.61 o                         
  -4   2  13          0.15          1.43         0.75 o                         
  -3   2  13         15.74         13.77         1.33 o                         
  -2   2  13         34.61         30.99         1.72 o                         
  -1   2  13          0.46          0.12         0.56 o                         
   0   2  13        238.63        220.97         7.95 o                         
   1   2  13          5.78          9.24         1.18 o                         
   2   2  13          0.01          0.53         0.53 o                         
   3   2  13         20.57         20.99         2.73 o                         
   4   2  13         72.51         69.17         3.05 o                         
   5   2  13         20.33         24.82         2.21 o                         
   6   2  13          6.89          9.29         1.22 o                         
   7   2  13          1.66          0.81         0.93 o                         
   8   2  13          1.63         -0.20         1.14 o                         
   9   2  13          3.33          3.09         1.95 o                         
  10   2  13         26.18         39.18         6.91 o                         
 -10   3  13          1.17          0.51         2.25 o                         
  -9   3  13          0.68          0.91         1.62 o                         
  -8   3  13          9.81         11.56         1.90 o                         
  -7   3  13        111.82        112.76         5.86 o                         
  -6   3  13          0.03         -0.22         0.70 o                         
  -5   3  13         14.55         17.53         1.35 o                         
  -4   3  13        441.06        435.27        14.81 o                         
  -3   3  13        165.73        161.54         6.14 o                         
  -2   3  13         41.06         51.49         2.38 o                         
  -1   3  13        363.92        373.42        13.18 o                         
   0   3  13        212.23        231.82         9.49 o                         
   1   3  13        445.74        426.37        16.60 o                         
   2   3  13         79.89         79.79         3.45 o                         
   3   3  13        113.25        108.22         4.17 o                         
   4   3  13         74.68         77.13         3.35 o                         
   5   3  13        466.26        467.73        13.95 o                         
   6   3  13         63.14         59.05         2.92 o                         
   7   3  13          1.33          0.76         0.79 o                         
   8   3  13          0.05          1.79         1.65 o                         
   9   3  13          0.14          0.53         1.82 o                         
  10   3  13          3.32          9.17         3.22 o                         
 -10   4  13         10.88          5.73         2.60 o                         
  -9   4  13         12.28          4.75         3.41 o                         
  -8   4  13          1.50          1.68         1.46 o                         
  -7   4  13         10.04         11.71         1.78 o                         
  -6   4  13        104.72        107.70         4.73 o                         
  -5   4  13        213.99        206.77        15.06 o                         
  -4   4  13         20.02         19.87         1.53 o                         
  -3   4  13        395.38        369.21        11.92 o                         
  -2   4  13         35.71         32.58         2.22 o                         
  -1   4  13         40.95         39.01         2.40 o                         
   0   4  13         73.65         66.79         4.34 o                         
   1   4  13        172.02        157.15         6.91 o                         
   2   4  13        195.08        193.84         7.17 o                         
   3   4  13       2008.31       1899.76        57.38 o                         
   4   4  13         10.06         10.69         1.34 o                         
   5   4  13        125.04        121.77         4.05 o                         
   6   4  13          0.66          0.66         1.16 o                         
   7   4  13          0.82          2.41         1.66 o                         
   8   4  13         37.59         34.92         4.51 o                         
   9   4  13          1.93          3.69         2.26 o                         
  -9   5  13         47.47         38.47        10.30 o                         
  -8   5  13          9.53          7.97         1.86 o                         
  -7   5  13          2.66          1.36         1.34 o                         
  -6   5  13          6.66          8.46         1.49 o                         
  -5   5  13         11.19         12.03         1.66 o                         
  -4   5  13        275.31        274.17         9.55 o                         
  -3   5  13          4.52          4.52         1.09 o                         
  -2   5  13          0.23          0.08         0.78 o                         
  -1   5  13          0.02          0.52         0.81 o                         
   0   5  13          1.06          0.33         0.89 o                         
   1   5  13        181.77        168.03         7.44 o                         
   2   5  13        142.56        129.58         5.12 o                         
   3   5  13         11.99         13.22         1.40 o                         
   4   5  13        176.43        176.98         7.19 o                         
   5   5  13         85.87         80.10         4.05 o                         
   6   5  13         10.85          9.96         1.75 o                         
   7   5  13          7.40          5.93         1.78 o                         
   8   5  13          0.06          0.43         1.96 o                         
   9   5  13          0.00          0.49         2.09 o                         
  -9   6  13          0.02         -1.07         1.90 o                         
  -8   6  13          0.63          0.62         1.87 o                         
  -7   6  13         43.76         54.66        21.21 o                         
  -6   6  13          1.45          2.55         1.26 o                         
  -5   6  13         15.76         11.82         1.53 o                         
  -4   6  13          6.16          6.93         1.22 o                         
  -3   6  13         21.99         17.14         2.00 o                         
  -2   6  13         16.69         15.07         1.80 o                         
  -1   6  13         41.04         51.91         4.52 o                         
   0   6  13        316.21        332.76        13.61 o                         
   1   6  13          0.84          1.14         1.30 o                         
   2   6  13          0.29          1.45         1.07 o                         
   3   6  13         65.33         62.94         4.42 o                         
   4   6  13         44.86         44.06         2.93 o                         
   5   6  13          0.71          1.80         1.33 o                         
   6   6  13          1.31          1.93         1.50 o                         
   7   6  13          4.78          2.56         1.74 o                         
   8   6  13         13.63         14.65         2.91 o                         
  -8   7  13          0.66          2.09         2.33 o                         
  -7   7  13          0.63         -0.17         1.32 o                         
  -6   7  13         20.41         17.23         5.36 o                         
  -5   7  13          0.48          0.78         1.70 o                         
  -4   7  13         21.94         24.00         2.64 o                         
  -3   7  13          7.38         10.64         2.02 o                         
  -2   7  13          9.56         12.20         1.71 o                         
  -1   7  13         22.62         22.68         2.39 o                         
   0   7  13         63.17         52.00         3.33 o                         
   1   7  13         20.44         19.02         2.16 o                         
   2   7  13          2.89          3.87         1.63 o                         
   3   7  13        111.81        114.99         5.30 o                         
   4   7  13          8.18         10.15         1.77 o                         
   5   7  13          0.21          0.57         1.44 o                         
   6   7  13         77.39         82.73         8.92 o                         
   7   7  13          1.58          0.76         1.96 o                         
  -7   8  13          0.01         -0.07         2.32 o                         
  -6   8  13          1.38          2.77         1.65 o                         
  -5   8  13         15.90         12.72         2.15 o                         
  -4   8  13          6.51          6.20         1.89 o                         
  -3   8  13         68.63         84.20         6.14 o                         
  -2   8  13         10.50         13.39         2.23 o                         
  -1   8  13          0.04          0.61         1.33 o                         
   0   8  13         38.61         43.51         3.94 o                         
   1   8  13         26.50         32.84         4.48 o                         
   2   8  13         13.00         14.17         2.62 o                         
   3   8  13         21.43         24.73         3.27 o                         
   4   8  13          0.27         -0.49         1.44 o                         
   5   8  13          0.59          4.40         2.50 o                         
   6   8  13          2.68          1.55         2.01 o                         
  -5   9  13          1.05         -0.18         3.13 o                         
  -4   9  13          0.09          0.86         1.85 o                         
  -3   9  13         23.26         38.78         4.07 o                         
  -2   9  13         30.80         30.63         3.56 o                         
  -1   9  13         20.59         25.44         3.56 o                         
   0   9  13          0.68          2.66         1.86 o                         
   1   9  13          0.01         -0.46         1.67 o                         
   2   9  13          1.03          0.86         2.75 o                         
   3   9  13          4.46          4.23         2.04 o                         
   4   9  13         45.06         53.23         4.99 o                         
   5   9  13         26.23         40.01         4.51 o                         
  -3  10  13          9.30         22.02         3.02 o                         
  -2  10  13          1.01          2.91         2.47 o                         
  -1  10  13          0.02         -2.60         2.60 o                         
   0  10  13          9.99         13.46         2.85 o                         
   1  10  13          0.01         -1.23         1.94 o                         
   2  10  13         16.01         18.46         3.02 o                         
 -11   0  14          3.48         -1.68         5.22 o                         
 -10   0  14          8.06          5.17         2.98 o                         
  -9   0  14          9.64          9.51         2.98 o                         
  -8   0  14         12.41         13.68         2.37 o                         
  -7   0  14          2.89          2.86         1.37 o                         
  -6   0  14          0.07          0.28         1.08 o                         
  -5   0  14          3.12          4.45         1.35 o                         
  -4   0  14         25.09         36.55         3.99 o                         
  -3   0  14        547.29        572.68        25.39 o                         
  -2   0  14        109.79        141.68         8.59 o                         
  -1   0  14         24.88         19.66         2.06 o                         
   0   0  14        518.41        512.07        27.66 o                         
   1   0  14       1626.77       1883.81        98.32 o                         
   2   0  14         17.95         11.56         1.91 o                         
   3   0  14        118.99        124.09         6.49 o                         
   4   0  14        218.47        226.73        14.33 o                         
   5   0  14         48.82         50.80         9.72 o                         
   6   0  14          5.26          7.28         1.66 o                         
   7   0  14          2.18          0.40         1.43 o                         
   8   0  14          0.05          1.89         1.93 o                         
   9   0  14         38.97         20.66         7.20 o                         
  10   0  14          1.59          5.54         2.92 o                         
 -10   1  14          6.50          5.86         2.10 o                         
  -9   1  14          0.78          0.92         1.62 o                         
  -8   1  14         12.63         15.68         1.65 o                         
  -7   1  14         13.46         14.17         1.80 o                         
  -6   1  14          0.40          1.29         0.76 o                         
  -5   1  14         82.27         88.57         3.78 o                         
  -4   1  14         27.99         29.95         2.01 o                         
  -3   1  14          2.67          6.89         0.98 o                         
  -2   1  14        282.22        288.19        10.20 o                         
  -1   1  14        281.99        307.68        10.85 o                         
   0   1  14        207.83        192.84         7.92 o                         
   1   1  14         58.70         63.35         3.21 o                         
   2   1  14        211.65        227.76         7.60 o                         
   3   1  14        172.83        177.58         6.84 o                         
   4   1  14          0.84          1.05         0.77 o                         
   5   1  14          1.32          0.09         0.77 o                         
   6   1  14         71.65         73.80         3.05 o                         
   7   1  14          7.80          8.33         1.88 o                         
   8   1  14          2.94          6.42         1.87 o                         
   9   1  14          2.37          3.90         1.63 o                         
  10   1  14         12.15         19.96         3.46 o                         
 -10   2  14          0.09         -0.98         2.07 o                         
  -9   2  14          2.16          3.17         1.89 o                         
  -8   2  14          6.55          8.06         1.19 o                         
  -7   2  14         29.11         35.00         2.59 o                         
  -6   2  14         65.03         64.92         2.75 o                         
  -5   2  14         85.57         93.97         3.42 o                         
  -4   2  14          1.67          0.99         0.73 o                         
  -3   2  14         27.08         25.69         1.78 o                         
  -2   2  14        519.70        566.52        17.73 o                         
  -1   2  14          8.07          8.11         0.97 o                         
   0   2  14         14.95         21.58         1.64 o                         
   1   2  14        211.22        258.07        10.43 o                         
   2   2  14          4.34         13.61         2.74 o                         
   3   2  14        461.94        460.70        14.69 o                         
   4   2  14        199.41        191.90         6.80 o                         
   5   2  14         22.52         20.79         1.79 o                         
   6   2  14         63.38         57.15         2.66 o                         
   7   2  14         37.99         38.75         2.44 o                         
   8   2  14         18.35         18.88         2.50 o                         
   9   2  14          3.22          4.35         1.93 o                         
  10   2  14          4.38          6.31         2.76 o                         
 -10   3  14          8.51          5.55         3.33 o                         
  -9   3  14          6.11          3.48         1.83 o                         
  -8   3  14          0.36          1.63         1.42 o                         
  -7   3  14        166.45        169.74         7.63 o                         
  -6   3  14         23.62         23.70         1.64 o                         
  -5   3  14         48.94         55.63         2.48 o                         
  -4   3  14         15.72         19.23         1.57 o                         
  -3   3  14         58.51         58.88         2.66 o                         
  -2   3  14         40.31         43.43         2.10 o                         
  -1   3  14        144.87        154.81         6.15 o                         
   0   3  14        201.86        201.33         8.44 o                         
   1   3  14        459.54        452.29        25.18 o                         
   2   3  14         10.09         12.68         1.63 o                         
   3   3  14          0.15          0.69         0.72 o                         
   4   3  14        645.34        635.59        20.06 o                         
   5   3  14         26.27         25.17         2.23 o                         
   6   3  14        111.07        103.98         4.21 o                         
   7   3  14          5.61          6.21         1.19 o                         
   8   3  14          2.33          2.71         1.90 o                         
   9   3  14          0.61         -1.36         2.01 o                         
 -10   4  14          0.85          1.25         2.53 o                         
  -9   4  14          5.15          3.79         2.06 o                         
  -8   4  14          7.61          8.38         1.86 o                         
  -7   4  14          0.11          0.33         1.24 o                         
  -6   4  14         35.92         38.39         2.84 o                         
  -5   4  14         63.21         60.24         2.48 o                         
  -4   4  14         27.45         30.01         2.45 o                         
  -3   4  14         15.25          8.74         1.13 o                         
  -2   4  14        106.09        100.32         5.29 o                         
  -1   4  14         45.27         44.13         2.57 o                         
   0   4  14         96.89        104.90         5.77 o                         
   1   4  14          2.51          5.70         1.35 o                         
   2   4  14          3.91          3.91         0.90 o                         
   3   4  14        138.42        140.49         5.70 o                         
   4   4  14         41.46         40.96         2.67 o                         
   5   4  14         67.90         70.15         2.91 o                         
   6   4  14         17.70         17.30         2.22 o                         
   7   4  14          3.26          3.36         1.48 o                         
   8   4  14         21.57         11.36         2.94 o                         
   9   4  14         19.27         21.10         7.48 o                         
  -9   5  14          1.64          2.44         1.98 o                         
  -8   5  14          7.16          3.38         2.23 o                         
  -7   5  14          4.18          1.94         1.50 o                         
  -6   5  14         11.27         11.23         2.13 o                         
  -5   5  14          8.68          8.39         1.46 o                         
  -4   5  14          4.92          5.54         0.63 o                         
  -3   5  14         64.10         61.65         3.21 o                         
  -2   5  14         58.34         59.15         3.24 o                         
  -1   5  14         30.58         48.35         4.78 o                         
   0   5  14         57.35         53.75         3.98 o                         
   1   5  14        346.57        321.18        13.10 o                         
   2   5  14          1.48          0.96         1.00 o                         
   3   5  14         11.56         10.44         1.33 o                         
   4   5  14          9.22         11.19         1.15 o                         
   5   5  14         15.48         16.03         1.97 o                         
   6   5  14         33.27         33.99         2.92 o                         
   7   5  14         47.53         50.73         4.41 o                         
   8   5  14          0.05         -2.60         2.76 o                         
   9   5  14          5.78          2.95         2.44 o                         
  -8   6  14         22.69          3.42         3.07 o                         
  -7   6  14         21.09         13.25         5.54 o                         
  -6   6  14         37.73         41.03         3.62 o                         
  -5   6  14         58.51         61.28         3.36 o                         
  -4   6  14        141.35        141.18         7.60 o                         
  -3   6  14         22.55         22.33         1.81 o                         
  -2   6  14         30.64         23.83         2.34 o                         
  -1   6  14        255.71        253.34         9.73 o                         
   0   6  14         28.56         28.05         2.55 o                         
   1   6  14         64.02         70.71         5.19 o                         
   2   6  14          2.54          1.61         0.97 o                         
   3   6  14         35.92         35.83         3.13 o                         
   4   6  14         31.70         32.77         2.68 o                         
   5   6  14         18.57         19.72         2.19 o                         
   6   6  14          4.17          6.10         1.74 o                         
   7   6  14         58.92         66.38         5.69 o                         
   8   6  14          2.46          1.59         2.31 o                         
  -8   7  14          0.06          0.17         1.80 o                         
  -7   7  14          0.42          0.02         1.49 o                         
  -6   7  14         36.09         36.44         5.43 o                         
  -5   7  14          0.67         -0.08         1.77 o                         
  -4   7  14          0.04          0.65         1.27 o                         
  -3   7  14         26.24         28.63         3.00 o                         
  -2   7  14          5.31          8.12         1.85 o                         
  -1   7  14          0.39         -0.67         1.19 o                         
   0   7  14         34.42         28.71         2.61 o                         
   1   7  14         52.50         50.72         3.48 o                         
   2   7  14         33.98         30.86         3.44 o                         
   3   7  14        103.93        114.48         7.05 o                         
   4   7  14         36.12         33.00         3.46 o                         
   5   7  14          0.18          0.55         1.55 o                         
   6   7  14          0.29         -0.31         1.71 o                         
   7   7  14         28.00         20.04         4.68 o                         
  -6   8  14          2.34          2.86         1.62 o                         
  -5   8  14         10.97         14.61         2.42 o                         
  -4   8  14          4.25          5.56         1.79 o                         
  -3   8  14          1.06          0.49         1.53 o                         
  -2   8  14         48.80         62.49         4.44 o                         
  -1   8  14         13.18         12.27         2.61 o                         
   0   8  14          0.60          0.28         1.48 o                         
   1   8  14         20.81         24.34         3.84 o                         
   2   8  14          4.36          4.90         2.18 o                         
   3   8  14         69.46         79.91         8.96 o                         
   4   8  14          0.08         -2.74         3.79 o                         
   5   8  14          0.89          6.17         2.17 o                         
   6   8  14          1.20         -0.13         3.71 o                         
  -5   9  14          4.14          3.71         3.43 o                         
  -4   9  14         30.01         38.73         4.36 o                         
  -3   9  14         17.58         21.28         2.91 o                         
  -2   9  14         10.10         12.01         2.59 o                         
  -1   9  14         38.86         37.28         4.05 o                         
   0   9  14         33.89         33.98         3.82 o                         
   1   9  14          9.06          9.48         2.17 o                         
   2   9  14          0.44         -2.16         2.16 o                         
   3   9  14          1.90          0.64         2.15 o                         
   4   9  14         37.72         52.98         5.10 o                         
  -2  10  14          9.75          7.80         2.46 o                         
  -1  10  14         32.45         47.01         4.82 o                         
   0  10  14          9.03          9.85         3.30 o                         
   1  10  14          0.00          3.56         2.78 o                         
   2  10  14         14.44          6.01         4.68 o                         
 -10   1  15          0.72          1.21         1.83 o                         
  -9   1  15          3.36          3.30         1.77 o                         
  -8   1  15          0.03         -1.12         1.22 o                         
  -7   1  15         87.88         86.46         3.76 o                         
  -6   1  15          6.15          6.30         1.06 o                         
  -5   1  15          0.31          1.22         0.78 o                         
  -4   1  15          4.37          4.23         0.89 o                         
  -3   1  15          8.98          7.64         1.15 o                         
  -2   1  15         16.53         23.62         2.46 o                         
  -1   1  15          0.88          4.26         0.76 o                         
   0   1  15         78.79         97.10         4.52 o                         
   1   1  15         43.32         48.16         2.75 o                         
   2   1  15        178.88        180.64         6.23 o                         
   3   1  15          1.60          2.78         0.73 o                         
   4   1  15         11.07         12.50         1.36 o                         
   5   1  15         10.54          6.10         1.34 o                         
   6   1  15          9.38         13.02         1.52 o                         
   7   1  15          0.91          3.34         1.25 o                         
   8   1  15          0.55          2.38         1.40 o                         
   9   1  15          0.61         -1.51         1.51 o                         
  10   1  15          1.36          0.15         2.34 o                         
 -10   2  15          2.70          1.02         2.21 o                         
  -9   2  15          0.55         -0.05         1.42 o                         
  -8   2  15          3.99          4.18         1.19 o                         
  -7   2  15         55.91         66.50         3.56 o                         
  -6   2  15         24.06         26.04         1.85 o                         
  -5   2  15          2.36          1.59         0.70 o                         
  -4   2  15         23.96         23.36         1.93 o                         
  -3   2  15         92.70        101.57         5.39 o                         
  -2   2  15        396.95        393.22        12.66 o                         
  -1   2  15          2.13          0.59         0.62 o                         
   0   2  15        789.95        835.09        31.38 o                         
   1   2  15         18.04         14.13         1.55 o                         
   2   2  15        460.29        443.90        17.29 o                         
   3   2  15          9.30         12.44         1.28 o                         
   4   2  15        244.23        237.96         8.21 o                         
   5   2  15        769.94        734.59        23.16 o                         
   6   2  15         69.01         62.90         3.00 o                         
   7   2  15          0.54          1.23         0.97 o                         
   8   2  15         23.29         30.11         3.54 o                         
   9   2  15          1.10          0.91         1.75 o                         
 -10   3  15          0.61          1.85         2.57 o                         
  -9   3  15          2.87          2.00         1.81 o                         
  -8   3  15         25.69         23.56         3.23 o                         
  -7   3  15         59.15         58.45         4.14 o                         
  -6   3  15          6.42          7.48         1.08 o                         
  -5   3  15         40.66         43.69         2.17 o                         
  -4   3  15         69.57         70.10         3.28 o                         
  -3   3  15        131.93        123.89         4.71 o                         
  -2   3  15         43.00         45.60         2.20 o                         
  -1   3  15          3.07          6.95         0.87 o                         
   0   3  15          8.03         14.71         1.25 o                         
   1   3  15        167.97        162.72         8.24 o                         
   2   3  15        277.64        268.26        11.60 o                         
   3   3  15        503.40        476.06        15.22 o                         
   4   3  15        150.58        145.58         6.00 o                         
   5   3  15          3.84          6.18         1.17 o                         
   6   3  15          0.08          0.66         0.90 o                         
   7   3  15          4.47          5.59         1.14 o                         
   8   3  15         17.23         11.93         3.45 o                         
   9   3  15         22.98         30.64         4.40 o                         
  -9   4  15          8.63          3.56         2.16 o                         
  -8   4  15          0.00         -0.59         1.63 o                         
  -7   4  15         28.75         24.03         2.55 o                         
  -6   4  15         87.76         80.33         9.10 o                         
  -5   4  15         27.17         23.66         1.85 o                         
  -4   4  15          1.62          2.84         0.84 o                         
  -3   4  15          0.10          1.41         0.76 o                         
  -2   4  15        141.49        135.83         6.18 o                         
  -1   4  15          0.36          0.69         0.83 o                         
   0   4  15         16.79         16.37         2.09 o                         
   1   4  15          0.08          1.17         0.94 o                         
   2   4  15        161.50        152.49         5.92 o                         
   3   4  15         95.58         97.13         5.31 o                         
   4   4  15         55.45         54.87         3.88 o                         
   5   4  15          8.54          9.52         1.20 o                         
   6   4  15         28.16         23.38         2.45 o                         
   7   4  15          9.67         10.87         2.67 o                         
   8   4  15          0.00         -0.85         1.78 o                         
   9   4  15          3.35          4.05         2.39 o                         
  -9   5  15          1.45         -0.44         2.57 o                         
  -8   5  15         15.84          3.23         4.48 o                         
  -7   5  15          0.32         -0.05         1.42 o                         
  -6   5  15         12.86         13.84         1.87 o                         
  -5   5  15          2.72          2.24         1.44 o                         
  -4   5  15        250.50        252.05        13.36 o                         
  -3   5  15        180.65        158.22         6.56 o                         
  -2   5  15        246.64        229.46        11.24 o                         
  -1   5  15         22.13         17.05         2.03 o                         
   0   5  15         48.74         55.35         3.39 o                         
   1   5  15         56.08         54.84         4.36 o                         
   2   5  15        190.49        188.44         8.29 o                         
   3   5  15        146.78        137.96         5.59 o                         
   4   5  15         85.08         86.40         3.97 o                         
   5   5  15         34.53         39.17         2.89 o                         
   6   5  15         20.90         24.69         2.89 o                         
   7   5  15          3.12          1.51         2.01 o                         
   8   5  15          0.50          0.33         2.10 o                         
  -8   6  15          6.36         -0.27         1.80 o                         
  -7   6  15          1.03          1.45         1.39 o                         
  -6   6  15          7.96          4.97         2.08 o                         
  -5   6  15          0.89         -1.00         1.00 o                         
  -4   6  15         14.42         16.11         2.06 o                         
  -3   6  15          0.24          1.01         0.92 o                         
  -2   6  15        134.90        139.09         6.01 o                         
  -1   6  15         13.61         11.31         1.69 o                         
   0   6  15        462.57        450.47        20.31 o                         
   1   6  15         15.66         14.45         1.93 o                         
   2   6  15          0.33          0.16         1.03 o                         
   3   6  15         35.49         36.34         2.67 o                         
   4   6  15          9.07         14.08         1.99 o                         
   5   6  15         21.43         26.31         2.57 o                         
   6   6  15         14.15         13.70         2.48 o                         
   7   6  15         36.36         32.58         4.97 o                         
   8   6  15          4.71          9.67         2.60 o                         
  -7   7  15          1.88         -1.33         2.31 o                         
  -6   7  15          1.34          0.56         1.58 o                         
  -5   7  15          1.64          1.32         1.52 o                         
  -4   7  15         75.29         85.63         7.54 o                         
  -3   7  15         12.68         13.75         2.03 o                         
  -2   7  15         68.05         71.95         3.73 o                         
  -1   7  15          0.08         -0.36         1.27 o                         
   0   7  15          3.84          3.47         1.55 o                         
   1   7  15         22.93         18.63         2.20 o                         
   2   7  15         59.83         67.55         4.10 o                         
   3   7  15          5.90          2.64         1.79 o                         
   4   7  15         22.88         26.13         4.16 o                         
   5   7  15          0.01          0.07         2.21 o                         
   6   7  15         23.11         16.62         7.06 o                         
   7   7  15          0.25         -2.37         2.37 o                         
  -6   8  15          3.96         -0.41         3.14 o                         
  -5   8  15         13.83         10.49         2.78 o                         
  -4   8  15          3.20          3.79         2.06 o                         
  -3   8  15         13.70         15.23         2.51 o                         
  -2   8  15          0.06         -1.42         1.64 o                         
  -1   8  15        118.72        139.64        10.42 o                         
   0   8  15        131.19        133.17         6.89 o                         
   1   8  15          8.47          7.17         2.71 o                         
   2   8  15          1.13         -0.29         5.22 o                         
   3   8  15          5.67          5.81         2.23 o                         
   4   8  15         39.38         55.26         4.87 o                         
   5   8  15         21.13         22.42         3.48 o                         
   6   8  15          1.76          3.75         3.88 o                         
  -5   9  15         14.64         19.76         9.46 o                         
  -4   9  15         31.59         30.99         5.13 o                         
  -3   9  15          5.00         10.00         2.48 o                         
  -2   9  15          0.00         -1.19         1.89 o                         
  -1   9  15          0.02          0.87         1.89 o                         
   0   9  15          2.63          4.03         2.56 o                         
   1   9  15         11.64         13.49         2.49 o                         
   2   9  15          6.30          5.38         2.54 o                         
   3   9  15          8.59          9.36         3.00 o                         
   4   9  15          1.35          6.76         2.79 o                         
  -1  10  15          1.75          5.37         2.56 o                         
   0  10  15          3.46          1.05         2.33 o                         
   1  10  15          1.66          0.00         5.22 o                         
 -10   0  16          9.57          7.44         3.52 o                         
  -9   0  16         15.74         15.50         3.17 o                         
  -8   0  16          0.26          1.57         2.38 o                         
  -7   0  16         50.33         51.83         3.90 o                         
  -6   0  16         28.33         27.77         2.83 o                         
  -5   0  16         11.59         16.93         2.40 o                         
  -4   0  16         22.90         19.70         2.41 o                         
  -3   0  16         43.91         48.36         4.82 o                         
  -2   0  16       1037.33       1056.88        82.69 o                         
  -1   0  16        317.29        267.43        12.52 o                         
   0   0  16        575.35        638.56        34.31 o                         
   1   0  16        397.73        442.36        27.00 o                         
   2   0  16        144.40        168.98         8.43 o                         
   3   0  16        137.89        151.11         8.66 o                         
   4   0  16        531.66        468.22        21.36 o                         
   5   0  16          4.25         -0.84         1.02 o                         
   6   0  16         21.33         17.28         3.41 o                         
   7   0  16         44.19         49.30         3.89 o                         
   8   0  16          3.74          5.53         2.25 o                         
   9   0  16         27.60         30.29         5.37 o                         
 -10   1  16          3.84          5.31         2.18 o                         
  -9   1  16          0.26          0.13         1.67 o                         
  -8   1  16          6.50          7.76         1.90 o                         
  -7   1  16          3.74          4.56         1.22 o                         
  -6   1  16         30.15         32.64         2.07 o                         
  -5   1  16          0.00          0.18         0.70 o                         
  -4   1  16         10.20         12.46         1.39 o                         
  -3   1  16         67.60         80.57         3.40 o                         
  -2   1  16        221.94        243.66         8.23 o                         
  -1   1  16        108.15        124.08         5.04 o                         
   0   1  16         27.03         28.41         2.11 o                         
   1   1  16          4.50          5.01         1.07 o                         
   2   1  16         10.77         10.35         1.24 o                         
   3   1  16         60.32         55.92         2.62 o                         
   4   1  16          0.74          1.74         0.91 o                         
   5   1  16         79.82         62.87         3.46 o                         
   6   1  16          0.19          0.79         0.96 o                         
   7   1  16         52.69         61.94         4.92 o                         
   8   1  16          2.35          3.10         1.55 o                         
   9   1  16          0.81         -0.20         1.58 o                         
 -10   2  16          0.21         -1.31         2.80 o                         
  -9   2  16          1.89          2.50         1.67 o                         
  -8   2  16          0.79          1.96         1.49 o                         
  -7   2  16          6.17          6.20         1.31 o                         
  -6   2  16         56.21         64.07         2.98 o                         
  -5   2  16          0.44          0.00         0.82 o                         
  -4   2  16         36.98         40.05         2.45 o                         
  -3   2  16          8.75          9.80         1.31 o                         
  -2   2  16         79.09         81.26         3.38 o                         
  -1   2  16         36.77         47.63         2.36 o                         
   0   2  16          3.35          3.04         0.80 o                         
   1   2  16        716.64        745.50        28.32 o                         
   2   2  16         11.06         13.59         1.67 o                         
   3   2  16         50.48         50.10         2.80 o                         
   4   2  16        153.21        149.84         5.63 o                         
   5   2  16         11.39         12.26         1.54 o                         
   6   2  16          0.78         -0.87         0.87 o                         
   7   2  16          4.27          9.86         1.76 o                         
   8   2  16          0.28          0.69         1.32 o                         
   9   2  16         37.17         40.00         7.78 o                         
 -10   3  16          0.10          2.63         2.49 o                         
  -9   3  16          1.44          0.97         2.00 o                         
  -8   3  16         15.90         10.11         2.52 o                         
  -7   3  16          3.93          5.05         1.15 o                         
  -6   3  16         62.70         62.52         2.84 o                         
  -5   3  16         59.34         64.25         2.73 o                         
  -4   3  16          0.09         -0.71         0.86 o                         
  -3   3  16        141.32        147.03         5.45 o                         
  -2   3  16         61.79         70.34         3.02 o                         
  -1   3  16          2.49          3.93         1.15 o                         
   0   3  16          1.45          3.04         0.79 o                         
   1   3  16        440.04        405.13        18.60 o                         
   2   3  16         21.69         25.78         2.16 o                         
   3   3  16        251.77        247.15         8.62 o                         
   4   3  16        151.80        148.65         5.65 o                         
   5   3  16        334.65        328.63        13.08 o                         
   6   3  16         39.19         40.68         2.48 o                         
   7   3  16          1.95          2.95         1.28 o                         
   8   3  16          0.07         -1.65         1.65 o                         
   9   3  16         38.72         43.51         5.63 o                         
  -9   4  16          0.07          0.59         1.97 o                         
  -8   4  16          5.66          0.48         1.65 o                         
  -7   4  16          0.36          0.84         1.32 o                         
  -6   4  16          4.30          3.62         1.32 o                         
  -5   4  16          0.06          2.15         1.05 o                         
  -4   4  16         26.70         25.42         1.96 o                         
  -3   4  16         49.66         55.14         3.26 o                         
  -2   4  16          2.92          6.52         1.18 o                         
  -1   4  16          3.14          5.08         1.08 o                         
   0   4  16          0.63          1.00         1.05 o                         
   1   4  16        113.65        107.09         5.40 o                         
   2   4  16         58.18         55.86         3.42 o                         
   3   4  16         46.26         51.41         3.29 o                         
   4   4  16        107.62        106.87         6.14 o                         
   5   4  16         27.76         27.01         2.28 o                         
   6   4  16         40.17         43.81         2.53 o                         
   7   4  16         27.06         38.25         5.45 o                         
   8   4  16         17.21         14.02         2.96 o                         
   9   4  16          0.74         -1.56         6.22 o                         
  -9   5  16          1.64          0.88         2.01 o                         
  -8   5  16         12.35          3.77         3.83 o                         
  -7   5  16         19.41         10.79         2.40 o                         
  -6   5  16         11.77         15.02         1.97 o                         
  -5   5  16         32.05         36.26         3.20 o                         
  -4   5  16          0.09          0.72         0.84 o                         
  -3   5  16         16.09         17.61         1.88 o                         
  -2   5  16        356.89        340.82        13.73 o                         
  -1   5  16         59.50         58.50         4.87 o                         
   0   5  16        135.37        132.02         6.38 o                         
   1   5  16        260.09        254.85        10.80 o                         
   2   5  16         56.39         61.06         3.78 o                         
   3   5  16         54.64         49.56         2.76 o                         
   4   5  16        114.18        116.34         5.04 o                         
   5   5  16          3.53          6.63         1.74 o                         
   6   5  16         33.48         26.65         4.15 o                         
   7   5  16         12.13          7.89         2.14 o                         
   8   5  16         18.04         16.10         5.38 o                         
  -8   6  16          0.01          0.63         2.50 o                         
  -7   6  16          8.32          3.93         1.84 o                         
  -6   6  16          1.44         -1.19         1.19 o                         
  -5   6  16          0.02         -0.75         1.07 o                         
  -4   6  16         84.04        100.12         5.62 o                         
  -3   6  16         33.50         35.06         3.94 o                         
  -2   6  16         82.11         72.90         6.54 o                         
  -1   6  16          0.08          0.37         1.14 o                         
   0   6  16        123.73        123.35         8.36 o                         
   1   6  16          1.25          1.98         1.24 o                         
   2   6  16          2.39          3.44         1.59 o                         
   3   6  16          4.27          8.03         1.75 o                         
   4   6  16          3.37          5.22         1.55 o                         
   5   6  16         89.55         98.05         6.88 o                         
   6   6  16         66.09         60.03         5.10 o                         
   7   6  16          0.67          3.23         2.19 o                         
  -7   7  16          0.02          0.73         2.37 o                         
  -6   7  16          0.43          1.15         2.88 o                         
  -5   7  16         20.14         26.12         3.03 o                         
  -4   7  16          2.52          2.62         2.31 o                         
  -3   7  16          8.75          7.74         1.85 o                         
  -2   7  16         81.50         79.32         4.04 o                         
  -1   7  16         17.25         16.22         2.10 o                         
   0   7  16          0.88          1.38         1.32 o                         
   1   7  16          4.20          4.66         1.91 o                         
   2   7  16          4.65          7.93         1.88 o                         
   3   7  16          2.12          0.25         1.95 o                         
   4   7  16          0.36          2.58         1.94 o                         
   5   7  16          0.09         -2.58         2.58 o                         
   6   7  16          3.03          3.02         2.12 o                         
  -6   8  16          7.12          4.12         3.93 o                         
  -5   8  16          0.19          0.28         1.96 o                         
  -4   8  16         10.10         14.78         3.64 o                         
  -3   8  16          4.29          2.55         1.90 o                         
  -2   8  16         37.57         38.55         4.11 o                         
  -1   8  16         21.11         29.68         3.81 o                         
   0   8  16          2.18          3.57         1.82 o                         
   1   8  16          2.09          1.34         1.88 o                         
   2   8  16         11.02          8.47         2.94 o                         
   3   8  16          0.00         -1.91         1.91 o                         
   4   8  16         53.35         64.01         5.49 o                         
   5   8  16          0.34         -0.46         7.82 o                         
  -4   9  16         35.72         28.67         9.63 o                         
  -3   9  16          8.30          6.86         2.58 o                         
  -2   9  16         16.80         18.83         2.78 o                         
  -1   9  16          1.65          2.56         2.23 o                         
   0   9  16         43.41         46.42         4.49 o                         
   1   9  16          1.55          5.09         2.22 o                         
   2   9  16          7.66         10.72         2.99 o                         
   3   9  16          1.98          5.50         4.36 o                         
 -10   1  17          3.71          6.22         2.31 o                         
  -9   1  17          8.38          8.64         2.22 o                         
  -8   1  17         15.87         16.55         2.86 o                         
  -7   1  17         39.41         39.98         2.55 o                         
  -6   1  17         67.84         74.24         3.20 o                         
  -5   1  17         10.31         11.01         1.45 o                         
  -4   1  17         14.56         14.91         1.56 o                         
  -3   1  17          8.05          9.52         1.25 o                         
  -2   1  17         87.26         93.95         3.80 o                         
  -1   1  17        495.08        527.70        16.69 o                         
   0   1  17          6.51          8.45         1.29 o                         
   1   1  17        417.07        422.74        16.59 o                         
   2   1  17         45.92         44.10         2.54 o                         
   3   1  17         51.35         66.55         2.99 o                         
   4   1  17         11.69         17.25         1.93 o                         
   5   1  17         33.35         27.14         2.25 o                         
   6   1  17         12.67         11.59         1.58 o                         
   7   1  17          1.51          1.47         1.41 o                         
   8   1  17          6.41          8.03         2.19 o                         
   9   1  17          0.14         -1.42         1.73 o                         
 -10   2  17          2.89          1.18         2.62 o                         
  -9   2  17          3.70          2.51         1.70 o                         
  -8   2  17          6.02          5.08         1.91 o                         
  -7   2  17         11.33         11.40         1.44 o                         
  -6   2  17         33.77         34.46         2.57 o                         
  -5   2  17          0.00          1.41         0.88 o                         
  -4   2  17        155.03        165.11         6.15 o                         
  -3   2  17        204.21        195.33         6.96 o                         
  -2   2  17        488.13        496.06        15.85 o                         
  -1   2  17        278.98        285.73         9.51 o                         
   0   2  17        290.50        280.92        11.86 o                         
   1   2  17         82.61         85.40         5.03 o                         
   2   2  17          1.12          1.55         0.89 o                         
   3   2  17          4.14          3.49         0.96 o                         
   4   2  17         53.18         53.55         3.05 o                         
   5   2  17         73.53         66.89         3.33 o                         
   6   2  17         47.51         39.36         2.58 o                         
   7   2  17          5.18          6.59         1.42 o                         
   8   2  17          0.19         -0.92         1.43 o                         
   9   2  17          5.81          6.67         3.11 o                         
 -10   3  17          9.33          8.55         5.01 o                         
  -9   3  17          0.12         -1.93         1.93 o                         
  -8   3  17          2.94          1.74         1.71 o                         
  -7   3  17          1.54          1.46         1.31 o                         
  -6   3  17         33.48         31.36         2.12 o                         
  -5   3  17         20.38         22.93         1.77 o                         
  -4   3  17         56.56         49.36         2.72 o                         
  -3   3  17          0.03          0.15         0.79 o                         
  -2   3  17          0.33          0.54         0.73 o                         
  -1   3  17         39.16         37.02         2.02 o                         
   0   3  17         94.23        105.73         5.98 o                         
   1   3  17          6.19          5.36         1.38 o                         
   2   3  17        257.62        267.07        11.09 o                         
   3   3  17          2.95          2.23         0.98 o                         
   4   3  17         40.92         37.50         2.97 o                         
   5   3  17         13.13         14.60         1.71 o                         
   6   3  17         11.92         15.83         1.61 o                         
   7   3  17         18.87         19.51         2.30 o                         
   8   3  17          6.96          3.89         1.95 o                         
   9   3  17          7.23          5.84         2.49 o                         
  -9   4  17          0.01          1.63         2.71 o                         
  -8   4  17          7.93          5.73         1.98 o                         
  -7   4  17         24.66         27.57         3.00 o                         
  -6   4  17         14.45         12.80         1.43 o                         
  -5   4  17        131.32        136.11         5.09 o                         
  -4   4  17        165.93        150.94         6.37 o                         
  -3   4  17         79.85         76.45         3.82 o                         
  -2   4  17          2.92          3.11         1.09 o                         
  -1   4  17         54.65         53.71         3.13 o                         
   0   4  17         56.53         58.14         3.97 o                         
   1   4  17        231.02        238.46        10.13 o                         
   2   4  17        654.99        627.34        24.34 o                         
   3   4  17         22.40         21.11         1.92 o                         
   4   4  17        343.09        315.43        12.35 o                         
   5   4  17         76.43         82.10         5.12 o                         
   6   4  17          0.82          0.75         0.96 o                         
   7   4  17          0.47         -0.81         1.99 o                         
   8   4  17          0.31          0.78         2.09 o                         
  -9   5  17          4.88         -0.10         2.96 o                         
  -8   5  17          0.75          1.62         1.82 o                         
  -7   5  17          2.85          1.33         1.46 o                         
  -6   5  17         33.79         34.64         3.26 o                         
  -5   5  17          4.29          5.09         1.30 o                         
  -4   5  17          4.81          6.08         1.59 o                         
  -3   5  17          0.06         -0.58         1.05 o                         
  -2   5  17          8.06         12.29         1.64 o                         
  -1   5  17         46.95         45.64         3.72 o                         
   0   5  17         55.16         57.05         3.52 o                         
   1   5  17         17.43         15.37         2.02 o                         
   2   5  17         91.70        100.32         5.15 o                         
   3   5  17         11.75         12.27         1.47 o                         
   4   5  17          0.09          0.78         1.07 o                         
   5   5  17         28.93         32.42         2.90 o                         
   6   5  17          0.05          1.72         1.61 o                         
   7   5  17         60.11         59.14         7.14 o                         
   8   5  17          2.12          3.80         4.51 o                         
  -8   6  17          7.75          1.07         1.95 o                         
  -7   6  17          1.22         -1.30         1.53 o                         
  -6   6  17          0.25          0.00         1.40 o                         
  -5   6  17          4.36          2.48         1.31 o                         
  -4   6  17         26.34         23.95         2.50 o                         
  -3   6  17         16.44         16.34         2.40 o                         
  -2   6  17         11.45          9.19         1.75 o                         
  -1   6  17          0.16          2.06         1.28 o                         
   0   6  17          2.56          4.82         1.43 o                         
   1   6  17          0.16          1.25         1.30 o                         
   2   6  17         18.76         19.92         2.27 o                         
   3   6  17          2.49          2.10         1.23 o                         
   4   6  17          0.56         -0.90         2.60 o                         
   5   6  17         46.31         43.99         4.32 o                         
   6   6  17          0.17          3.39         2.02 o                         
   7   6  17          4.74          2.11         2.16 o                         
  -7   7  17          8.57          6.83         2.15 o                         
  -6   7  17          5.81          3.15         2.14 o                         
  -5   7  17          0.03         -1.38         1.38 o                         
  -4   7  17         13.39         12.89         3.37 o                         
  -3   7  17          0.12         -0.66         0.96 o                         
  -2   7  17         56.64         65.65         5.55 o                         
  -1   7  17        193.14        190.94        16.34 o                         
   0   7  17         19.71         26.86         4.92 o                         
   1   7  17         32.23         24.70         2.98 o                         
   2   7  17          0.49          1.22         1.76 o                         
   3   7  17         17.76         16.00         3.71 o                         
   4   7  17         15.20         15.64         2.90 o                         
   5   7  17          0.32          1.20         2.39 o                         
   6   7  17          1.25         -0.06         2.45 o                         
  -6   8  17          1.79          0.99         1.93 o                         
  -5   8  17          2.43          0.64         1.93 o                         
  -4   8  17         11.30         10.26         3.44 o                         
  -3   8  17         64.79         61.62         9.28 o                         
  -2   8  17          0.70          1.58         1.73 o                         
  -1   8  17          0.84          1.68         1.83 o                         
   0   8  17          6.74         11.14         3.14 o                         
   1   8  17          5.36          5.26         2.15 o                         
   2   8  17         11.95         15.66         3.31 o                         
   3   8  17          2.54          0.95         2.33 o                         
   4   8  17          0.04         -3.73         3.96 o                         
   5   8  17          3.59          6.47         3.07 o                         
  -4   9  17          5.26          6.04         2.47 o                         
  -3   9  17          0.02          1.00         2.30 o                         
  -2   9  17          8.49          6.61         3.13 o                         
  -1   9  17          6.40          9.14         2.66 o                         
   0   9  17          2.33          3.66         2.29 o                         
   1   9  17          4.63          9.72         2.67 o                         
   2   9  17          3.50          4.65         2.93 o                         
   3   9  17         25.53         39.88         5.45 o                         
 -10   0  18          8.45          3.43         3.29 o                         
  -9   0  18          4.92          2.53         2.85 o                         
  -8   0  18         33.88         38.20         4.87 o                         
  -7   0  18          3.83          3.31         1.66 o                         
  -6   0  18          7.30          7.62         1.95 o                         
  -5   0  18          0.06          0.40         1.21 o                         
  -4   0  18         64.71         77.40         5.01 o                         
  -3   0  18         76.57         99.35         5.79 o                         
  -2   0  18         77.80         82.69         6.55 o                         
  -1   0  18        521.83        510.82        22.98 o                         
   0   0  18         97.39        123.66         8.09 o                         
   1   0  18          3.42          2.99         1.53 o                         
   2   0  18        117.61        113.46         7.68 o                         
   3   0  18         31.69         41.62         3.55 o                         
   4   0  18        129.92        129.56        10.40 o                         
   5   0  18         15.88         11.90         2.22 o                         
   6   0  18          5.85          4.81         1.81 o                         
   7   0  18         25.68         23.18         3.57 o                         
   8   0  18          0.02          1.60         2.34 o                         
   9   0  18          1.79          2.24         2.82 o                         
 -10   1  18          4.59          4.12         2.64 o                         
  -9   1  18          0.16         -0.56         1.99 o                         
  -8   1  18          4.55          5.23         1.98 o                         
  -7   1  18          8.13         11.01         1.48 o                         
  -6   1  18         39.14         37.38         2.71 o                         
  -5   1  18         29.34         31.62         2.47 o                         
  -4   1  18          2.87          5.24         1.12 o                         
  -3   1  18        628.89        660.05        20.79 o                         
  -2   1  18        468.81        519.49        16.57 o                         
  -1   1  18         39.81         42.18         2.32 o                         
   0   1  18        201.68        202.33         7.68 o                         
   1   1  18        104.95        104.31         5.04 o                         
   2   1  18         84.50         72.81         3.91 o                         
   3   1  18          0.63          1.83         1.46 o                         
   4   1  18         14.21         18.49         2.05 o                         
   5   1  18        171.43        169.70         6.38 o                         
   6   1  18        141.39        138.50         9.81 o                         
   7   1  18          6.23          6.50         1.59 o                         
   8   1  18          0.49         -0.90         1.62 o                         
   9   1  18          0.12          0.27         1.77 o                         
 -10   2  18          4.19          0.79         2.87 o                         
  -9   2  18          9.15          5.91         2.13 o                         
  -8   2  18         12.53          9.75         2.10 o                         
  -7   2  18          7.36          6.84         1.56 o                         
  -6   2  18         12.53         15.87         1.52 o                         
  -5   2  18        126.85        141.41         5.22 o                         
  -4   2  18          4.30          4.69         1.18 o                         
  -3   2  18        373.16        371.55        12.27 o                         
  -2   2  18        138.97        138.80         5.25 o                         
  -1   2  18        400.82        420.92        13.59 o                         
   0   2  18         21.76         21.18         1.87 o                         
   1   2  18          5.16          9.78         1.53 o                         
   2   2  18        339.26        339.31        13.76 o                         
   3   2  18        143.55        141.14         5.35 o                         
   4   2  18         50.02         46.88         2.71 o                         
   5   2  18         19.65         19.94         2.11 o                         
   6   2  18          0.87          0.38         1.12 o                         
   7   2  18         15.41         12.39         2.09 o                         
   8   2  18          0.50          0.67         2.12 o                         
   9   2  18          3.92          3.59         1.96 o                         
  -9   3  18          1.69         -0.33         2.15 o                         
  -8   3  18          1.27          2.29         2.05 o                         
  -7   3  18         77.38         80.96         6.21 o                         
  -6   3  18          2.77          1.68         1.10 o                         
  -5   3  18         52.97         58.76         4.58 o                         
  -4   3  18         15.31         13.27         1.56 o                         
  -3   3  18        194.10        213.05         7.52 o                         
  -2   3  18         39.48         38.02         2.28 o                         
  -1   3  18        101.70        103.67         4.65 o                         
   0   3  18        106.18         99.22         4.95 o                         
   1   3  18        582.67        583.24        22.65 o                         
   2   3  18         77.36         82.67         4.43 o                         
   3   3  18        100.25        105.36         6.37 o                         
   4   3  18          0.04          0.04         0.91 o                         
   5   3  18         21.85         18.30         1.91 o                         
   6   3  18          0.06         -0.97         1.14 o                         
   7   3  18          0.37          1.66         1.37 o                         
   8   3  18          0.72          1.39         2.17 o                         
   9   3  18         26.52         28.45         6.33 o                         
  -9   4  18          1.10          3.99         2.71 o                         
  -8   4  18          8.74          4.40         2.07 o                         
  -7   4  18          0.04          0.53         1.50 o                         
  -6   4  18          3.25          3.68         1.05 o                         
  -5   4  18          5.73          5.17         1.40 o                         
  -4   4  18         24.12         23.17         2.08 o                         
  -3   4  18         44.70         44.91         3.00 o                         
  -2   4  18          8.02          6.91         1.57 o                         
  -1   4  18         18.05         21.81         2.07 o                         
   0   4  18          2.03          2.26         1.09 o                         
   1   4  18          3.94          4.43         1.31 o                         
   2   4  18        139.30        155.22         7.35 o                         
   3   4  18        123.24        122.22         5.21 o                         
   4   4  18        160.98        158.92         6.53 o                         
   5   4  18         17.85         14.68         2.00 o                         
   6   4  18          8.23          7.00         1.55 o                         
   7   4  18          3.53          4.95         1.97 o                         
   8   4  18          1.33          0.77         2.09 o                         
  -8   5  18          2.65          0.22         1.91 o                         
  -7   5  18          0.53          3.28         1.55 o                         
  -6   5  18         10.84          9.31         2.08 o                         
  -5   5  18          1.54          1.82         0.87 o                         
  -4   5  18         15.53         10.83         1.58 o                         
  -3   5  18          0.85          2.43         1.31 o                         
  -2   5  18          0.07          0.45         1.01 o                         
  -1   5  18        131.90        128.03         5.71 o                         
   0   5  18         66.40         66.76         4.03 o                         
   1   5  18         29.01         26.10         2.57 o                         
   2   5  18        340.94        355.87        14.64 o                         
   3   5  18          0.10          2.16         1.30 o                         
   4   5  18         68.99         64.01         3.45 o                         
   5   5  18          2.73          2.57         1.04 o                         
   6   5  18          0.38          0.45         1.53 o                         
   7   5  18          0.35          0.00         2.07 o                         
   8   5  18          5.40          0.83         2.41 o                         
  -8   6  18          2.99         -1.58         2.92 o                         
  -7   6  18          3.50          2.77         1.93 o                         
  -6   6  18          0.26          1.74         1.57 o                         
  -5   6  18         21.68         24.44         3.03 o                         
  -4   6  18          1.81          2.73         0.93 o                         
  -3   6  18          0.01         -0.72         1.19 o                         
  -2   6  18         11.10          7.27         1.57 o                         
  -1   6  18         13.61         14.05         1.97 o                         
   0   6  18          7.64          5.92         1.57 o                         
   1   6  18          5.83          7.03         1.67 o                         
   2   6  18         10.38         14.46         2.18 o                         
   3   6  18          9.44         12.85         2.05 o                         
   4   6  18         33.17         32.06         3.66 o                         
   5   6  18          1.95          2.47         1.77 o                         
   6   6  18         26.18         19.66         3.83 o                         
   7   6  18          0.45          2.42         3.11 o                         
  -7   7  18          8.98          5.56         3.05 o                         
  -6   7  18          1.31         -0.33         1.79 o                         
  -5   7  18          1.63         -1.98         2.23 o                         
  -4   7  18         29.13         41.95         5.26 o                         
  -3   7  18          2.89          1.35         1.42 o                         
  -2   7  18          6.74          6.46         1.83 o                         
  -1   7  18         37.23         47.16         5.12 o                         
   0   7  18          0.45         -0.39         1.32 o                         
   1   7  18          2.70          3.64         1.98 o                         
   2   7  18         11.94         15.92         4.06 o                         
   3   7  18          5.16          7.08         2.29 o                         
   4   7  18          1.91          5.59         2.46 o                         
   5   7  18          2.47          5.10         2.42 o                         
   6   7  18          1.12         -0.14         2.22 o                         
  -5   8  18          0.80          0.37         2.13 o                         
  -4   8  18         18.47         13.27         3.59 o                         
  -3   8  18          1.23          2.12         2.97 o                         
  -2   8  18          0.08          0.77         1.80 o                         
  -1   8  18          3.47          5.05         2.01 o                         
   0   8  18          1.31          0.24         1.88 o                         
   1   8  18          4.83          2.44         1.89 o                         
   2   8  18         35.80         42.33         5.20 o                         
   3   8  18          0.65          4.22         5.08 o                         
   4   8  18          6.04         15.38         3.43 o                         
  -3   9  18          1.19         -2.08         2.08 o                         
  -2   9  18          5.45          3.67         2.77 o                         
  -1   9  18         16.34         17.51         2.99 o                         
   0   9  18          0.01          2.78         2.42 o                         
   1   9  18          0.43          1.75         2.41 o                         
   2   9  18         34.70         39.06         4.72 o                         
 -10   1  19          6.30          4.25         3.87 o                         
  -9   1  19          1.67          0.28         1.98 o                         
  -8   1  19          2.46          2.78         1.87 o                         
  -7   1  19         22.69         23.08         2.52 o                         
  -6   1  19          8.54         12.01         1.55 o                         
  -5   1  19          1.24          2.44         1.04 o                         
  -4   1  19         84.63        102.38         4.39 o                         
  -3   1  19        173.66        188.67         8.24 o                         
  -2   1  19        141.07        138.48         5.81 o                         
  -1   1  19        345.18        370.12        12.14 o                         
   0   1  19          0.72          1.44         0.92 o                         
   1   1  19         30.22         26.61         2.85 o                         
   2   1  19         39.85         45.24         3.27 o                         
   3   1  19         33.04         30.10         2.24 o                         
   4   1  19          9.94          8.17         1.54 o                         
   5   1  19         77.96         82.63         3.79 o                         
   6   1  19          1.47          1.36         1.23 o                         
   7   1  19          1.53          1.18         1.57 o                         
   8   1  19          2.90          0.74         2.60 o                         
   9   1  19          1.89          4.21         3.00 o                         
  -9   2  19         11.47          9.16         2.91 o                         
  -8   2  19         44.28         47.01         3.91 o                         
  -7   2  19          0.05          1.62         1.38 o                         
  -6   2  19         61.06         68.18         3.33 o                         
  -5   2  19         88.62         86.07         3.95 o                         
  -4   2  19          1.93          4.67         1.17 o                         
  -3   2  19         47.23         46.75         2.72 o                         
  -2   2  19        111.29        105.05         4.31 o                         
  -1   2  19        179.71        189.28         6.78 o                         
   0   2  19        129.56        137.84         5.66 o                         
   1   2  19        425.91        465.81        18.38 o                         
   2   2  19         12.99         11.18         2.00 o                         
   3   2  19          0.47          0.08         1.01 o                         
   4   2  19         13.69         12.86         1.84 o                         
   5   2  19         21.73         21.91         2.07 o                         
   6   2  19          8.83          8.13         1.60 o                         
   7   2  19         50.35         46.71         3.84 o                         
   8   2  19          1.56          0.24         1.55 o                         
   9   2  19         47.94         49.84         5.31 o                         
  -9   3  19          0.50          0.81         2.71 o                         
  -8   3  19         11.31          8.63         2.50 o                         
  -7   3  19         53.19         53.63         4.55 o                         
  -6   3  19          2.91          3.44         1.17 o                         
  -5   3  19          4.13          3.56         1.14 o                         
  -4   3  19          2.61          1.18         1.00 o                         
  -3   3  19          0.94          0.64         0.91 o                         
  -2   3  19          0.24         -0.28         0.83 o                         
  -1   3  19         12.98         14.23         1.44 o                         
   0   3  19         37.25         36.70         3.32 o                         
   1   3  19        185.69        191.08         7.34 o                         
   2   3  19          0.30          1.63         1.04 o                         
   3   3  19         73.77         73.38         6.22 o                         
   4   3  19          3.03          3.32         1.22 o                         
   5   3  19          0.32          0.07         1.07 o                         
   6   3  19          5.93          3.74         1.46 o                         
   7   3  19          6.04          6.92         1.74 o                         
   8   3  19          0.76          1.15         2.74 o                         
  -9   4  19          8.96          3.89         3.20 o                         
  -8   4  19          0.61          1.60         2.01 o                         
  -7   4  19          0.45         -0.51         1.49 o                         
  -6   4  19          0.00         -0.52         1.39 o                         
  -5   4  19         68.27         66.79         3.35 o                         
  -4   4  19         38.47         38.06         2.66 o                         
  -3   4  19          7.13          9.01         1.18 o                         
  -2   4  19         10.99         11.25         1.64 o                         
  -1   4  19          0.31          1.46         1.06 o                         
   0   4  19          2.52          2.11         1.14 o                         
   1   4  19         14.88         16.76         2.07 o                         
   2   4  19         12.41         13.20         1.91 o                         
   3   4  19        311.20        339.66        14.05 o                         
   4   4  19          4.72          6.38         1.43 o                         
   5   4  19          2.07          3.17         1.54 o                         
   6   4  19          0.00         -0.12         1.30 o                         
   7   4  19          0.00          0.07         1.85 o                         
   8   4  19          1.13          3.26         2.43 o                         
  -8   5  19          1.82          0.73         2.65 o                         
  -7   5  19          8.82          2.23         2.33 o                         
  -6   5  19          0.00         -0.34         1.39 o                         
  -5   5  19         40.27         39.94         2.46 o                         
  -4   5  19         70.63         64.82         3.69 o                         
  -3   5  19          1.01          0.75         1.26 o                         
  -2   5  19          4.64          3.61         1.25 o                         
  -1   5  19          8.52          9.19         1.98 o                         
   0   5  19          4.69          3.93         2.40 o                         
   1   5  19         33.54         36.16         3.12 o                         
   2   5  19          4.51          5.88         1.54 o                         
   3   5  19        110.05        112.49         5.84 o                         
   4   5  19         80.50         82.84         4.13 o                         
   5   5  19          0.05          0.28         1.30 o                         
   6   5  19          0.00         -0.91         1.72 o                         
   7   5  19          1.68         -0.06         2.30 o                         
  -7   6  19         10.52          5.18         2.75 o                         
  -6   6  19          0.91          1.44         1.49 o                         
  -5   6  19          1.06          0.18         1.64 o                         
  -4   6  19          8.85          8.86         2.22 o                         
  -3   6  19          0.05         -1.32         1.37 o                         
  -2   6  19          8.47          5.64         2.05 o                         
  -1   6  19          0.17         -1.51         1.51 o                         
   0   6  19         17.85         11.02         1.84 o                         
   1   6  19          5.27          9.16         2.36 o                         
   2   6  19          0.71         -0.29         1.38 o                         
   3   6  19          6.67          5.90         1.79 o                         
   4   6  19          1.38         -0.95         2.93 o                         
   5   6  19          2.35         -2.20         2.24 o                         
   6   6  19          1.66          2.80         2.24 o                         
  -6   7  19         11.17          6.33         5.88 o                         
  -5   7  19          0.08         -1.38         1.65 o                         
  -4   7  19          3.01          3.39         1.87 o                         
  -3   7  19          7.66          1.59         1.76 o                         
  -2   7  19          0.66         -1.08         1.40 o                         
  -1   7  19         24.97         22.70         2.88 o                         
   0   7  19          3.60          4.49         1.78 o                         
   1   7  19          1.24          0.00         2.40 o                         
   2   7  19         30.52         33.18         3.99 o                         
   3   7  19          8.60         10.16         6.54 o                         
   4   7  19          1.85          1.41         5.35 o                         
   5   7  19          1.37          4.68         4.29 o                         
  -5   8  19         27.29         30.26         3.72 o                         
  -4   8  19         12.20         17.63         3.91 o                         
  -3   8  19          1.83         -1.02         2.00 o                         
  -2   8  19         31.01         31.69         3.36 o                         
  -1   8  19         11.65         13.10         3.59 o                         
   0   8  19          9.15         10.55         2.44 o                         
   1   8  19          1.96          2.48         2.09 o                         
   2   8  19         25.14         26.44         4.31 o                         
   3   8  19         51.56         67.15         6.68 o                         
   4   8  19         12.42         21.30         5.83 o                         
  -2   9  19         26.24         32.05         4.77 o                         
  -1   9  19          2.60          9.43         3.20 o                         
   0   9  19         15.07         19.69         3.87 o                         
   1   9  19         28.13         38.55         6.17 o                         
  -9   0  20          3.00          5.32         3.15 o                         
  -8   0  20         26.36         25.33         4.18 o                         
  -7   0  20         27.38         25.77         6.54 o                         
  -6   0  20         13.65         13.99         4.17 o                         
  -5   0  20        104.79        111.81         7.40 o                         
  -4   0  20        135.88        169.16        14.49 o                         
  -3   0  20        222.26        252.35        12.54 o                         
  -2   0  20        306.94        350.15        16.50 o                         
  -1   0  20         61.16         66.02        12.20 o                         
   0   0  20        130.74        156.79        10.00 o                         
   1   0  20          0.00          1.15         1.59 o                         
   2   0  20         44.89         48.50         5.13 o                         
   3   0  20         14.56         17.54         2.46 o                         
   4   0  20          1.40          1.26         1.35 o                         
   5   0  20         59.61         53.25         4.37 o                         
   6   0  20         25.77         24.39         5.39 o                         
   7   0  20          0.02         -0.94         1.84 o                         
   8   0  20          3.05          1.47         2.56 o                         
  -9   1  20         11.97         13.11         2.65 o                         
  -8   1  20         56.49         63.78         4.53 o                         
  -7   1  20          0.45          1.09         1.42 o                         
  -6   1  20         29.22         39.32         3.53 o                         
  -5   1  20         29.31         37.41         2.71 o                         
  -4   1  20         49.63         60.10         3.28 o                         
  -3   1  20        404.85        423.34        13.96 o                         
  -2   1  20        292.01        315.33        10.74 o                         
  -1   1  20         28.93         34.45         2.45 o                         
   0   1  20        395.99        421.08        15.00 o                         
   1   1  20          8.24          9.56         1.48 o                         
   2   1  20         78.66         74.31         5.20 o                         
   3   1  20        210.55        196.39         7.75 o                         
   4   1  20         32.73         29.89         4.62 o                         
   5   1  20          7.21          5.64         1.63 o                         
   6   1  20          0.04         -0.30         1.18 o                         
   7   1  20          9.55          7.15         1.59 o                         
   8   1  20         13.92         14.24         2.55 o                         
  -9   2  20          0.63         -0.68         2.45 o                         
  -8   2  20         22.85         23.32         3.57 o                         
  -7   2  20          6.98          5.90         1.88 o                         
  -6   2  20         82.30         82.83         3.62 o                         
  -5   2  20         44.01         46.19         3.04 o                         
  -4   2  20         40.69         47.25         2.89 o                         
  -3   2  20         15.45         18.35         1.85 o                         
  -2   2  20         25.63         30.19         2.31 o                         
  -1   2  20         64.34         76.87         3.45 o                         
   0   2  20        605.74        642.08        22.17 o                         
   1   2  20         49.97         47.99         3.22 o                         
   2   2  20         29.86         29.77         2.65 o                         
   3   2  20          3.93          2.27         1.25 o                         
   4   2  20         11.85         12.75         1.93 o                         
   5   2  20        101.11         94.77         4.29 o                         
   6   2  20         11.16         13.88         3.31 o                         
   7   2  20          2.62          3.99         2.47 o                         
   8   2  20          0.39          0.54         1.69 o                         
  -9   3  20          5.31          0.75         2.21 o                         
  -8   3  20          4.59          5.06         2.38 o                         
  -7   3  20          8.75          9.40         2.01 o                         
  -6   3  20         48.56         47.85         4.19 o                         
  -5   3  20          0.67         -0.70         1.32 o                         
  -4   3  20         27.00         25.79         2.45 o                         
  -3   3  20          8.34         11.11         1.48 o                         
  -2   3  20         10.05         12.71         1.53 o                         
  -1   3  20        224.10        213.97         7.51 o                         
   0   3  20          4.99          5.74         1.30 o                         
   1   3  20         18.81         18.24         1.88 o                         
   2   3  20        302.53        296.60        14.41 o                         
   3   3  20         20.28         21.10         2.87 o                         
   4   3  20         75.16         78.83         4.40 o                         
   5   3  20         13.33         12.69         1.78 o                         
   6   3  20         10.35          8.14         1.68 o                         
   7   3  20          7.46          3.84         1.78 o                         
   8   3  20          0.50          1.19         2.16 o                         
  -8   4  20          1.63          0.28         2.08 o                         
  -7   4  20          0.01          1.28         1.38 o                         
  -6   4  20          9.27          6.32         1.72 o                         
  -5   4  20          9.59          9.90         1.94 o                         
  -4   4  20          1.55          1.13         1.35 o                         
  -3   4  20         50.87         43.39         3.11 o                         
  -2   4  20          1.30          2.81         1.24 o                         
  -1   4  20          7.17          4.25         1.29 o                         
   0   4  20         59.34         58.90         3.87 o                         
   1   4  20          7.06          9.80         1.77 o                         
   2   4  20          0.00          2.34         1.80 o                         
   3   4  20         86.27         88.98         5.66 o                         
   4   4  20         19.93         21.11         2.17 o                         
   5   4  20          2.79          3.64         2.87 o                         
   6   4  20          3.05          4.95         1.52 o                         
   7   4  20         23.45         18.22         4.73 o                         
  -8   5  20          0.94         -0.30         2.08 o                         
  -7   5  20         29.03          7.83         7.53 o                         
  -6   5  20          0.05         -0.48         1.46 o                         
  -5   5  20         29.25         30.39         2.69 o                         
  -4   5  20          2.69          2.91         1.63 o                         
  -3   5  20        120.08        104.68         5.78 o                         
  -2   5  20         74.54         86.86         4.84 o                         
  -1   5  20          0.89          0.45         1.24 o                         
   0   5  20          7.96         12.09         2.39 o                         
   1   5  20          9.70         12.20         2.04 o                         
   2   5  20          0.00          0.19         3.05 o                         
   3   5  20          0.89          1.07         1.47 o                         
   4   5  20          2.09          4.45         1.47 o                         
   5   5  20         33.01         30.29         4.47 o                         
   6   5  20          1.51         -2.26         2.57 o                         
   7   5  20          0.41          2.96         2.34 o                         
  -7   6  20          1.88         -1.46         2.23 o                         
  -6   6  20         12.19          1.32         2.91 o                         
  -5   6  20         48.90         49.19         4.89 o                         
  -4   6  20         27.40         29.28         3.39 o                         
  -3   6  20          1.44          1.74         1.55 o                         
  -2   6  20          2.67          4.14         1.71 o                         
  -1   6  20          0.04         -0.21         1.30 o                         
   0   6  20          0.63         -1.75         2.16 o                         
   1   6  20          0.00         -1.05         1.53 o                         
   2   6  20          2.05          2.07         1.72 o                         
   3   6  20         33.08         32.02         3.45 o                         
   4   6  20          2.09          2.08         1.78 o                         
   5   6  20          0.20          0.18         1.96 o                         
   6   6  20          8.32          5.66         2.44 o                         
  -6   7  20          0.52         -0.36         2.47 o                         
  -5   7  20          4.06          1.55         4.02 o                         
  -4   7  20          0.44         -0.22         1.68 o                         
  -3   7  20          5.89          5.53         2.51 o                         
  -2   7  20          2.72          2.92         1.91 o                         
  -1   7  20          1.33          2.63         1.95 o                         
   0   7  20          0.04          0.23         1.80 o                         
   1   7  20          1.61          1.36         1.92 o                         
   2   7  20         53.94         56.90         4.65 o                         
   3   7  20         65.09         70.27         8.49 o                         
   4   7  20          5.56          6.68         5.08 o                         
   5   7  20          0.77         -1.11         2.70 o                         
  -4   8  20          0.03          1.10         2.34 o                         
  -3   8  20          3.70          5.58         2.47 o                         
  -2   8  20          0.00         -0.39         2.01 o                         
  -1   8  20          0.23         -1.88         1.88 o                         
   0   8  20          0.02         -2.07         2.07 o                         
   1   8  20          1.23         -0.39         1.83 o                         
   2   8  20          9.26         13.43         2.80 o                         
   3   8  20          0.18          4.00         3.25 o                         
  -9   1  21          0.01          2.06         2.41 o                         
  -8   1  21          0.03          1.17         1.97 o                         
  -7   1  21         13.65         13.14         2.18 o                         
  -6   1  21         11.53         13.39         1.82 o                         
  -5   1  21         18.54         20.08         2.03 o                         
  -4   1  21         53.62         51.05         3.63 o                         
  -3   1  21          0.58          1.70         1.06 o                         
  -2   1  21         38.25         44.80         2.74 o                         
  -1   1  21         20.22         26.56         2.21 o                         
   0   1  21          7.45          7.31         1.38 o                         
   1   1  21          9.06         14.61         2.23 o                         
   2   1  21         51.70         53.80         3.50 o                         
   3   1  21        178.82        173.03         7.96 o                         
   4   1  21         65.21         62.16         3.32 o                         
   5   1  21          1.20          1.35         1.25 o                         
   6   1  21          9.45         11.06         1.70 o                         
   7   1  21          2.33          3.83         1.62 o                         
   8   1  21          4.23          3.46         2.43 o                         
  -9   2  21          0.69          0.85         2.99 o                         
  -8   2  21         32.88         33.51         4.04 o                         
  -7   2  21         37.47         36.85         3.70 o                         
  -6   2  21         36.06         41.85         3.10 o                         
  -5   2  21         34.35         37.44         2.75 o                         
  -4   2  21          1.45          2.03         1.17 o                         
  -3   2  21          4.36          4.88         1.24 o                         
  -2   2  21        112.37        121.47         5.47 o                         
  -1   2  21         25.13         31.66         2.36 o                         
   0   2  21        428.66        436.34        15.51 o                         
   1   2  21          0.06         -0.31         0.99 o                         
   2   2  21        113.98        107.83         5.49 o                         
   3   2  21         39.32         39.02         5.01 o                         
   4   2  21        104.26        107.17         4.98 o                         
   5   2  21         30.12         25.11         2.37 o                         
   6   2  21         41.06         37.85         5.34 o                         
   7   2  21         13.63          9.69         2.52 o                         
   8   2  21         17.50         10.06         2.72 o                         
  -9   3  21          0.86          0.42         3.12 o                         
  -8   3  21          1.20          1.21         2.09 o                         
  -7   3  21          0.59         -0.90         1.59 o                         
  -6   3  21          3.17          2.26         1.45 o                         
  -5   3  21         26.82         34.17         3.07 o                         
  -4   3  21          1.47          2.02         1.17 o                         
  -3   3  21         48.01         50.05         2.89 o                         
  -2   3  21         65.62         61.61         3.11 o                         
  -1   3  21         10.11         11.15         1.44 o                         
   0   3  21         51.36         58.86         3.11 o                         
   1   3  21         92.43         93.58         4.31 o                         
   2   3  21          5.94          6.24         1.68 o                         
   3   3  21          1.94          1.05         1.35 o                         
   4   3  21          6.85          7.53         1.63 o                         
   5   3  21          0.30          1.46         1.42 o                         
   6   3  21          4.23          5.64         1.61 o                         
   7   3  21          3.04         -0.26         2.02 o                         
   8   3  21         35.68         36.80         4.80 o                         
  -8   4  21          3.17         -1.48         2.60 o                         
  -7   4  21         54.74         59.33        14.45 o                         
  -6   4  21          1.92          2.50         1.39 o                         
  -5   4  21          9.17         11.69         2.18 o                         
  -4   4  21         17.88         17.98         1.87 o                         
  -3   4  21         87.66         97.18         6.30 o                         
  -2   4  21          0.40          1.18         1.16 o                         
  -1   4  21          8.94          8.81         1.65 o                         
   0   4  21         36.71         40.54         3.21 o                         
   1   4  21         39.00         48.29         4.21 o                         
   2   4  21         20.25         23.97         2.22 o                         
   3   4  21          3.33          4.33         1.62 o                         
   4   4  21         49.21         60.08         5.40 o                         
   5   4  21         30.97         34.91         3.86 o                         
   6   4  21         39.79         37.49         3.26 o                         
   7   4  21         10.84          6.51         3.04 o                         
  -7   5  21          0.26          1.00         2.20 o                         
  -6   5  21         10.17          6.16         3.25 o                         
  -5   5  21         20.76         25.21         5.03 o                         
  -4   5  21         15.31         18.61         2.68 o                         
  -3   5  21         66.99         73.23         4.99 o                         
  -2   5  21         52.26         50.60         5.04 o                         
  -1   5  21         38.61         37.97         2.93 o                         
   0   5  21          0.46         -1.35         1.35 o                         
   1   5  21          0.46          1.49         1.29 o                         
   2   5  21          3.40          3.24         1.56 o                         
   3   5  21          0.13         -1.58         1.58 o                         
   4   5  21         16.87         20.02         2.62 o                         
   5   5  21          2.09          1.05         1.65 o                         
   6   5  21          0.34         -1.16         2.07 o                         
   7   5  21          3.13          3.26         2.91 o                         
  -7   6  21          0.00         -2.21         4.12 o                         
  -6   6  21          0.01          1.65         2.15 o                         
  -5   6  21          0.44          0.92         1.65 o                         
  -4   6  21          0.00         -1.54         1.54 o                         
  -3   6  21          4.06          4.52         2.73 o                         
  -2   6  21         10.62          7.32         2.09 o                         
  -1   6  21         23.37         24.49         2.94 o                         
   0   6  21         28.66         28.04         3.08 o                         
   1   6  21          3.36          5.76         2.17 o                         
   2   6  21          4.57          8.22         2.20 o                         
   3   6  21         35.76         40.92         4.00 o                         
   4   6  21          0.59          1.55         1.98 o                         
   5   6  21          0.12          1.55         2.64 o                         
   6   6  21          5.25          4.56         2.54 o                         
  -5   7  21          2.71         -3.14         3.14 o                         
  -4   7  21          0.06          2.11         1.84 o                         
  -3   7  21          1.27         -1.16         1.78 o                         
  -2   7  21         60.40         79.39         6.81 o                         
  -1   7  21         15.84         16.72         2.84 o                         
   0   7  21          2.21          3.15         2.04 o                         
   1   7  21          0.45          0.87         2.50 o                         
   2   7  21         26.79         32.55         3.76 o                         
   3   7  21          5.86          9.45         4.38 o                         
   4   7  21          0.04          0.69         2.96 o                         
  -4   8  21          2.19          2.03         2.24 o                         
  -3   8  21          3.19          1.99         2.70 o                         
  -2   8  21          3.26          2.29         2.21 o                         
  -1   8  21          8.54         14.44         2.68 o                         
   0   8  21          7.13          4.92         3.08 o                         
   1   8  21          4.50          4.35         2.36 o                         
   2   8  21          2.30          5.24         3.30 o                         
   3   8  21          7.40          4.12         4.42 o                         
  -9   0  22         62.98         57.93         6.59 o                         
  -8   0  22          1.11          2.60         3.04 o                         
  -7   0  22         21.97         22.00         5.13 o                         
  -6   0  22          0.00         -0.28         2.65 o                         
  -5   0  22          7.35          6.09         2.25 o                         
  -4   0  22        208.53        211.31        11.15 o                         
  -3   0  22        191.36        227.69        11.70 o                         
  -2   0  22        155.03        148.26        10.03 o                         
  -1   0  22        322.38        352.21        16.79 o                         
   0   0  22        239.37        268.12        17.13 o                         
   1   0  22          3.60          4.51         1.99 o                         
   2   0  22          1.23          0.40         1.67 o                         
   3   0  22         19.07         21.11         3.51 o                         
   4   0  22        278.63        215.07        11.12 o                         
   5   0  22          1.41          0.86         1.76 o                         
   6   0  22          7.15         15.47         6.19 o                         
   7   0  22          2.09          1.70         2.35 o                         
   8   0  22          4.42          4.47         3.08 o                         
  -9   1  22          0.29          0.35         2.73 o                         
  -8   1  22          7.09          3.84         2.19 o                         
  -7   1  22         20.43         19.81         2.64 o                         
  -6   1  22         21.66         22.56         2.28 o                         
  -5   1  22         82.27         83.76         4.63 o                         
  -4   1  22          0.18         -1.05         1.05 o                         
  -3   1  22          0.01          1.16         1.92 o                         
  -2   1  22          5.56          5.39         1.30 o                         
  -1   1  22         44.95         49.53         3.29 o                         
   0   1  22         51.61         55.73         3.16 o                         
   1   1  22          2.09          3.61         1.32 o                         
   2   1  22          5.23          7.22         1.54 o                         
   3   1  22         13.26         10.44         2.01 o                         
   4   1  22         18.61         16.56         2.04 o                         
   5   1  22         11.58          8.30         1.60 o                         
   6   1  22          1.36          4.17         1.55 o                         
   7   1  22          2.80          0.51         1.66 o                         
   8   1  22          1.57          0.79         2.24 o                         
  -9   2  22          0.04          2.33         3.85 o                         
  -8   2  22          9.28          5.50         2.56 o                         
  -7   2  22          8.27          2.83         2.01 o                         
  -6   2  22          2.70          2.80         1.45 o                         
  -5   2  22         15.33         12.87         1.85 o                         
  -4   2  22         45.69         49.67         3.55 o                         
  -3   2  22         29.23         27.53         2.33 o                         
  -2   2  22         38.59         38.29         2.79 o                         
  -1   2  22         12.49         16.73         2.36 o                         
   0   2  22          7.69          7.32         1.35 o                         
   1   2  22          0.01         -0.37         1.31 o                         
   2   2  22         38.16         41.99         3.29 o                         
   3   2  22         19.24         17.94         2.78 o                         
   4   2  22          5.29          8.61         1.59 o                         
   5   2  22          0.14          0.49         1.21 o                         
   6   2  22          0.29         -1.36         1.36 o                         
   7   2  22         10.25         11.01         2.09 o                         
   8   2  22         45.28         57.61         4.93 o                         
  -8   3  22          1.36         -1.07         2.03 o                         
  -7   3  22         14.73          8.65         2.48 o                         
  -6   3  22        101.08         98.71         8.78 o                         
  -5   3  22          0.16          2.07         1.49 o                         
  -4   3  22        167.10        167.02         7.23 o                         
  -3   3  22         96.64         96.96         4.28 o                         
  -2   3  22         49.62         43.99         2.67 o                         
  -1   3  22          2.34          0.72         0.97 o                         
   0   3  22         63.45         58.12         3.26 o                         
   1   3  22        146.89        151.10         6.26 o                         
   2   3  22          7.60          6.05         1.86 o                         
   3   3  22         13.27         13.65         2.50 o                         
   4   3  22        157.80        162.06        13.02 o                         
   5   3  22         47.81         46.02         3.84 o                         
   6   3  22          4.62          3.74         1.97 o                         
   7   3  22         18.88         22.31         3.06 o                         
  -8   4  22         15.24          2.58         3.83 o                         
  -7   4  22          7.18          4.34         1.87 o                         
  -6   4  22          6.82          2.40         1.73 o                         
  -5   4  22          6.50          3.80         1.58 o                         
  -4   4  22          0.15         -0.76         1.27 o                         
  -3   4  22         20.71         21.00         2.82 o                         
  -2   4  22          1.32          1.85         1.36 o                         
  -1   4  22          3.13          4.37         1.54 o                         
   0   4  22         43.89         41.85         3.44 o                         
   1   4  22         27.95         31.51         3.47 o                         
   2   4  22          1.73          3.26         1.47 o                         
   3   4  22          6.23          8.26         1.87 o                         
   4   4  22         49.86         60.93         5.03 o                         
   5   4  22         34.06         36.13         4.56 o                         
   6   4  22          9.86         12.64         2.35 o                         
   7   4  22         21.19         19.14         6.95 o                         
  -7   5  22          0.29         -1.07         2.54 o                         
  -6   5  22         12.88          6.95         2.99 o                         
  -5   5  22         22.46         19.44         4.81 o                         
  -4   5  22         17.69         26.84         3.79 o                         
  -3   5  22         32.73         36.96         5.06 o                         
  -2   5  22          0.26         -0.29         1.47 o                         
  -1   5  22         27.33         28.37         2.97 o                         
   0   5  22          7.80          6.88         1.93 o                         
   1   5  22         53.45         55.43         4.01 o                         
   2   5  22         38.71         39.13         3.56 o                         
   3   5  22          5.58          4.48         2.08 o                         
   4   5  22          0.04          0.03         1.87 o                         
   5   5  22         28.42         24.97         5.98 o                         
   6   5  22          6.84          0.26         3.35 o                         
  -6   6  22          0.10         -0.86         2.82 o                         
  -5   6  22          8.88          5.83         2.46 o                         
  -4   6  22          3.32          2.51         2.01 o                         
  -3   6  22          1.71          1.90         2.18 o                         
  -2   6  22          0.20         -0.39         1.63 o                         
  -1   6  22          0.59          0.23         1.81 o                         
   0   6  22          3.94          3.04         1.80 o                         
   1   6  22         11.49         17.85         2.75 o                         
   2   6  22         41.64         44.31         4.56 o                         
   3   6  22         13.15         16.23         3.28 o                         
   4   6  22          6.24          8.37         2.63 o                         
   5   6  22          6.33          4.90         9.46 o                         
  -5   7  22          5.80          2.01         2.36 o                         
  -4   7  22          7.32          1.13         2.43 o                         
  -3   7  22         15.80         13.07         4.62 o                         
  -2   7  22          0.26         -3.18         3.18 o                         
  -1   7  22          4.02          1.81         1.87 o                         
   0   7  22         19.52         17.26         3.43 o                         
   1   7  22          0.00          1.42         1.93 o                         
   2   7  22          3.69          7.60         2.57 o                         
   3   7  22          0.30          3.11         2.72 o                         
   4   7  22          4.93          3.39         4.73 o                         
  -3   8  22          4.50          3.82         3.49 o                         
  -2   8  22         19.13         18.44         8.19 o                         
  -1   8  22         30.79         54.00         7.45 o                         
   0   8  22          0.23         -1.19         2.40 o                         
   1   8  22          3.43          0.31         2.69 o                         
   2   8  22          6.59          9.26         3.50 o                         
  -8   1  23          0.11          0.18         2.21 o                         
  -7   1  23         28.51         31.26         3.65 o                         
  -6   1  23         31.35         31.44         3.28 o                         
  -5   1  23          1.22          0.68         1.35 o                         
  -4   1  23         15.57         20.48         2.16 o                         
  -3   1  23          0.09          0.11         1.16 o                         
  -2   1  23          1.31          1.26         1.14 o                         
  -1   1  23          2.50          3.53         1.14 o                         
   0   1  23          0.80          0.56         1.01 o                         
   1   1  23        102.51        104.28         5.46 o                         
   2   1  23         49.33         48.68         4.52 o                         
   3   1  23         41.14         42.92         3.42 o                         
   4   1  23          4.30          4.32         1.65 o                         
   5   1  23          8.44          6.06         1.46 o                         
   6   1  23          5.18          6.48         2.03 o                         
   7   1  23          1.48          4.06         1.79 o                         
  -8   2  23          2.49          0.10         2.16 o                         
  -7   2  23          0.27         -0.26         1.83 o                         
  -6   2  23          0.14          1.07         1.87 o                         
  -5   2  23         12.43          9.36         2.50 o                         
  -4   2  23        136.96        144.39         6.37 o                         
  -3   2  23        177.76        170.13         8.06 o                         
  -2   2  23         72.47         86.20         4.37 o                         
  -1   2  23         40.47         37.85         2.69 o                         
   0   2  23         52.40         52.76         3.09 o                         
   1   2  23          1.33          1.23         1.14 o                         
   2   2  23         12.32         12.64         2.00 o                         
   3   2  23         36.78         47.31         5.25 o                         
   4   2  23         91.12         96.05         6.35 o                         
   5   2  23         16.67         16.79         2.67 o                         
   6   2  23          3.72          3.57         1.68 o                         
   7   2  23          0.58          1.22         2.18 o                         
  -8   3  23          7.18         -2.27         7.74 o                         
  -7   3  23         23.97         22.93         3.37 o                         
  -6   3  23          1.10          2.06         1.70 o                         
  -5   3  23          0.18          2.45         1.87 o                         
  -4   3  23          0.07         -0.98         1.45 o                         
  -3   3  23         11.53         10.08         1.67 o                         
  -2   3  23         13.55         13.75         1.78 o                         
  -1   3  23          2.72          3.42         1.18 o                         
   0   3  23         12.90         16.81         1.91 o                         
   1   3  23         50.62         50.19         3.53 o                         
   2   3  23         11.65         15.07         2.62 o                         
   3   3  23          0.77          0.52         2.02 o                         
   4   3  23          0.57          2.78         1.66 o                         
   5   3  23         48.85         56.35         4.31 o                         
   6   3  23         34.83         38.64         6.09 o                         
   7   3  23          1.05          1.16         1.97 o                         
  -7   4  23          3.48          4.33         2.01 o                         
  -6   4  23          2.21         -0.02         1.59 o                         
  -5   4  23          5.45          1.56         1.73 o                         
  -4   4  23         16.36          8.99         1.94 o                         
  -3   4  23         77.93         83.23         6.98 o                         
  -2   4  23         19.21         22.87         2.81 o                         
  -1   4  23        129.00        134.62         6.72 o                         
   0   4  23         34.78         31.79         3.06 o                         
   1   4  23         36.37         44.00         4.25 o                         
   2   4  23         62.60         67.14         4.75 o                         
   3   4  23          4.05          2.33         1.83 o                         
   4   4  23          0.06          3.00         2.35 o                         
   5   4  23         15.36         11.24         3.62 o                         
   6   4  23          0.00          0.42         2.00 o                         
  -7   5  23          6.13          1.32         2.51 o                         
  -6   5  23          0.00         -2.62         2.78 o                         
  -5   5  23         11.99          7.80         3.56 o                         
  -4   5  23          1.03          2.54         1.80 o                         
  -3   5  23          3.39          1.40         1.73 o                         
  -2   5  23          0.29          2.51         1.89 o                         
  -1   5  23          7.40          7.03         2.02 o                         
   0   5  23          6.55          9.55         3.25 o                         
   1   5  23          8.74         11.52         2.60 o                         
   2   5  23          5.47          5.99         2.90 o                         
   3   5  23         38.78         43.17         4.15 o                         
   4   5  23          1.00          0.52         1.99 o                         
   5   5  23          1.45          1.06         2.30 o                         
   6   5  23          0.00          0.71         2.42 o                         
  -6   6  23          1.11         -1.41         2.29 o                         
  -5   6  23         14.41         11.94         5.28 o                         
  -4   6  23          6.48          6.59         2.50 o                         
  -3   6  23         13.20         17.79         4.86 o                         
  -2   6  23          3.15          0.21         4.03 o                         
  -1   6  23          6.68          7.84         2.59 o                         
   0   6  23          6.60          5.86         2.49 o                         
   1   6  23         38.83         48.89         4.59 o                         
   2   6  23          0.32         -0.08         2.15 o                         
   3   6  23          1.70          2.28         2.37 o                         
   4   6  23          7.74          4.12         3.45 o                         
   5   6  23          0.47          0.67         5.44 o                         
  -4   7  23         27.71         23.85         6.75 o                         
  -3   7  23          2.89          2.30         3.17 o                         
  -2   7  23          5.60          6.89         2.99 o                         
  -1   7  23          9.15         14.24         2.93 o                         
   0   7  23          0.77          2.40         2.24 o                         
   1   7  23          2.52          4.30         2.26 o                         
   2   7  23          0.83          0.51         2.53 o                         
   3   7  23          0.12          2.05         2.96 o                         
  -1   8  23          5.01         13.10         4.07 o                         
   0   8  23          9.18         15.91         3.65 o                         
  -8   0  24          0.24         -0.31         3.82 o                         
  -7   0  24         20.95         17.72         4.16 o                         
  -6   0  24          5.92          6.84         2.77 o                         
  -5   0  24          2.72         -0.24         2.00 o                         
  -4   0  24          9.44          9.52         3.74 o                         
  -3   0  24         61.73         66.08         5.19 o                         
  -2   0  24        101.65        117.09         7.16 o                         
  -1   0  24          0.77         -0.55         1.60 o                         
   0   0  24          1.80          2.00         1.53 o                         
   1   0  24         56.06         59.84         5.58 o                         
   2   0  24        109.53        102.84         8.53 o                         
   3   0  24          1.69          5.16         2.42 o                         
   4   0  24          1.94          1.79         2.43 o                         
   5   0  24         34.73         26.43         8.62 o                         
   6   0  24         31.73         27.94         5.42 o                         
   7   0  24          7.65          6.76         3.72 o                         
  -8   1  24          2.44         -0.23         2.33 o                         
  -7   1  24          0.02         -0.12         2.17 o                         
  -6   1  24          2.49          3.28         2.07 o                         
  -5   1  24          0.00         -0.20         1.93 o                         
  -4   1  24          4.07          2.19         1.98 o                         
  -3   1  24         39.66         37.13         2.97 o                         
  -2   1  24         12.30         12.78         1.76 o                         
  -1   1  24         47.03         54.50         3.38 o                         
   0   1  24         59.70         70.63         3.48 o                         
   1   1  24          0.03         -0.11         1.33 o                         
   2   1  24          3.39          3.45         1.53 o                         
   3   1  24          2.41          5.65         1.80 o                         
   4   1  24          1.55          1.46         1.56 o                         
   5   1  24         10.90          5.60         1.82 o                         
   6   1  24         13.26          9.24         1.97 o                         
   7   1  24          1.72          0.38         1.93 o                         
  -8   2  24         10.25          7.93         4.62 o                         
  -7   2  24          8.88          1.42         2.10 o                         
  -6   2  24          6.56          8.99         3.31 o                         
  -5   2  24         43.05         49.28         6.43 o                         
  -4   2  24          2.11          2.05         1.64 o                         
  -3   2  24         50.53         61.80         3.61 o                         
  -2   2  24          0.00         -0.43         1.13 o                         
  -1   2  24         18.15         21.56         2.24 o                         
   0   2  24         40.59         48.01         3.06 o                         
   1   2  24          6.32          6.54         1.48 o                         
   2   2  24          2.05          1.53         1.58 o                         
   3   2  24         28.84         34.08         3.22 o                         
   4   2  24          3.50          4.46         1.74 o                         
   5   2  24          2.94          1.90         1.59 o                         
   6   2  24         16.01         19.94         2.91 o                         
   7   2  24          2.65          0.06         2.13 o                         
  -8   3  24          5.00         -2.02         3.27 o                         
  -7   3  24          1.90          2.25         1.92 o                         
  -6   3  24          2.04          1.62         1.87 o                         
  -5   3  24          0.95          0.62         1.63 o                         
  -4   3  24         21.70         25.55         3.13 o                         
  -3   3  24         42.32         41.15         3.19 o                         
  -2   3  24         58.75         60.03         3.79 o                         
  -1   3  24          7.68         11.71         1.68 o                         
   0   3  24          5.47          6.39         1.47 o                         
   1   3  24          2.09          3.20         1.37 o                         
   2   3  24         68.02         80.21         5.75 o                         
   3   3  24         13.59         17.94         2.47 o                         
   4   3  24         12.03         16.65         3.06 o                         
   5   3  24         13.67         12.48         3.91 o                         
   6   3  24          1.10         -0.94         2.25 o                         
  -7   4  24          0.23          2.11         2.67 o                         
  -6   4  24          0.02          0.47         1.95 o                         
  -5   4  24          0.05          0.36         1.57 o                         
  -4   4  24          7.61          1.55         1.46 o                         
  -3   4  24          0.10         -1.01         1.54 o                         
  -2   4  24         29.80         31.22         4.07 o                         
  -1   4  24          2.49          3.83         1.60 o                         
   0   4  24         18.91         21.19         2.98 o                         
   1   4  24         35.70         55.16         4.95 o                         
   2   4  24          4.52          4.76         2.30 o                         
   3   4  24         28.16         39.15         3.94 o                         
   4   4  24         16.12         17.65         3.37 o                         
   5   4  24          0.03         -0.65         2.12 o                         
   6   4  24          0.37         -2.22         2.22 o                         
  -6   5  24          0.95          2.58         2.65 o                         
  -5   5  24          0.02          1.46         2.37 o                         
  -4   5  24          6.36          8.61         2.41 o                         
  -3   5  24          4.22          0.95         1.94 o                         
  -2   5  24          2.85          3.01         1.83 o                         
  -1   5  24          9.79         12.40         2.34 o                         
   0   5  24         13.47         15.92         2.82 o                         
   1   5  24          7.10          3.12         2.00 o                         
   2   5  24         34.09         39.54         4.67 o                         
   3   5  24         89.06        100.40         8.44 o                         
   4   5  24          9.63          4.69         3.10 o                         
   5   5  24          0.74          2.12         2.49 o                         
  -5   6  24         40.77         17.92         8.37 o                         
  -4   6  24         20.34         23.64         5.80 o                         
  -3   6  24         10.48         11.54         3.00 o                         
  -2   6  24          0.68          1.18         1.91 o                         
  -1   6  24          3.84          5.65         2.33 o                         
   0   6  24          4.37          6.76         2.13 o                         
   1   6  24         80.83        101.92        12.29 o                         
   2   6  24          9.09          5.95         3.05 o                         
   3   6  24          3.29          6.10         2.82 o                         
   4   6  24          0.44         -1.28         3.09 o                         
  -4   7  24          0.53         -3.01         5.57 o                         
  -3   7  24          1.89          1.39         3.29 o                         
  -2   7  24          1.86         11.79         5.22 o                         
  -1   7  24          5.54          3.74         2.48 o                         
   0   7  24          0.18         -1.74         2.16 o                         
   1   7  24          1.07          0.36         2.22 o                         
   2   7  24          6.31          3.93         3.57 o                         
  -8   1  25          5.38          2.23         2.63 o                         
  -7   1  25          0.00         -1.27         2.14 o                         
  -6   1  25          0.00         -0.79         2.06 o                         
  -5   1  25          0.09         -1.56         1.84 o                         
  -4   1  25         16.01         16.85         2.25 o                         
  -3   1  25          0.77          0.02         1.30 o                         
  -2   1  25          0.83         -0.72         1.22 o                         
  -1   1  25         99.34        102.49         4.63 o                         
   0   1  25          3.85          2.16         1.57 o                         
   1   1  25          7.73          7.60         1.63 o                         
   2   1  25          3.02          5.01         1.67 o                         
   3   1  25          3.66          2.71         1.73 o                         
   4   1  25         30.69         35.68         4.12 o                         
   5   1  25          5.01          3.34         2.69 o                         
   6   1  25          4.04          4.85         1.85 o                         
   7   1  25          3.93          2.29         2.65 o                         
  -7   2  25          0.18          1.50         2.15 o                         
  -6   2  25         19.70         12.68         4.76 o                         
  -5   2  25         12.55          9.96         2.26 o                         
  -4   2  25         33.57         33.58         4.47 o                         
  -3   2  25         12.27         14.08         1.93 o                         
  -2   2  25         12.31         14.44         1.94 o                         
  -1   2  25         41.03         40.32         3.09 o                         
   0   2  25         14.14         17.73         2.02 o                         
   1   2  25         30.16         30.44         2.75 o                         
   2   2  25          6.00          4.40         1.71 o                         
   3   2  25         33.53         32.34         3.56 o                         
   4   2  25          0.23         -0.60         1.69 o                         
   5   2  25          0.20         -1.93         1.93 o                         
   6   2  25          0.31         -1.28         2.10 o                         
  -7   3  25          3.50          1.26         2.23 o                         
  -6   3  25          0.57         -1.11         1.78 o                         
  -5   3  25          9.78          4.63         3.25 o                         
  -4   3  25         18.25         17.05         4.02 o                         
  -3   3  25          5.66          7.79         3.25 o                         
  -2   3  25         40.66         46.99         3.69 o                         
  -1   3  25          0.91         -0.60         1.24 o                         
   0   3  25         57.01         57.74         3.79 o                         
   1   3  25          1.50         -0.50         1.38 o                         
   2   3  25          0.00          1.48         1.62 o                         
   3   3  25          3.35          4.51         2.19 o                         
   4   3  25          1.22          1.35         1.93 o                         
   5   3  25         21.56         29.94         4.42 o                         
   6   3  25          4.40          4.60         2.32 o                         
  -7   4  25         10.00          6.39         3.83 o                         
  -6   4  25         65.65         77.46         9.67 o                         
  -5   4  25          7.12          2.79         2.67 o                         
  -4   4  25         20.15         19.92         4.30 o                         
  -3   4  25         19.20         21.91         3.44 o                         
  -2   4  25          0.68         -1.14         1.51 o                         
  -1   4  25          2.93          2.27         1.81 o                         
   0   4  25          1.01          0.20         1.60 o                         
   1   4  25         47.28         55.99         5.20 o                         
   2   4  25         55.19         68.29         5.50 o                         
   3   4  25          6.49          3.47         2.18 o                         
   4   4  25          0.28         -0.40         2.36 o                         
   5   4  25          0.91         -0.35         2.53 o                         
  -6   5  25          1.35          2.01         2.88 o                         
  -5   5  25          2.24          4.77         2.47 o                         
  -4   5  25          0.05          2.35         2.12 o                         
  -3   5  25          0.06         -1.82         1.82 o                         
  -2   5  25          7.39          6.07         2.18 o                         
  -1   5  25          4.54         -0.53         2.03 o                         
   0   5  25         10.66         15.05         4.76 o                         
   1   5  25          6.97          7.96         2.48 o                         
   2   5  25          4.67          3.17         3.01 o                         
   3   5  25          0.90          3.09         2.31 o                         
   4   5  25          0.07         -0.77         2.54 o                         
   5   5  25         16.58          7.98         9.59 o                         
  -5   6  25         17.49         17.68         8.40 o                         
  -4   6  25          0.04         -0.28         2.68 o                         
  -3   6  25         18.57         20.41         8.17 o                         
  -2   6  25         11.86          6.40         2.49 o                         
  -1   6  25          1.67          0.61         2.19 o                         
   0   6  25          0.20          2.07         1.97 o                         
   1   6  25          0.27          0.50         2.01 o                         
   2   6  25         24.68         35.28         5.09 o                         
   3   6  25          5.08          3.98         3.01 o                         
  -3   7  25         15.07          9.10         6.81 o                         
  -2   7  25          0.15         -0.24         2.58 o                         
  -1   7  25          1.00         -3.48         3.94 o                         
   0   7  25          3.08          0.12         2.42 o                         
   1   7  25          3.39          3.30         3.10 o                         
  -7   0  26          9.13          4.31         3.51 o                         
  -6   0  26          9.37          3.60         3.30 o                         
  -5   0  26          0.50          4.24         5.22 o                         
  -4   0  26         19.44         21.56         3.37 o                         
  -3   0  26         13.01         21.58         3.44 o                         
  -2   0  26         36.90         36.30         4.30 o                         
  -1   0  26         30.54         40.67         4.28 o                         
   0   0  26         48.08         54.48         5.69 o                         
   1   0  26          4.77          5.58         2.55 o                         
   2   0  26          0.01         -0.43         2.12 o                         
   3   0  26         40.63         48.00         9.28 o                         
   4   0  26          5.22          2.79         6.85 o                         
   5   0  26         11.60          5.99        11.23 o                         
   6   0  26         48.66         45.35         9.99 o                         
  -7   1  26          0.06         -0.61         2.29 o                         
  -6   1  26          3.94          3.10         2.12 o                         
  -5   1  26          0.39          0.86         1.90 o                         
  -4   1  26         13.26         16.01         2.95 o                         
  -3   1  26         12.01         14.22         2.04 o                         
  -2   1  26         13.60         15.04         2.07 o                         
  -1   1  26        146.69        164.53         8.28 o                         
   0   1  26          9.03          9.95         1.74 o                         
   1   1  26         22.04         22.83         2.71 o                         
   2   1  26         11.52          8.87         2.14 o                         
   3   1  26          9.90          3.68         4.06 o                         
   4   1  26         17.77         16.13         4.46 o                         
   5   1  26          1.09         11.14         8.37 o                         
   6   1  26          0.35          2.02         2.82 o                         
  -7   2  26          0.67         -1.32         2.28 o                         
  -6   2  26          0.20          0.00         1.94 o                         
  -5   2  26          9.59         11.56         4.57 o                         
  -4   2  26          0.40          2.42         1.67 o                         
  -3   2  26         26.16         27.69         2.96 o                         
  -2   2  26          4.16          3.63         1.49 o                         
  -1   2  26          0.49         -0.45         1.32 o                         
   0   2  26         42.36         43.27         3.18 o                         
   1   2  26          0.71          1.45         1.38 o                         
   2   2  26          9.72         12.73         2.35 o                         
   3   2  26          8.10          2.87         1.82 o                         
   4   2  26         19.03         18.56         5.71 o                         
   5   2  26         12.73          7.80         3.16 o                         
   6   2  26          1.63         -2.12         3.74 o                         
  -7   3  26          7.52         -1.90         2.74 o                         
  -6   3  26          1.43         -0.39         2.06 o                         
  -5   3  26          3.50          2.29         2.10 o                         
  -4   3  26          2.25          2.38         1.68 o                         
  -3   3  26          0.05          0.45         1.57 o                         
  -2   3  26          1.08          1.38         1.50 o                         
  -1   3  26          3.00          1.57         1.63 o                         
   0   3  26          0.02          0.07         1.40 o                         
   1   3  26          4.83          4.28         2.05 o                         
   2   3  26          1.53         -0.40         1.78 o                         
   3   3  26         62.81         70.64         6.46 o                         
   4   3  26         39.77         47.30         5.41 o                         
   5   3  26          0.01         -1.19         2.97 o                         
  -6   4  26          1.61          1.42         2.56 o                         
  -5   4  26          6.19          3.68         2.43 o                         
  -4   4  26         15.35         11.05         2.70 o                         
  -3   4  26          7.01          7.36         2.86 o                         
  -2   4  26          3.83          4.60         2.20 o                         
  -1   4  26          1.90          5.35         1.96 o                         
   0   4  26          6.92          7.24         2.02 o                         
   1   4  26          6.20          5.20         2.23 o                         
   2   4  26          0.01         -1.25         2.48 o                         
   3   4  26          9.52          4.61         1.93 o                         
   4   4  26          1.09          3.07         2.53 o                         
   5   4  26         10.76          6.09         5.60 o                         
  -5   5  26         17.65          9.61         5.14 o                         
  -4   5  26          0.33          4.12         2.32 o                         
  -3   5  26          0.00          1.30         2.25 o                         
  -2   5  26          2.69          1.90         2.09 o                         
  -1   5  26         10.91         14.45         4.13 o                         
   0   5  26         11.93         12.22         3.11 o                         
   1   5  26         19.68         35.70         5.02 o                         
   2   5  26          2.69         -1.20         2.38 o                         
   3   5  26          1.13         -3.12         3.12 o                         
   4   5  26          9.44          9.76         3.51 o                         
  -4   6  26          2.29         -1.27         3.43 o                         
  -3   6  26          3.47          0.91         2.51 o                         
  -2   6  26          0.30         -2.33         2.93 o                         
  -1   6  26          0.12         -0.78         2.21 o                         
   0   6  26          0.11         -1.15         2.15 o                         
   1   6  26          1.09          2.55         2.48 o                         
   2   6  26          3.99          9.19         3.20 o                         
   3   6  26          0.58         -3.08         3.08 o                         
  -7   1  27          3.31         -0.64         2.63 o                         
  -6   1  27          1.24          1.56         2.47 o                         
  -5   1  27          0.01          1.90         2.32 o                         
  -4   1  27         12.22          9.54         2.66 o                         
  -3   1  27          2.18          2.72         1.87 o                         
  -2   1  27          1.29          0.01         1.50 o                         
  -1   1  27          3.02          5.71         1.63 o                         
   0   1  27          2.11          4.55         1.53 o                         
   1   1  27          6.93          4.88         1.75 o                         
   2   1  27         55.51         69.53         7.86 o                         
   3   1  27         94.16         84.50        13.35 o                         
   4   1  27          2.71          0.80         2.05 o                         
   5   1  27          5.67          1.59         4.67 o                         
   6   1  27         17.45         24.84        10.25 o                         
  -7   2  27          2.12         -0.99         3.33 o                         
  -6   2  27          0.22         -1.87         2.03 o                         
  -5   2  27         14.06         11.27         5.51 o                         
  -4   2  27         13.83          9.88         2.87 o                         
  -3   2  27         41.12         40.91         5.62 o                         
  -2   2  27         11.40          9.91         4.04 o                         
  -1   2  27         34.72         40.66         3.91 o                         
   0   2  27         25.44         22.48         2.62 o                         
   1   2  27          9.37          6.08         1.72 o                         
   2   2  27          2.27         -0.44         1.73 o                         
   3   2  27          2.45          1.64         1.84 o                         
   4   2  27         10.94          1.31         3.73 o                         
   5   2  27          2.38         -1.86         5.31 o                         
  -6   3  27          0.01         -2.03         2.03 o                         
  -5   3  27          0.40          0.00         2.16 o                         
  -4   3  27          2.87         -0.53         2.17 o                         
  -3   3  27         39.83         51.02         8.13 o                         
  -2   3  27         33.38         29.68         4.04 o                         
  -1   3  27         16.16         19.97         3.21 o                         
   0   3  27         17.40         19.42         3.27 o                         
   1   3  27          4.97          4.32         2.84 o                         
   2   3  27         29.06         29.29         7.01 o                         
   3   3  27          6.44          4.26         2.37 o                         
   4   3  27          0.57          3.76         2.36 o                         
   5   3  27         15.76         10.15         6.42 o                         
  -5   4  27          7.47          1.82         2.79 o                         
  -4   4  27         28.88         29.59         4.30 o                         
  -3   4  27         13.46          7.27         2.59 o                         
  -2   4  27          3.75          4.49         2.08 o                         
  -1   4  27         17.80          9.70         4.15 o                         
   0   4  27          5.70          5.05         3.36 o                         
   1   4  27          4.53          4.32         5.65 o                         
   2   4  27          1.47          1.97         2.91 o                         
   3   4  27          1.53          0.79         2.62 o                         
   4   4  27         79.18        108.80        12.24 o                         
  -4   5  27          4.45          4.46         2.79 o                         
  -3   5  27         10.02         13.05         3.36 o                         
  -2   5  27          0.02         -2.49         2.49 o                         
  -1   5  27          0.90         -0.67         1.99 o                         
   0   5  27          3.68          3.01         2.67 o                         
   1   5  27          9.96          7.78         3.78 o                         
   2   5  27          0.30         -2.15         3.05 o                         
   3   5  27          0.75         -3.32         3.32 o                         
  -3   6  27          0.97         -1.47         3.64 o                         
  -2   6  27          1.94          4.60         4.31 o                         
  -1   6  27         10.02         10.53         3.59 o                         
   0   6  27          7.35         12.26         2.99 o                         
   1   6  27          0.88         -1.87         2.28 o                         
  -6   0  28         33.64         46.09         7.57 o                         
  -5   0  28          2.27         -0.25         3.34 o                         
  -4   0  28          2.01          2.09         3.56 o                         
  -3   0  28          1.26          4.38         3.14 o                         
  -2   0  28          0.04          0.01         2.58 o                         
  -1   0  28          0.09         -1.47         2.52 o                         
   0   0  28         46.10         50.07         8.36 o                         
   1   0  28         16.78         11.46         5.78 o                         
   2   0  28         10.08          0.77         5.08 o                         
   3   0  28         12.42          1.81         9.19 o                         
   4   0  28          2.54          4.41         3.60 o                         
   5   0  28          4.01          1.12         3.38 o                         
  -6   1  28          6.95          1.17         2.37 o                         
  -5   1  28          0.00         -0.59         2.11 o                         
  -4   1  28          0.99          0.35         2.21 o                         
  -3   1  28          7.61          7.28         2.09 o                         
  -2   1  28         58.54         64.59         4.75 o                         
  -1   1  28         34.57         43.51         5.27 o                         
   0   1  28         34.28         38.38         3.62 o                         
   1   1  28         20.53         12.41         3.18 o                         
   2   1  28         10.32          2.95         3.73 o                         
   3   1  28          2.91         -1.19         1.92 o                         
   4   1  28          2.93         -0.91         2.46 o                         
   5   1  28         17.23         29.10         6.69 o                         
  -6   2  28          2.12         -0.31         2.51 o                         
  -5   2  28          0.73         -0.86         2.16 o                         
  -4   2  28          0.75         -0.09         2.10 o                         
  -3   2  28          2.20          2.20         1.85 o                         
  -2   2  28          0.40          0.82         1.66 o                         
  -1   2  28          0.06         -0.74         1.55 o                         
   0   2  28          3.59          2.24         1.58 o                         
   1   2  28          0.28          0.19         1.44 o                         
   2   2  28         30.52         18.64        10.82 o                         
   3   2  28         84.96         88.48        11.84 o                         
   4   2  28          6.67          1.81         4.59 o                         
   5   2  28         16.01         24.96         7.69 o                         
  -6   3  28          0.40          2.37         3.49 o                         
  -5   3  28         11.83          2.43         3.39 o                         
  -4   3  28         66.01         55.01         7.47 o                         
  -3   3  28         19.25         23.30         3.81 o                         
  -2   3  28          0.04          0.99         1.77 o                         
  -1   3  28          7.95          3.47         2.06 o                         
   0   3  28          6.85          6.09         2.86 o                         
   1   3  28          3.73          1.06         1.72 o                         
   2   3  28          1.27         -1.27         1.89 o                         
   3   3  28          3.61          1.64         2.43 o                         
   4   3  28          0.84         -2.58         2.58 o                         
  -5   4  28          3.11          0.12         3.17 o                         
  -4   4  28          1.05         -0.89         2.51 o                         
  -3   4  28          1.32          1.78         2.15 o                         
  -2   4  28         10.45         13.83         4.45 o                         
  -1   4  28         14.32         12.29         3.07 o                         
   0   4  28          2.96         -2.22         2.22 o                         
   1   4  28          0.85          1.42         2.19 o                         
   2   4  28         17.80          6.08        10.87 o                         
   3   4  28         37.95         35.92         5.84 o                         
   4   4  28          6.56          8.21         3.52 o                         
  -4   5  28         18.92         11.76         8.75 o                         
  -3   5  28          0.98          2.31         2.68 o                         
  -2   5  28         11.54          7.89         3.94 o                         
  -1   5  28          2.96          1.34         2.73 o                         
   0   5  28          0.05         -2.06         2.26 o                         
   1   5  28         23.27         20.43         3.84 o                         
   2   5  28          0.03         -0.82         3.46 o                         
  -6   1  29          1.97         -1.73         2.45 o                         
  -5   1  29         18.81         10.68         3.35 o                         
  -4   1  29          0.76         -0.78         2.26 o                         
  -3   1  29          4.20          1.07         2.19 o                         
  -2   1  29          0.40         -0.66         1.84 o                         
  -1   1  29         18.04          6.58         3.78 o                         
   0   1  29         16.60          8.41         5.64 o                         
   1   1  29          8.17          1.13         2.00 o                         
   2   1  29          4.12         -0.92         2.11 o                         
   3   1  29         10.72          1.11         4.57 o                         
   4   1  29         20.70         16.01        16.75 o                         
  -5   2  29          5.91          4.11         2.57 o                         
  -4   2  29          2.28          1.52         2.33 o                         
  -3   2  29          0.74          0.24         2.02 o                         
  -2   2  29          6.06          4.91         2.23 o                         
  -1   2  29          1.10          1.86         2.91 o                         
   0   2  29          5.17          6.40         3.67 o                         
   1   2  29         32.49         18.25        11.64 o                         
   2   2  29          4.65         -0.66         1.73 o                         
   3   2  29         57.54         79.57         9.40 o                         
   4   2  29          0.03         -2.33         2.93 o                         
  -5   3  29         10.96          1.75         4.40 o                         
  -4   3  29         15.89          9.97         3.11 o                         
  -3   3  29         15.39          6.01         4.34 o                         
  -2   3  29          0.14         -0.95         2.36 o                         
  -1   3  29          6.39          7.59         2.71 o                         
   0   3  29         39.81         17.36        10.32 o                         
   1   3  29          1.17          2.47         2.50 o                         
   2   3  29          0.51         -0.09         1.97 o                         
   3   3  29         17.80          2.95         5.75 o                         
   4   3  29          3.20          2.23         3.66 o                         
  -4   4  29         24.11         17.62         6.01 o                         
  -3   4  29         11.83         10.46         4.75 o                         
  -2   4  29          4.59          3.34         2.79 o                         
  -1   4  29          3.57          3.84         2.54 o                         
   0   4  29          2.08         -0.74         2.12 o                         
   1   4  29         44.30         45.52        11.81 o                         
   2   4  29          1.83          1.06         3.71 o                         
   3   4  29          7.31          7.45         5.26 o                         
  -2   5  29          0.67         -0.77         2.52 o                         
  -1   5  29          7.23          4.73         2.87 o                         
   0   5  29          0.03          2.21         2.83 o                         
   1   5  29          6.75          5.34         3.30 o                         
  -5   0  30          1.81         -1.30         3.56 o                         
  -4   0  30          2.07         -0.49         3.42 o                         
  -3   0  30          4.38          1.48         3.25 o                         
  -2   0  30         53.97         12.26        12.99 o                         
  -1   0  30         76.22         62.76        11.58 o                         
   0   0  30          3.83          5.68         4.89 o                         
   1   0  30         16.19          3.66         4.16 o                         
   2   0  30         24.96          2.03         3.98 o                         
   3   0  30          1.87          1.06         6.41 o                         
   4   0  30         10.90          3.19        13.13 o                         
  -5   1  30         12.45          4.24         4.16 o                         
  -4   1  30          8.68          3.79         2.90 o                         
  -3   1  30          8.00          3.01         2.50 o                         
  -2   1  30          0.12         -1.70         1.92 o                         
  -1   1  30          5.07          0.37         2.35 o                         
   0   1  30          0.23          1.66         1.87 o                         
   1   1  30          0.64         -0.92         2.41 o                         
   2   1  30          9.89          5.76         4.26 o                         
   3   1  30         11.44          5.60         5.72 o                         
   4   1  30          0.06         -2.37         3.86 o                         
  -5   2  30          1.47         -1.86         3.38 o                         
  -4   2  30          0.69          2.44         2.52 o                         
  -3   2  30          5.31          5.26         2.49 o                         
  -2   2  30          5.73          4.47         2.19 o                         
  -1   2  30         27.90         10.28         9.21 o                         
   0   2  30         13.20          3.17         2.54 o                         
   1   2  30          3.33         -0.32         1.80 o                         
   2   2  30          3.98          0.87         2.14 o                         
   3   2  30         15.47         -0.34         3.46 o                         
  -4   3  30          9.55          3.26         3.29 o                         
  -3   3  30          5.39          6.04         5.12 o                         
  -2   3  30          0.24         -2.22         2.27 o                         
  -1   3  30          0.67         -1.29         2.20 o                         
   0   3  30         12.34          9.16         2.74 o                         
   1   3  30         22.50         15.67        10.26 o                         
   3   3  30          3.70          0.22         4.45 o                         
  -3   4  30          8.08          0.24         4.80 o                         
  -2   4  30          4.64          2.00         2.72 o                         
  -1   4  30          0.06          2.25         2.45 o                         
   0   4  30         14.96         12.91         5.64 o                         
   1   4  30         11.80          4.32         4.81 o                         
  -4   1  31          3.82          1.31         2.73 o                         
  -3   1  31          8.83          3.30         2.93 o                         
  -2   1  31         22.43          4.86         4.38 o                         
  -1   1  31         10.88          1.81         2.56 o                         
   0   1  31          0.43          1.43         1.99 o                         
   1   1  31          1.54         -1.38         2.44 o                         
   2   1  31          0.28         -2.09         2.09 o                         
   3   1  31          3.93          5.38         3.27 o                         
  -4   2  31          2.82         -1.02         6.10 o                         
  -3   2  31          3.66          2.69         2.62 o                         
  -2   2  31         18.50         17.27         8.85 o                         
  -1   2  31          0.54          0.33         2.84 o                         
   0   2  31          2.38          1.00         2.17 o                         
   1   2  31          2.71          2.15         2.27 o                         
   2   2  31          1.58          1.44         2.74 o                         
  -3   3  31          9.31          2.36         3.16 o                         
  -2   3  31          9.48          8.80         5.51 o                         
  -1   3  31          3.49          2.32         2.74 o                         
   0   3  31          0.12          0.18         2.25 o                         
   1   3  31         22.23         26.08        12.86 o                         
  -3   0  32         11.11         -1.28         3.38 o                         
  -2   0  32         21.83          1.63         3.31 o                         
  -1   0  32          9.66         -3.02         3.02 o                         
   0   0  32          5.14         -0.79         3.01 o                         
   1   0  32          1.91         -0.14         3.11 o                         
   2   0  32          5.67         -2.31         3.23 o                         
  -3   1  32          0.01          4.30         2.96 o                         
  -2   1  32         16.30          0.99         2.56 o                         
  -1   1  32         29.37          2.54         4.22 o                         
   0   1  32          0.72         -1.97         2.55 o                         
   1   1  32          5.83          1.74         3.27 o                         
   2   1  32          5.74          2.52         2.96 o                         
  -2   2  32          0.43         -2.57         2.57 o                         
  -1   2  32          2.31         -0.73         2.54 o                         
   0   2  32          0.21          0.44         2.23 o                         
   1   2  32          7.79         -2.07         2.46 o                         
                                                                                
